# Supplementary material for: Bis(4-phenyl-2-sulfanyl­idene-2,3-di­hydro-1,3-thia­zol-3-ido-κ2 S 2,N)(4-phenyl-1,3-thia­zole-2-thiol­ato-κS 2)bis­muth
Source: IUCrdata. 2020 Jan 28;5(Pt 1):x200067. doi: 10.1107/S241431462000067X (PMC9462144; doi:10.1107/S241431462000067X)
Supplement: Supplementary file 1 [file x-05-x200067-sup1.cif]

##############################################################################
#                                                                            #
# This CIF contains the data for a data article accepted for                 #
# publication in IUCrData. It conforms to the requirements of                #
# Notes for Authors for IUCrData, and has been                               #
# peer reviewed under the auspices of IUCrData.                              #
#                                                                            #
# Full details of the Crystallographic Information File format               #
# are given in the paper "The Crystallographic Information File (CIF):       #
# a New Standard Archive File for Crystallography" by S. R. Hall, F. H.      #
# Allen and I. D. Brown [Acta Cryst. (1991), A47, 655-685].                  #
#                                                                            #
# The current version of the core CIF dictionary is obtainable from          #
# ftp://ftp.iucr.org/pub/cif_core.dic.                                       #
#                                                                            #
# Software is freely available for graphical display of the structure(s)     #
# in this CIF. For information consult the CIF software page                 #
# http://www.iucr.org/resources/cif/software.                                #
#                                                                            #
# This file may be used for bona fide research purposes within the           #
# scientific community so long as proper attribution is given to the data    # 
# article from which it was obtained.                                        #
#                                                                            #
##############################################################################
data_I
_database_code_depnum_ccdc_archive 'CCDC 1979022'
_audit_creation_method
;
  Olex2 1.2-ac2
  (compiled 2012.03.27 svn.r2268, GUI svn.r4156)
;
_journal_date_recd_electronic     2019-11-22
_journal_date_accepted     2020-01-20
_journal_name_full     'IUCrData'
_journal_year     2020
_journal_volume     5
_journal_issue      1
_journal_page_first     0
_journal_page_last     0
_journal_paper_category     HM
_journal_paper_doi     10.1107/S241431462000067X
_journal_coeditor_code     WM4119
_publ_contact_author_name     'Muhammad Imran'
_publ_contact_author_address
;
Institute of Chemistry
University of the Punjab
Lahore-Pakistan
;
_publ_contact_author_email     'imran.hons@pu.edu.pk'
_publ_contact_author_fax     ?
_publ_contact_author_phone     ?
_publ_section_title
;\
Bis(4-phenyl-2-sulfanylidene-2,3-dihydro-1,3-thiazol-3-ido-\k^2^<i>S</i>^2^,\
<i>N</i>)(4-phenyl-1,3-thiazole-2-thiolato-\k<i>S</i>^2^)bismuth
;
_publ_section_title_footnote     .
loop_
    _publ_author_name
    _publ_author_footnote
    _publ_author_address
    'Stammler, Hans-Georg' .
;
Department of Chemistry,University of Bielefeld,
PO Box 100131, 33501 Bielefeld,
Germany
;
    'Imran, Muhammad' .
;
Institute of Chemistry
University of the Punjab
Lahore, Pakistan
;
_publ_section_synopsis
;
The Bi^III^ atom is coordinated to three S and two N atoms of three different
ligands and exhibits a square-pyramidal coordination environment.
;
_chemical_name_systematic
;\
Bis(4-phenyl-2-sulfanylidene-2,3-dihydro-1,3-thiazol-3-ido-\
\k^2^<i>S</i>^2^,<i>N</i>)(4-phenyl-1,3-thiazole-2-thiolato-\
\k<i>S</i>^2^)bismuth
;
_chemical_name_common     ?
_chemical_formula_moiety     'C27 H18 Bi N3 S6'
_chemical_formula_sum     'C27 H18 Bi N3 S6'
_chemical_formula_iupac     '[Bi (C9 H6 N1 S2)3]'
_chemical_formula_weight     785.78
_chemical_melting_point     ?
_space_group_crystal_system     triclinic
_space_group_name_H-M_alt     'P -1'
_space_group_name_Hall     '-P 1'
loop_
    _space_group_symop_operation_xyz
    'x, y, z'
    '-x, -y, -z'
_cell_length_a     9.19758(16)
_cell_length_b     10.8904(2)
_cell_length_c     14.6041(2)
_cell_angle_alpha     82.0966(15)
_cell_angle_beta     78.5197(14)
_cell_angle_gamma     70.9346(17)
_cell_volume     1350.77(4)
_cell_formula_units_Z     2
_cell_measurement_reflns_used     24519
_cell_measurement_theta_min     4.2950
_cell_measurement_theta_max     76.0710
_cell_measurement_temperature     100.00(10)
_exptl_crystal_description     needle
_exptl_crystal_colour     orange
_exptl_crystal_size_max     0.1217
_exptl_crystal_size_mid     0.0554
_exptl_crystal_size_min     0.027
_exptl_crystal_density_diffrn     1.932
_exptl_crystal_density_meas     ?
_exptl_crystal_density_method     ?
_exptl_crystal_F_000     760
loop_
    _exptl_crystal_face_index_h
    _exptl_crystal_face_index_k
    _exptl_crystal_face_index_l
    _exptl_crystal_face_perp_dist
    0 0 -9 0.0135
    0 0 9 0.0135
    0 6 3 0.0230
    0 -6 -3 0.0230
    6 2 2 0.0592
    -6 -2 -2 0.0592
_exptl_absorpt_coefficient_mu     17.335
_exptl_absorpt_correction_type     gaussian
_exptl_absorpt_process_details
;
(<i>CrysAlis PRO</i>; Agilent, 2013)
;
_exptl_absorpt_correction_T_min     0.085
_exptl_absorpt_correction_T_max     0.532
_exptl_special_details     ?
_diffrn_ambient_temperature     100.00(10)
_diffrn_source     'SuperNova (Cu) X-ray Source'
_diffrn_radiation_type     'Cu K\a'
_diffrn_radiation_wavelength     1.5418
_diffrn_radiation_monochromator     mirror
_diffrn_measurement_device_type     'Agilent SuperNova, Dual, Cu at zero, Atlas'
_diffrn_measurement_method     '\w scans'
_diffrn_detector_area_resol_mean     5.3114
_diffrn_reflns_number     25693
_diffrn_reflns_av_R_equivalents     0.0205
_diffrn_reflns_av_unetI/netI     0.0122
_diffrn_reflns_theta_min     3.097
_diffrn_reflns_theta_max     71.998
_diffrn_reflns_theta_full     67.684
_diffrn_measured_fraction_theta_max     0.9889
_diffrn_measured_fraction_theta_full     1.0000
_diffrn_reflns_limit_h_min     -11
_diffrn_reflns_limit_h_max     11
_diffrn_reflns_limit_k_min     -12
_diffrn_reflns_limit_k_max     13
_diffrn_reflns_limit_l_min     -18
_diffrn_reflns_limit_l_max     18
_refine_special_details     ?
_reflns_number_total     5325
_reflns_number_gt     5322
_reflns_threshold_expression     'I > 2\s(I)'
_refine_ls_structure_factor_coef     Fsqd
_refine_ls_matrix_type     full
_refine_ls_R_factor_all     0.0143
_refine_ls_R_factor_gt     0.0143
_refine_ls_wR_factor_gt     0.0356
_refine_ls_wR_factor_ref     0.0356
_refine_ls_goodness_of_fit_ref     1.110
_refine_ls_restrained_S_all     1.110
_refine_ls_number_reflns     5325
_refine_ls_number_parameters     406
_refine_ls_number_restraints     0
_refine_ls_hydrogen_treatment     refall
_refine_ls_weighting_scheme     calc
_refine_ls_weighting_details
;
w=1/[\s^2^(Fo^2^)+(0.0178P)^2^+1.2762P] where P=(Fo^2^+2Fc^2^)/3
;
_atom_sites_solution_hydrogens     difmap
_atom_sites_solution_primary     direct
_atom_sites_solution_secondary     ?
_refine_ls_shift/su_max     0.006
_refine_ls_shift/su_mean     0.000
_refine_diff_density_max     0.489
_refine_diff_density_min     -0.624
_refine_ls_extinction_method     none
_refine_ls_extinction_coef     .
loop_
    _atom_type_symbol
    _atom_type_description
    _atom_type_scat_dispersion_real
    _atom_type_scat_dispersion_imag
    _atom_type_scat_source
    'C' 'C' 0.0181 0.0091
                         'International Tables Vol C Tables 4.2.6.8 and 6.1.1.4'
    'H' 'H' 0.0000 0.0000
                         'International Tables Vol C Tables 4.2.6.8 and 6.1.1.4'
    'Bi' 'Bi' -4.0111 8.9310
                         'International Tables Vol C Tables 4.2.6.8 and 6.1.1.4'
    'N' 'N' 0.0311 0.0180
                         'International Tables Vol C Tables 4.2.6.8 and 6.1.1.4'
    'S' 'S' 0.3331 0.5567
                         'International Tables Vol C Tables 4.2.6.8 and 6.1.1.4'
_computing_data_collection
;
CrysAlis PRO (Agilent, 2013)
;
_computing_cell_refinement
;
CrysAlis PRO (Agilent, 2013)
;
_computing_data_reduction
;
CrysAlis PRO (Agilent, 2013)
;
_computing_structure_solution
;
SHELXS97 (Sheldrick, 2008)
;
_computing_structure_refinement
;
<i>OLEX2</i> (Dolomanov <i>et al.</i>,  2009)
;
_computing_molecular_graphics
;
<i>OLEX2</i> (Dolomanov <i>et al.</i>,  2009)
;
_computing_publication_material
;
<i>OLEX2</i> (Dolomanov <i>et al.</i>,  2009)
;
loop_
    _atom_site_type_symbol
    _atom_site_label
    _atom_site_fract_x
    _atom_site_fract_y
    _atom_site_fract_z
    _atom_site_U_iso_or_equiv
    _atom_site_adp_type
    _atom_site_calc_flag
    _atom_site_occupancy
    _atom_site_disorder_assembly
    _atom_site_disorder_group
    Bi Bi1 0.04854(2) 0.79732(2) 0.82325(2) 0.01547(3) Uani d 1 . .
    S S1 0.20152(6) 0.96640(5) 0.79684(4) 0.02075(11) Uani d 1 . .
    S S2 0.55560(6) 0.85161(5) 0.76213(4) 0.02079(11) Uani d 1 . .
    S S3 -0.18891(6) 0.96840(5) 0.90975(3) 0.01687(10) Uani d 1 . .
    S S4 -0.41485(6) 0.85142(5) 1.04776(3) 0.01725(10) Uani d 1 . .
    S S5 -0.07429(6) 0.87655(6) 0.67505(4) 0.02366(11) Uani d 1 . .
    S S6 0.19538(7) 0.79159(6) 0.51708(4) 0.02644(12) Uani d 1 . .
    N N1 0.3712(2) 0.71876(17) 0.76281(12) 0.0160(3) Uani d 1 . .
    N N2 -0.1935(2) 0.72176(17) 0.92834(12) 0.0144(3) Uani d 1 . .
    N N3 0.0621(2) 0.6322(2) 0.61607(12) 0.0203(4) Uani d 1 . .
    C C1 0.3717(2) 0.8368(2) 0.77210(14) 0.0166(4) Uani d 1 . .
    C C2 0.6356(3) 0.6878(2) 0.74564(16) 0.0199(4) Uani d 1 . .
    H H2 0.741(4) 0.655(3) 0.734(2) 0.039(9) Uiso d 1 . .
    C C3 0.5213(2) 0.6322(2) 0.74932(13) 0.0151(4) Uani d 1 . .
    C C4 0.5433(2) 0.4935(2) 0.74129(13) 0.0153(4) Uani d 1 . .
    C C5 0.6842(2) 0.3977(2) 0.75534(14) 0.0172(4) Uani d 1 . .
    H H5 0.765(3) 0.424(3) 0.7721(18) 0.021(6) Uiso d 1 . .
    C C6 0.7044(3) 0.2675(2) 0.74796(15) 0.0195(4) Uani d 1 . .
    H H6 0.801(3) 0.202(3) 0.759(2) 0.025(7) Uiso d 1 . .
    C C7 0.5851(3) 0.2296(2) 0.72688(14) 0.0198(4) Uani d 1 . .
    H H7 0.602(3) 0.139(3) 0.720(2) 0.029(7) Uiso d 1 . .
    C C8 0.4447(3) 0.3232(2) 0.71348(14) 0.0189(4) Uani d 1 . .
    H H8 0.364(4) 0.297(3) 0.702(2) 0.029(7) Uiso d 1 . .
    C C9 0.4235(2) 0.4543(2) 0.72059(14) 0.0169(4) Uani d 1 . .
    H H9 0.328(3) 0.515(3) 0.7120(17) 0.014(6) Uiso d 1 . .
    C C10 -0.2588(2) 0.8389(2) 0.95742(14) 0.0143(4) Uani d 1 . .
    C C11 -0.3889(2) 0.6881(2) 1.04507(15) 0.0165(4) Uani d 1 . .
    H H11 -0.451(3) 0.648(3) 1.087(2) 0.026(7) Uiso d 1 . .
    C C12 -0.2661(2) 0.6341(2) 0.97873(14) 0.0145(4) Uani d 1 . .
    C C13 -0.2010(2) 0.4953(2) 0.95995(14) 0.0149(4) Uani d 1 . .
    C C14 -0.0570(2) 0.4502(2) 0.90157(15) 0.0179(4) Uani d 1 . .
    H H14 -0.004(3) 0.506(3) 0.8737(18) 0.020(6) Uiso d 1 . .
    C C15 0.0088(3) 0.3187(2) 0.88689(16) 0.0198(4) Uani d 1 . .
    H H15 0.103(4) 0.290(3) 0.850(2) 0.029(7) Uiso d 1 . .
    C C16 -0.0690(3) 0.2307(2) 0.92946(15) 0.0193(4) Uani d 1 . .
    H H16 -0.025(3) 0.141(3) 0.9200(18) 0.020(6) Uiso d 1 . .
    C C17 -0.2140(3) 0.2748(2) 0.98625(15) 0.0193(4) Uani d 1 . .
    H H17 -0.269(3) 0.214(3) 1.0171(18) 0.016(6) Uiso d 1 . .
    C C18 -0.2798(2) 0.4065(2) 1.00132(15) 0.0174(4) Uani d 1 . .
    H H18 -0.377(3) 0.433(3) 1.0409(18) 0.018(6) Uiso d 1 . .
    C C19 0.0574(3) 0.7542(2) 0.60642(15) 0.0223(5) Uani d 1 . .
    C C20 0.2623(3) 0.6324(2) 0.49126(16) 0.0239(5) Uani d 1 . .
    H H20 0.344(4) 0.605(3) 0.440(2) 0.032(8) Uiso d 1 . .
    C C21 0.1787(3) 0.5610(2) 0.55003(14) 0.0201(4) Uani d 1 . .
    C C22 0.2029(3) 0.4211(2) 0.54815(15) 0.0208(4) Uani d 1 . .
    C C23 0.3385(3) 0.3415(3) 0.49685(16) 0.0257(5) Uani d 1 . .
    H H23 0.414(3) 0.379(3) 0.4648(19) 0.024(7) Uiso d 1 . .
    C C24 0.3624(3) 0.2088(3) 0.49678(18) 0.0317(5) Uani d 1 . .
    H H24 0.455(4) 0.155(3) 0.460(2) 0.038(8) Uiso d 1 . .
    C C25 0.2526(3) 0.1534(3) 0.54776(19) 0.0335(6) Uani d 1 . .
    H H25 0.272(4) 0.058(3) 0.548(2) 0.040(9) Uiso d 1 . .
    C C26 0.1176(3) 0.2311(3) 0.59860(19) 0.0314(5) Uani d 1 . .
    H H26 0.042(4) 0.191(3) 0.632(2) 0.039(9) Uiso d 1 . .
    C C27 0.0928(3) 0.3639(3) 0.59854(17) 0.0255(5) Uani d 1 . .
    H H27 0.008(4) 0.415(3) 0.634(2) 0.040(9) Uiso d 1 . .
loop_
    _atom_site_aniso_label
    _atom_site_aniso_U_11
    _atom_site_aniso_U_22
    _atom_site_aniso_U_33
    _atom_site_aniso_U_12
    _atom_site_aniso_U_13
    _atom_site_aniso_U_23
    Bi1 0.01146(4) 0.01291(5) 0.02127(5) -0.00430(3) 0.00139(3) -0.00338(3)
    S1 0.0142(2) 0.0136(2) 0.0332(3) -0.00434(19) -0.0004(2) -0.0026(2)
    S2 0.0136(2) 0.0185(2) 0.0324(3) -0.00687(19) -0.0033(2) -0.0052(2)
    S3 0.0153(2) 0.0113(2) 0.0222(2) -0.00482(18) 0.00260(18) -0.00209(18)
    S4 0.0160(2) 0.0128(2) 0.0199(2) -0.00403(18) 0.00428(18) -0.00268(18)
    S5 0.0182(2) 0.0281(3) 0.0238(3) -0.0052(2) -0.0023(2) -0.0057(2)
    S6 0.0263(3) 0.0305(3) 0.0244(3) -0.0150(2) 0.0043(2) -0.0055(2)
    N1 0.0140(8) 0.0163(9) 0.0178(8) -0.0054(7) -0.0020(6) -0.0010(7)
    N2 0.0136(8) 0.0131(8) 0.0164(8) -0.0042(7) -0.0020(6) -0.0016(6)
    N3 0.0161(9) 0.0288(10) 0.0161(8) -0.0074(8) -0.0020(7) -0.0019(7)
    C1 0.0128(9) 0.0198(10) 0.0179(9) -0.0074(8) -0.0004(7) -0.0009(8)
    C2 0.0144(10) 0.0188(11) 0.0260(11) -0.0041(8) -0.0029(8) -0.0036(8)
    C3 0.0129(9) 0.0185(10) 0.0134(9) -0.0042(8) -0.0015(7) -0.0017(7)
    C4 0.0157(10) 0.0169(10) 0.0122(9) -0.0048(8) -0.0001(7) -0.0006(7)
    C5 0.0151(10) 0.0210(11) 0.0147(9) -0.0049(8) -0.0016(7) -0.0023(8)
    C6 0.0195(11) 0.0187(11) 0.0169(10) -0.0030(9) -0.0013(8) 0.0000(8)
    C7 0.0259(11) 0.0169(11) 0.0158(9) -0.0074(9) -0.0003(8) -0.0015(8)
    C8 0.0206(10) 0.0219(11) 0.0165(9) -0.0101(9) -0.0020(8) -0.0017(8)
    C9 0.0153(10) 0.0196(11) 0.0151(9) -0.0054(8) -0.0019(7) 0.0000(8)
    C10 0.0106(9) 0.0150(10) 0.0163(9) -0.0043(7) 0.0006(7) -0.0016(7)
    C11 0.0171(10) 0.0134(10) 0.0186(10) -0.0060(8) -0.0009(8) 0.0002(8)
    C12 0.0145(9) 0.0142(10) 0.0161(9) -0.0064(8) -0.0031(7) 0.0002(7)
    C13 0.0159(10) 0.0141(10) 0.0155(9) -0.0043(8) -0.0052(7) -0.0011(7)
    C14 0.0164(10) 0.0158(10) 0.0235(10) -0.0068(8) -0.0035(8) -0.0033(8)
    C15 0.0152(10) 0.0185(11) 0.0254(11) -0.0022(8) -0.0048(8) -0.0065(8)
    C16 0.0216(11) 0.0121(10) 0.0249(11) -0.0020(8) -0.0092(8) -0.0037(8)
    C17 0.0245(11) 0.0164(10) 0.0201(10) -0.0092(9) -0.0072(8) 0.0009(8)
    C18 0.0174(10) 0.0171(10) 0.0181(10) -0.0060(8) -0.0023(8) -0.0019(8)
    C19 0.0172(10) 0.0311(13) 0.0202(10) -0.0092(9) -0.0029(8) -0.0030(9)
    C20 0.0225(11) 0.0300(13) 0.0190(10) -0.0093(10) 0.0006(9) -0.0049(9)
    C21 0.0159(10) 0.0290(12) 0.0153(9) -0.0060(9) -0.0038(8) -0.0018(8)
    C22 0.0184(10) 0.0276(12) 0.0171(10) -0.0065(9) -0.0063(8) -0.0006(8)
    C23 0.0227(11) 0.0329(13) 0.0203(11) -0.0077(10) -0.0024(9) -0.0024(9)
    C24 0.0314(13) 0.0329(14) 0.0268(12) -0.0037(11) -0.0037(10) -0.0058(10)
    C25 0.0375(15) 0.0262(13) 0.0375(14) -0.0082(11) -0.0112(11) -0.0014(11)
    C26 0.0286(13) 0.0312(14) 0.0361(13) -0.0128(11) -0.0073(11) 0.0037(11)
    C27 0.0208(11) 0.0295(13) 0.0250(11) -0.0066(10) -0.0047(9) 0.0008(10)
_geom_special_details
;
 All esds (except the esd in the dihedral angle between two l.s. planes)
 are estimated using the full covariance matrix.  The cell esds are taken
 into account individually in the estimation of esds in distances, angles
 and torsion angles; correlations between esds in cell parameters are only
 used when they are defined by crystal symmetry.  An approximate (isotropic)
 treatment of cell esds is used for estimating esds involving l.s. planes.
;
loop_
    _geom_bond_atom_site_label_1
    _geom_bond_atom_site_label_2
    _geom_bond_site_symmetry_2
    _geom_bond_distance
    _geom_bond_publ_flag
    Bi1 S1 . 2.6078(5) y
    Bi1 S3 . 2.5938(5) y
    Bi1 S5 . 2.5550(6) y
    Bi1 N1 . 2.7970(17) y
    Bi1 N2 . 2.7342(17) y
    S1 C1 . 1.744(2) ?
    S2 C1 . 1.727(2) ?
    S2 C2 . 1.724(2) ?
    S3 C10 . 1.741(2) ?
    S4 C10 . 1.728(2) ?
    S4 C11 . 1.721(2) ?
    S5 C19 . 1.754(2) ?
    S6 C19 . 1.735(2) ?
    S6 C20 . 1.708(3) ?
    N1 C1 . 1.313(3) ?
    N1 C3 . 1.388(3) ?
    N2 C10 . 1.310(3) ?
    N2 C12 . 1.388(3) ?
    N3 C19 . 1.304(3) ?
    N3 C21 . 1.389(3) ?
    C2 H2 . 0.91(3) ?
    C2 C3 . 1.363(3) ?
    C3 C4 . 1.475(3) ?
    C4 C5 . 1.405(3) ?
    C4 C9 . 1.401(3) ?
    C5 H5 . 0.96(3) ?
    C5 C6 . 1.385(3) ?
    C6 H6 . 0.96(3) ?
    C6 C7 . 1.391(3) ?
    C7 H7 . 0.97(3) ?
    C7 C8 . 1.390(3) ?
    C8 H8 . 0.93(3) ?
    C8 C9 . 1.391(3) ?
    C9 H9 . 0.93(3) ?
    C11 H11 . 0.92(3) ?
    C11 C12 . 1.359(3) ?
    C12 C13 . 1.475(3) ?
    C13 C14 . 1.401(3) ?
    C13 C18 . 1.396(3) ?
    C14 H14 . 0.90(3) ?
    C14 C15 . 1.389(3) ?
    C15 H15 . 0.91(3) ?
    C15 C16 . 1.387(3) ?
    C16 H16 . 0.95(3) ?
    C16 C17 . 1.396(3) ?
    C17 H17 . 0.97(3) ?
    C17 C18 . 1.392(3) ?
    C18 H18 . 0.94(3) ?
    C20 H20 . 0.95(3) ?
    C20 C21 . 1.370(3) ?
    C21 C22 . 1.470(3) ?
    C22 C23 . 1.403(3) ?
    C22 C27 . 1.394(3) ?
    C23 H23 . 0.93(3) ?
    C23 C24 . 1.388(4) ?
    C24 H24 . 0.96(3) ?
    C24 C25 . 1.383(4) ?
    C25 H25 . 0.99(3) ?
    C25 C26 . 1.389(4) ?
    C26 H26 . 0.95(3) ?
    C26 C27 . 1.388(4) ?
    C27 H27 . 0.91(3) ?
loop_
    _geom_angle_atom_site_label_1
    _geom_angle_atom_site_label_2
    _geom_angle_atom_site_label_3
    _geom_angle_site_symmetry_1
    _geom_angle_site_symmetry_3
    _geom_angle
    _geom_angle_publ_flag
    S1 Bi1 N1 . . 59.71(4) y
    S1 Bi1 N2 . . 146.17(4) y
    S3 Bi1 S1 . . 88.679(16) y
    S3 Bi1 N1 . . 146.06(4) y
    S3 Bi1 N2 . . 60.22(4) y
    S5 Bi1 S1 . . 94.838(18) y
    S5 Bi1 S3 . . 87.489(17) y
    S5 Bi1 N1 . . 105.90(4) y
    S5 Bi1 N2 . . 96.58(4) y
    N2 Bi1 N1 . . 144.35(5) y
    C1 S1 Bi1 . . 87.45(7) ?
    C2 S2 C1 . . 89.48(11) ?
    C10 S3 Bi1 . . 86.69(7) ?
    C11 S4 C10 . . 89.19(10) ?
    C19 S5 Bi1 . . 95.96(8) ?
    C20 S6 C19 . . 89.33(12) ?
    C1 N1 Bi1 . . 89.15(12) ?
    C1 N1 C3 . . 111.55(17) ?
    C3 N1 Bi1 . . 156.38(14) ?
    C10 N2 Bi1 . . 90.38(12) ?
    C10 N2 C12 . . 111.48(17) ?
    C12 N2 Bi1 . . 155.75(13) ?
    C19 N3 C21 . . 110.92(19) ?
    S2 C1 S1 . . 122.72(13) ?
    N1 C1 S1 . . 123.07(16) ?
    N1 C1 S2 . . 114.17(16) ?
    S2 C2 H2 . . 117(2) ?
    C3 C2 S2 . . 110.56(16) ?
    C3 C2 H2 . . 132(2) ?
    N1 C3 C4 . . 119.18(18) ?
    C2 C3 N1 . . 114.21(19) ?
    C2 C3 C4 . . 126.61(19) ?
    C5 C4 C3 . . 120.68(19) ?
    C9 C4 C3 . . 120.76(19) ?
    C9 C4 C5 . . 118.6(2) ?
    C4 C5 H5 . . 119.0(16) ?
    C6 C5 C4 . . 120.6(2) ?
    C6 C5 H5 . . 120.4(16) ?
    C5 C6 H6 . . 120.1(17) ?
    C5 C6 C7 . . 120.4(2) ?
    C7 C6 H6 . . 119.4(17) ?
    C6 C7 H7 . . 119.4(17) ?
    C8 C7 C6 . . 119.6(2) ?
    C8 C7 H7 . . 121.0(17) ?
    C7 C8 H8 . . 119.5(19) ?
    C7 C8 C9 . . 120.3(2) ?
    C9 C8 H8 . . 120.1(19) ?
    C4 C9 H9 . . 120.8(16) ?
    C8 C9 C4 . . 120.5(2) ?
    C8 C9 H9 . . 118.7(16) ?
    S4 C10 S3 . . 123.72(12) ?
    N2 C10 S3 . . 121.93(15) ?
    N2 C10 S4 . . 114.33(15) ?
    S4 C11 H11 . . 120.4(18) ?
    C12 C11 S4 . . 110.94(16) ?
    C12 C11 H11 . . 128.6(18) ?
    N2 C12 C13 . . 118.96(18) ?
    C11 C12 N2 . . 114.04(18) ?
    C11 C12 C13 . . 126.91(19) ?
    C14 C13 C12 . . 120.24(19) ?
    C18 C13 C12 . . 120.76(19) ?
    C18 C13 C14 . . 118.98(19) ?
    C13 C14 H14 . . 120.6(17) ?
    C15 C14 C13 . . 120.7(2) ?
    C15 C14 H14 . . 118.7(17) ?
    C14 C15 H15 . . 120.4(19) ?
    C16 C15 C14 . . 120.0(2) ?
    C16 C15 H15 . . 119.6(19) ?
    C15 C16 H16 . . 120.8(17) ?
    C15 C16 C17 . . 119.8(2) ?
    C17 C16 H16 . . 119.4(17) ?
    C16 C17 H17 . . 120.7(15) ?
    C18 C17 C16 . . 120.3(2) ?
    C18 C17 H17 . . 119.0(16) ?
    C13 C18 H18 . . 121.5(16) ?
    C17 C18 C13 . . 120.2(2) ?
    C17 C18 H18 . . 118.2(16) ?
    S6 C19 S5 . . 120.09(14) ?
    N3 C19 S5 . . 125.26(17) ?
    N3 C19 S6 . . 114.65(17) ?
    S6 C20 H20 . . 120.4(19) ?
    C21 C20 S6 . . 110.71(18) ?
    C21 C20 H20 . . 128.8(19) ?
    N3 C21 C22 . . 119.7(2) ?
    C20 C21 N3 . . 114.4(2) ?
    C20 C21 C22 . . 125.9(2) ?
    C23 C22 C21 . . 120.8(2) ?
    C27 C22 C21 . . 120.8(2) ?
    C27 C22 C23 . . 118.4(2) ?
    C22 C23 H23 . . 118.3(18) ?
    C24 C23 C22 . . 120.7(2) ?
    C24 C23 H23 . . 121.0(18) ?
    C23 C24 H24 . . 120(2) ?
    C25 C24 C23 . . 120.2(2) ?
    C25 C24 H24 . . 120(2) ?
    C24 C25 H25 . . 119.3(19) ?
    C24 C25 C26 . . 119.7(3) ?
    C26 C25 H25 . . 121.0(19) ?
    C25 C26 H26 . . 118(2) ?
    C27 C26 C25 . . 120.3(2) ?
    C27 C26 H26 . . 121(2) ?
    C22 C27 H27 . . 118(2) ?
    C26 C27 C22 . . 120.7(2) ?
    C26 C27 H27 . . 121(2) ?
_shelx_space_group_comment
;
The symmetry employed for this shelxl refinement is uniquely defined
by the following loop, which should always be used as a source of
symmetry information in preference to the above space-group names.
They are only intended as comments.
;
_shelx_estimated_absorpt_T_min     ?
_shelx_estimated_absorpt_T_max     ?
_shelx_hkl_file
;
   0   0  -1 76532.9 368.738  35
   0   0  -1 74748.2 386.192   4
   0   0  -2 28355.3 308.254  35
   0   0   2 28613.7 360.648   4
   0   0   3 135694. 832.140   4
   0   0  -3 152079. 847.896  35
   0   0  -4 114687. 839.311  35
   0   0  -4 116127. 915.130  58
   0   0  -5 37256.3 528.510  35
   0   0  -5 37972.5 573.743  58
   0   0   5 37202.1 569.083  37
   0   0   5 36891.5 517.843  35
   0   0   6 18842.7 498.681  42
   0   0   6 19940.1 472.135  41
   0   0  -6 19934.1 419.489  35
   0   0   6 18835.3 323.699   4
   0   0  -6 19790.7 397.096  38
   0   0   6 19580.4 453.419  37
   0   0  -6 19682.9 436.211  13
   0   0   7 25608.5 562.934  37
   0   0   7 25103.2 585.791  41
   0   0  -7 24998.8 519.024  43
   0   0  -7 24042.5 511.362  39
   0   0  -7 24931.2 539.165  13
   0   0   7 23519.5 602.803  42
   0   0   8 34568.9 698.893  37
   0   0  -8 35007.1 688.880  13
   0   0  -8 35566.3 669.370  39
   0   0  -8 35320.7 664.546  43
   0   0   8 34145.1 780.069  42
   0   0   8 35000.2 751.217  41
   0   0  -9 75916.1 1046.42  39
   0   0  -9 73971.0 1075.09  13
   0   0   9 73443.7 1233.00  42
   0   0  -9 76700.2 1048.72  43
   0   0   9 75230.7 1185.98  41
   0   0   9 73659.1 1077.50  37
   0   0  10 1079.91 160.429  41
   0   0 -10 871.266 124.859  39
   0   0  10 851.145 127.052  37
   0   0  10 901.071 156.227  42
   0   0 -10 1080.91 137.152  43
   0   0 -10 736.613 118.988  13
   0   0 -11 26296.2 679.330  43
   0   0  11 26657.9 817.748  42
   0   0  11 26626.8 785.196  41
   0   0 -11 27786.3 727.808  13
   0   0  11 27834.3 725.050  37
   0   0 -11 27282.5 684.682  39
   0   0  12 46092.9 1098.48  42
   0   0 -12 47176.6 924.442  43
   0   0  12 47634.4 1086.88  41
   0   0 -12 46990.4 981.488  13
   0   0  12 47219.2 948.742  37
   0   0  13 3770.68 318.300  42
   0   0  13 3712.55 284.438  54
   0   0 -13 3925.24 277.233  51
   0   0  13 3641.37 311.001  41
   0   0 -13 4109.56 293.632  13
   0   0  13 3688.88 271.361  46
   0   0 -13 4077.29 310.897  53
   0   0  13 3960.75 280.869  19
   0   0 -14 73009.7 1276.26  53
   0   0  14 72037.7 1220.38  54
   0   0 -14 72391.9 1181.58  47
   0   0  14 72413.2 1311.73  41
   0   0 -14 72867.1 1188.81  13
   0   0  14 72123.9 1323.44  42
   0   0  14 71009.9 1135.43  46
   0   0 -14 72841.7 1139.74  51
   0   0  14 71095.2 1151.77  19
   0   0 -15 11779.4 481.795  53
   0   0  15 11981.6 441.616  19
   0   0 -15 11901.8 447.475  47
   0   0  15 11205.8 453.371  54
   0   0  15 11534.4 421.783  46
   0   0  16 7516.54 290.516  46
   0   0  16 7539.73 308.200  19
   0   0 -16 7744.47 346.635  53
   0   0 -16 7368.31 303.454  47
   0   0  16 7023.12 320.556  54
   0   0  17 10072.5 284.542  19
   0   0 -17 9738.53 265.054  47
   0   0 -17 10003.5 323.712  53
   0  -1  17 5282.79 180.112  46
   0   1 -17 5575.61 228.380  53
   0  -1  17 5729.54 218.644  19
   0  -1  16 17175.2 467.753  19
   0   1 -16 17180.3 426.048  51
   0   1 -16 16884.1 488.391  53
   0  -1  16 16605.3 438.752  46
   0   1 -15 19310.9 521.214  47
   0  -1  15 19495.4 558.884  46
   0  -1  15 19274.2 576.596  54
   0   1 -15 20069.1 550.227  51
   0   1 -15 18054.0 547.720  45
   0  -1  15 20488.4 584.934  19
   0   1 -15 19935.3 601.331  53
   0  -1  14 215.314 89.9652  19
   0   1 -14 174.234 72.2562  51
   0   1 -14 250.363 77.8589  47
   0  -1  14 273.955 84.8136  46
   0  -1  14 92.4885 50.7121  41
   0   1 -14 286.264 94.5152  45
   0  -1  14 372.643 104.352  54
   0  -1  14 111.633 67.3141  42
   0   1 -14 167.084 76.7070  13
   0   1 -14 367.822 100.151  53
   0   1 -13 71903.8 1202.09  51
   0  -1  13 72528.8 1349.60  41
   0   1 -13 71081.9 1163.15  39
   0   1 -13 71819.4 1182.81  13
   0  -1  13 73884.2 1342.75  42
   0   1 -13 73598.0 1272.56  45
   0  -1  13 74718.0 1233.26  19
   0   1 -13 74133.2 1168.02  47
   0   1 -13 75129.9 1287.18  53
   0  -1  13 71991.4 1228.36  54
   0  -1  13 72487.3 1232.80  46
   0  -1  13 73753.0 1227.03  37
   0  -1  12 14020.1 590.200  42
   0   1 -12 14203.8 530.082  13
   0   1 -12 13841.2 521.878  39
   0   1 -12 13760.4 544.015  53
   0  -1  12 14382.0 550.869  46
   0   1 -12 13714.9 522.677  51
   0  -1  12 14624.7 609.017  41
   0   1 -12 13468.2 554.958  45
   0  -1  12 14773.6 552.484  54
   0  -1  12 14398.1 556.408  37
   0  -1  12 15256.3 552.086  19
   0  -1  11 4605.53 338.469  42
   0   1 -11 4210.01 283.872  39
   0   1 -11 4723.19 299.295  13
   0  -1  11 4494.25 311.618  37
   0  -1  11 4547.21 332.348  41
   0   1 -10 33138.7 707.635  43
   0   1 -10 31618.6 733.141  13
   0  -1  10 34314.6 863.212  41
   0  -1  10 33705.0 870.865  42
   0  -1  10 33133.8 809.690  37
   0   1 -10 32065.6 750.612  39
   0  -1   9 13505.4 498.587  37
   0   1  -9 13443.5 455.311  13
   0  -1   9 13643.0 524.584  42
   0   1  -9 13740.3 467.625  39
   0   1  -9 13678.0 427.448  43
   0  -1   9 13085.9 507.170  41
   0  -1   8 44873.5 734.113  40
   0   1  -8 43628.5 766.888  13
   0   1  -8 43775.4 723.204  12
   0  -1   8 41667.5 864.330  42
   0  -1   8 45123.6 870.559  41
   0   1  -8 44148.1 716.986  43
   0  -1   8 43088.8 843.456  37
   0   1  -8 43718.3 784.142  39
   0  -1   7 21402.1 555.702  41
   0  -1   7 21028.7 555.181  37
   0   1  -7 21995.8 466.873  43
   0  -1   7 21594.0 479.572  40
   0   1  -7 21422.4 512.923  39
   0   1  -7 20935.9 492.946  13
   0   1  -7 20742.6 476.181  12
   0   1  -6 83609.2 903.269  13
   0  -1   6 85951.1 1052.63  37
   0   1  -6 85605.7 956.379  39
   0  -1   6 85749.9 1012.64  41
   0  -1   6 76822.8 812.970   4
   0   1  -6 81992.6 905.125  12
   0  -1   6 79830.0 1022.84  42
   0  -1   5 33900.6 546.221  35
   0  -1   5 31802.8 590.331  37
   0  -1   5 28745.4 498.811   4
   0   1  -5 31974.7 553.010  38
   0   1  -5 27496.1 277.027  34
   0  -1   4 328952. 1691.12  58
   0   1  -4 342448. 1027.73  34
   0  -1   3 161943. 1009.91  58
   0  -1   3 165062. 1225.73   4
   0  -1   2 14215.2 192.474  34
   0   1  -2 13834.4 329.625   4
   0  -1   2 13250.7 239.534  58
   0   1  -2 14449.1 252.068   1
   0   1  -2 14970.2 226.414  34
   0   1  -1 372929. 1101.68  34
   0   1  -1 372758. 990.353   1
   0   1   0 12559.7 149.832  33
   0  -1   0 13069.3 139.550   1
   0  -1  -1 116842. 406.293   4
   0  -1  -1 115192. 481.503  57
   0   1   2 200432. 728.301  57
   0   1   2 199460. 866.779   3
   0   1   2 200161. 724.053  35
   0   1   3 1417.61 77.6919  35
   0  -1  -3 1610.41 86.1051  35
   0  -1  -4 137606. 903.685  35
   0   1   4 140299. 871.684  35
   0  -1  -4 138582. 995.498  58
   0   1   5 115209. 909.716  37
   0  -1  -5 108580. 891.391  35
   0  -1  -5 103226. 668.552  34
   0   1   5 115527. 898.479  35
   0   1   5 121506. 1062.78   3
   0  -1  -5 113638. 982.261  58
   0   1   6 2187.40 121.365   9
   0  -1  -6 2306.98 142.268  35
   0   1   6 2362.16 138.765  35
   0   1   6 2048.64 171.801  42
   0   1   6 2252.50 163.159  41
   0   1   6 2230.14 144.407  37
   0  -1  -6 2147.37 152.093  43
   0  -1  -7 227916. 1640.28  43
   0  -1  -7 226625. 1467.47  39
   0   1   7 226963. 1538.89  37
   0  -1  -8 44058.6 774.818  43
   0   1   8 44495.7 731.077  37
   0  -1  -8 42925.7 774.286  13
   0  -1  -9 10051.9 398.269  43
   0  -1  -9 9984.89 398.100  13
   0   1   9 9441.67 360.339  37
   0   1   9 9660.41 425.421  41
   0  -1  -9 10338.7 367.139  39
   0   1   9 9682.67 451.635  42
   0  -1 -10 76279.5 1154.90  43
   0  -1 -10 77489.5 1179.90  13
   0   1  10 78612.2 1276.21  41
   0   1  10 77776.2 1082.34  37
   0   1  10 79001.3 1345.54  42
   0  -1 -11 9954.13 447.863  13
   0  -1 -11 9987.51 437.286  43
   0   1  11 9654.37 491.797  42
   0   1  11 9608.58 469.843  41
   0  -1 -12 538.375 112.539  43
   0   1  12 218.270 92.1491  41
   0  -1 -12 393.922 99.8631  13
   0   1  12 337.830 108.109  42
   0  -1 -13 92733.3 1479.41  53
   0  -1 -13 89377.6 1314.62  43
   0   1  13 91197.7 1520.81  41
   0   1  13 91331.6 1284.06  46
   0   1  13 86263.0 1305.89  50
   0   1  13 89349.8 1396.23  54
   0   1  13 92756.2 1292.12  19
   0   1  13 89869.0 1544.11  42
   0  -1 -13 93112.5 1416.19  13
   0  -1 -14 14673.6 578.216  53
   0   1  14 14865.9 599.328  41
   0  -1 -14 15065.7 556.483  13
   0   1  14 13862.5 485.797  46
   0   1  14 14281.6 550.006  54
   0   1  14 14662.2 606.443  42
   0   1  14 14436.2 498.660  19
   0  -1 -14 14266.9 502.274  43
   0  -1 -15 8509.45 411.639  53
   0   1  15 8302.85 396.859  54
   0  -1 -15 8576.19 397.599  47
   0   1  15 8700.09 364.028  19
   0   1  16 16073.8 430.644  19
   0  -1 -16 16121.6 477.421  47
   0  -1 -16 15851.3 495.284  53
   0   1  16 16021.3 490.804  54
   0   1  17 1361.53 99.6662  19
   0  -1 -17 1369.30 123.720  53
   0  -1 -17 1396.22 115.497  47
   0   1  17 1348.44 121.391  28
   0  -1 -18 9363.84 218.416  53
   0  -2  17 26471.6 440.005  19
   0   2 -17 25803.5 422.017  53
   0  -2  16 31012.6 587.447  46
   0  -2  16 32350.1 622.402  19
   0   2 -16 30747.7 558.983  51
   0   2 -16 30804.7 608.177  53
   0   2 -15 1277.50 143.630  51
   0  -2  15 1597.53 165.146  46
   0  -2  15 1398.07 156.389  19
   0   2 -15 1331.29 162.124  45
   0   2 -15 1349.96 152.249  53
   0   2 -14 30969.1 758.639  51
   0   2 -14 31664.5 831.448  45
   0  -2  14 31770.9 820.156  41
   0  -2  14 32560.8 791.412  19
   0   2 -14 30901.8 768.589  53
   0   2 -14 30021.2 693.958  13
   0  -2  14 30998.3 777.847  46
   0  -2  13 48790.8 1023.31  46
   0   2 -13 49527.4 1096.69  45
   0   2 -13 46510.2 966.527  39
   0  -2  13 48760.3 1029.13  37
   0   2 -13 47006.9 983.518  51
   0   2 -13 47460.6 928.821  13
   0  -2  13 47378.5 984.234  54
   0  -2  13 50852.2 1028.78  19
   0   2 -13 47690.6 990.853  53
   0  -2  13 49126.3 1083.57  41
   0  -2  12 14503.8 601.175  41
   0  -2  12 14522.2 548.875  19
   0   2 -12 14500.5 604.142  45
   0   2 -12 14342.7 551.287  39
   0  -2  12 14323.1 578.937  37
   0   2 -12 13683.6 507.515  13
   0   2 -12 14142.3 546.298  51
   0  -2  12 14632.7 576.813  42
   0   2 -12 14443.5 549.087  53
   0  -2  12 14441.7 543.751  54
   0  -2  12 15493.1 586.534  46
   0  -2  11 11006.8 516.000  41
   0   2 -11 10812.3 476.433  39
   0  -2  11 11660.8 511.475  42
   0   2 -11 11073.4 448.536  13
   0  -2  11 11084.8 506.353  37
   0  -2  10 4830.06 322.984  42
   0  -2  10 4886.13 334.480  41
   0   2 -10 4783.80 286.466  13
   0  -2  10 4777.57 328.775  37
   0   2 -10 4640.48 301.970  39
   0   2  -9 35001.4 741.945  12
   0  -2   9 35449.3 750.300  40
   0  -2   9 36664.8 865.163  37
   0  -2   9 34610.9 820.993  42
   0   2  -9 33879.6 776.786  39
   0  -2   9 34071.1 834.433  41
   0   2  -9 34468.3 723.587  13
   0   2  -8 4678.29 254.544  13
   0  -2   8 4936.46 310.408  37
   0   2  -8 4923.01 282.566  39
   0  -2   8 5216.62 279.189  40
   0   2  -8 4997.03 273.544  12
   0  -2   8 5040.87 297.146  42
   0  -2   8 4864.02 300.788  41
   0   2  -7 27647.6 631.183  39
   0   2  -7 26717.1 608.199  12
   0  -2   7 26896.5 640.474  42
   0   2  -7 29241.6 532.931  43
   0  -2   7 28993.9 670.455  41
   0   2  -7 27533.9 565.936  13
   0  -2   7 27936.2 693.377  37
   0  -2   7 27374.4 605.385  40
   0   2  -6 69726.8 947.525  39
   0   2  -6 73159.6 850.475  13
   0  -2   6 65234.0 925.153  42
   0  -2   6 69509.7 910.900  40
   0  -2   6 71883.8 971.479  41
   0   2  -6 66174.2 925.633  12
   0   2  -5 127604. 1229.97  12
   0  -2   5 122539. 1197.81   4
   0  -2   4 75374.9 830.641  58
   0   2  -4 79312.7 706.067  34
   0   2  -4 80711.5 848.989   1
   0  -2   4 79599.2 804.219  35
   0  -2   4 75913.3 945.495  37
   0   2  -3 21088.3 383.428   1
   0  -2   3 20707.3 427.949  37
   0   2  -3 23324.8 421.653  34
   0  -2   3 22534.3 334.925  34
   0  -2   3 21087.7 390.075  58
   0   2  -3 20451.2 349.144  33
   0  -2   3 21007.0 483.492   4
   0   2  -2 94697.4 705.459   1
   0   2  -2 97715.6 686.946  33
   0   2  -2 95638.9 1082.53   4
   0  -2   2 94781.6 681.856  34
   0   2  -1 166488. 805.692   1
   0   2  -1 179809. 1147.83  34
   0  -2   1 165287. 826.752   1
   0   2  -1 162300. 800.755  33
   0  -2   1 160943. 948.034  34
   0   2  -1 185526. 1495.46   4
   0  -2   0 342426. 1545.19   4
   0  -2   0 347860. 1029.23   1
   0  -2   0 335874. 1070.20  35
   0   2   0 344205. 1121.27  33
   0   2   0 339285. 959.830   2
   0  -2  -1 235404. 966.616  57
   0   2   1 252793. 1358.53   4
   0   2   1 244263. 893.474  35
   0  -2  -1 229287. 841.624  35
   0  -2  -1 240263. 1012.07   4
   0  -2  -1 240153. 790.089   2
   0  -2  -2 6800.85 168.056  57
   0   2   2 7125.83 160.131   4
   0  -2  -2 7233.21 126.428   4
   0  -2  -2 6793.19 151.009   2
   0  -2  -2 6826.64 155.492  35
   0   2   2 6806.07 188.413   3
   0   2   2 6731.55 172.484  57
   0   2   2 7482.26 162.153  35
   0   2   3 228301. 992.173  35
   0   2   3 226809. 1189.23   3
   0   2   3 227799. 1045.03  57
   0   2   3 244861. 1408.70   9
   0  -2  -3 255141. 1519.03  34
   0  -2  -4 27418.3 391.227  35
   0   2   4 27871.8 391.781  57
   0   2   4 27893.1 385.542  35
   0  -2  -4 27009.5 443.774  34
   0  -2  -5 2112.52 119.019  34
   0   2   5 2293.83 149.303   3
   0   2   5 2306.35 126.215  35
   0   2   5 2613.15 158.413   9
   0   2   5 2346.39 125.742  57
   0  -2  -5 2284.57 143.660  58
   0   2   5 2320.40 131.362   8
   0   2   6 85118.8 1082.76  42
   0   2   6 90011.6 856.569  35
   0  -2  -6 86068.5 877.465  35
   0   2   6 90030.1 1057.64  41
   0   2   6 88532.0 810.455  37
   0   2   6 83622.2 873.671   9
   0  -2  -6 83102.4 960.435  13
   0   2   6 88696.2 821.033  57
   0   2   7 27281.8 495.341  37
   0  -2  -7 25097.1 566.629  13
   0   2   7 25532.5 486.472   9
   0   2   7 26060.4 645.048  42
   0  -2  -8 24554.0 602.018  13
   0   2   8 23833.2 667.689  42
   0  -2  -8 24003.8 607.974  43
   0   2   8 23776.7 494.831  37
   0  -2  -9 198833. 1859.44  43
   0   2   9 201517. 1947.67  41
   0  -2  -9 201365. 1836.43  13
   0   2   9 204148. 2050.17  42
   0   2  10 12661.0 520.950  41
   0   2  10 13155.7 553.422  42
   0  -2 -10 13609.8 504.439  13
   0  -2 -10 13262.6 508.490  43
   0  -2 -11 3313.50 265.738  13
   0   2  11 3534.68 301.421  42
   0  -2 -11 3346.65 265.659  43
   0   2  11 3162.52 274.540  41
   0   2  12 47032.1 997.277  54
   0   2  12 50761.4 1158.18  42
   0   2  12 48402.2 1100.27  41
   0  -2 -12 49605.1 1031.33  43
   0  -2 -12 49383.4 1034.50  13
   0   2  13 23806.1 791.344  42
   0   2  13 23699.1 655.545  16
   0  -2 -13 23093.6 695.735  43
   0   2  13 24566.6 727.412  50
   0  -2 -13 23516.5 740.263  53
   0  -2 -13 24108.4 722.206  13
   0   2  13 23164.5 714.834  54
   0   2  13 23498.4 769.600  41
   0   2  13 23365.0 607.172  19
   0   2  14 19391.0 646.558  54
   0   2  14 21879.0 603.555  16
   0   2  14 20068.6 689.505  41
   0  -2 -14 20123.2 617.477  43
   0  -2 -14 20772.1 676.057  53
   0   2  14 20227.4 635.544  50
   0   2  14 20181.2 556.590  19
   0   2  14 20583.4 714.923  42
   0  -2 -14 20341.3 640.682  13
   0   2  15 18396.2 549.030  50
   0   2  15 18361.5 496.309  16
   0   2  15 18690.1 489.668  19
   0  -2 -15 18474.0 590.505  53
   0   2  15 17986.2 580.415  54
   0   2  16 103.340 54.3886  28
   0  -2 -16 98.5220 58.0225  53
   0   2  16 63.4671 47.1399  54
   0  -2 -16 28.5927 47.6678  47
   0  -2 -17 34118.2 580.025  47
   0  -2 -17 33891.8 577.405  53
   0   2  17 34146.6 569.375  28
   0   2  17 33667.9 587.437  54
   0  -3  17 16713.5 303.890  19
   0  -3  16 7494.29 274.068  46
   0   3 -16 7413.08 256.595  53
   0  -3  16 7602.56 281.875  19
   0   3 -16 7270.43 257.522  51
   0   3 -15 24115.9 580.824  51
   0  -3  15 25709.6 612.356  19
   0  -3  15 24971.7 609.609  46
   0   3 -15 24418.4 566.416  53
   0  -3  14 36764.9 816.187  19
   0   3 -14 36529.1 811.277  51
   0  -3  14 39112.3 863.531  46
   0   3 -14 36397.0 776.047  53
   0   3 -14 36433.0 883.932  45
   0  -3  13 2286.10 228.454  41
   0   3 -13 2286.50 209.744  53
   0   3 -13 2922.51 247.990  51
   0   3 -13 2194.41 216.721  39
   0  -3  13 2626.76 245.329  46
   0  -3  13 2558.07 232.713  19
   0   3 -13 2365.88 249.020  45
   0  -3  12 19137.9 638.667  19
   0  -3  12 20098.7 701.686  37
   0  -3  12 19485.4 682.326  41
   0   3 -12 19616.9 615.337  53
   0   3 -12 18637.9 643.351  39
   0  -3  12 20416.2 696.995  46
   0   3 -12 19065.0 646.119  51
   0   3 -12 19184.8 698.139  45
   0   3 -12 19976.7 578.105  13
   0   3 -11 742.374 141.021  39
   0   3 -11 863.160 126.046  13
   0  -3  11 673.006 134.062  41
   0  -3  11 770.967 143.519  37
   0   3 -10 109196. 1328.86  13
   0  -3  10 109477. 1633.37  37
   0  -3  10 107522. 1566.02  41
   0  -3  10 108067. 1434.42  40
   0   3  -9 50265.8 1006.65  39
   0  -3   9 51994.6 983.058  40
   0  -3   9 53550.1 1108.17  37
   0   3  -9 51466.7 877.989  13
   0  -3   9 52253.4 1054.18  41
   0   3  -9 51201.2 971.628  12
   0  -3   8 18418.8 624.913  37
   0  -3   8 18572.2 600.082  41
   0   3  -8 18549.3 500.570  13
   0  -3   8 18973.4 581.519  40
   0   3  -8 18023.8 566.864  12
   0   3  -8 17814.3 572.206  39
   0   3  -7 39725.6 815.194  12
   0   3  -7 41441.0 836.692  39
   0  -3   7 40748.7 888.402  37
   0  -3   7 42706.3 857.720  41
   0  -3   7 40786.0 823.571  40
   0   3  -7 42873.4 718.479  13
   0  -3   6 94302.2 1165.65  40
   0   3  -6 91554.4 1186.50  12
   0  -3   6 92407.3 1286.92  37
   0   3  -6 96435.9 966.175  13
   0  -3   6 96637.6 1167.79  41
   0  -3   5 3887.91 256.422  37
   0   3  -5 3863.86 233.634  12
   0  -3   5 3665.02 206.191  41
   0  -3   5 3843.44 221.361  40
   0   3  -4 63000.3 893.644  12
   0   3  -4 67337.0 805.639   1
   0   3  -4 65129.3 820.397  39
   0  -3   4 64651.8 948.622  37
   0  -3   4 60998.6 667.291  34
   0  -3   4 66547.4 834.093  58
   0  -3   4 65412.3 837.567  40
   0   3  -3 58488.0 645.312   7
   0  -3   3 54071.1 633.775  34
   0  -3   3 55555.0 798.113  37
   0  -3   3 55910.9 856.393   4
   0  -3   3 57494.1 690.176  35
   0   3  -3 57191.1 674.792   1
   0   3  -3 57890.6 656.752  33
   0   3  -2 1198.81 79.5637   9
   0  -3   2 1268.37 142.283   4
   0   3  -2 1269.00 104.242   6
   0   3  -2 1144.86 89.1494   1
   0  -3   2 1166.87 110.573  37
   0  -3   2 1290.40 107.978  34
   0   3  -2 1327.34 95.1407   7
   0   3  -2 1132.73 134.468   4
   0   3  -2 1443.32 100.431  33
   0   3  -1 39745.1 720.829   4
   0  -3   1 39940.9 481.354  33
   0   3  -1 41247.7 491.901  33
   0   3  -1 39699.3 533.801   6
   0   3  -1 40259.7 458.471   1
   0   3  -1 41299.2 489.571   7
   0  -3   1 40004.1 482.653   1
   0  -3   1 42024.1 602.506  34
   0  -3   1 42893.2 721.778   4
   0   3  -1 39494.9 470.180   9
   0   3   0 148182. 1029.60   6
   0  -3   0 144680. 979.453  57
   0   3   0 157688. 1450.21   4
   0  -3   0 147884. 878.740  35
   0  -3   0 148160. 1155.78   4
   0  -3   0 149550. 845.772   1
   0   3   0 139229. 750.021   2
   0   3   0 145440. 907.004  33
   0   3   0 145119. 906.473   7
   0   3   0 154192. 1004.08   9
   0  -3  -1 2516.34 109.085  35
   0   3   1 2285.83 148.835   4
   0  -3  -1 2513.79 125.470  57
   0   3   1 2536.02 125.115   7
   0  -3  -1 2453.89 129.679   4
   0  -3  -1 2621.88 105.986   1
   0   3   1 2366.40 96.7766   2
   0  -3  -2 117519. 722.714   4
   0  -3  -2 121772. 705.388   2
   0  -3  -2 119396. 852.021  57
   0  -3  -2 120528. 897.912   3
   0   3   2 119680. 1023.01   9
   0   3   2 122288. 785.919  35
   0  -3  -2 119641. 758.590  35
   0   3   2 121691. 892.649   7
   0   3   3 63741.2 811.466   9
   0  -3  -3 66558.2 406.163   4
   0  -3  -3 64072.3 562.771   2
   0  -3  -3 64038.3 854.621  34
   0  -3  -3 64634.0 638.490  57
   0  -3  -3 63599.7 586.233  35
   0  -3  -3 65094.0 689.740  33
   0   3   3 63295.0 585.587  35
   0  -3  -3 63669.9 704.330   3
   0   3   3 63858.7 660.355  57
   0  -3  -4 122426. 1045.22   3
   0   3   4 121542. 858.236  35
   0   3   4 122047. 1052.50   3
   0  -3  -4 123673. 872.789  35
   0  -3  -4 119228. 1072.17  34
   0  -3  -4 121528. 865.345   2
   0   3   4 123655. 943.197  57
   0   3   4 123295. 1207.51   9
   0   3   5 79092.0 780.891  57
   0   3   5 79592.7 746.116  35
   0  -3  -5 78645.3 764.138  35
   0   3   5 78180.1 896.113  41
   0  -3  -5 73683.1 805.818  34
   0   3   5 73428.0 938.463   9
   0  -3  -5 75365.6 903.503  13
   0   3   6 70906.7 781.015  57
   0  -3  -6 62815.7 866.388  13
   0   3   6 67486.8 1000.85  42
   0   3   6 62012.1 855.832   9
   0   3   6 66861.8 922.190  41
   0  -3  -7 36544.5 702.339  13
   0   3   7 35620.2 646.300   9
   0   3   7 39300.6 787.418  41
   0   3   7 38118.9 793.067  42
   0   3   8 130269. 1531.81  41
   0   3   8 124959. 1527.02  42
   0   3   8 125617. 1209.71   9
   0  -3  -8 126300. 1496.18  43
   0  -3  -9 26563.2 721.640  43
   0   3   9 26912.3 729.614  41
   0   3   9 27594.4 760.474  42
   0  -3  -9 25728.4 660.727  13
   0  -3 -10 10807.6 454.086  13
   0   3  10 11115.1 491.593  41
   0   3  10 11181.2 505.349  42
   0  -3 -10 11399.1 492.080  43
   0   3  11 12659.9 546.020  41
   0  -3 -11 12097.0 497.691  13
   0   3  11 13072.9 566.303  42
   0  -3 -11 13745.3 559.373  43
   0   3  12 3153.91 288.519  42
   0  -3 -12 2947.61 264.240  43
   0   3  12 2786.01 230.606  16
   0   3  12 2776.36 255.847  50
   0  -3 -12 2729.56 244.547  13
   0   3  12 2952.24 255.859  54
   0   3  12 2758.71 265.428  41
   0   3  13 29522.5 741.456  16
   0  -3 -13 29411.1 803.007  53
   0   3  13 28975.7 802.247  54
   0  -3 -13 28661.1 775.926  13
   0   3  13 29664.5 873.399  42
   0   3  13 29324.7 813.524  50
   0  -3 -13 29205.6 797.658  43
   0   3  13 30020.9 858.879  41
   0   3  14 36584.7 875.418  50
   0   3  14 36797.7 914.237  41
   0  -3 -14 36431.6 859.650  53
   0   3  14 36641.5 928.804  42
   0   3  14 36872.8 789.548  16
   0   3  14 36622.9 879.246  54
   0  -3 -14 36398.3 848.834  43
   0  -3 -14 36519.4 843.218  13
   0   3  15 185.012 78.9850  54
   0   3  15 193.482 63.8092  16
   0   3  15 279.964 77.5874  28
   0  -3 -15 235.697 79.4613  53
   0   3  15 197.186 72.4705  50
   0  -3 -16 46722.9 779.410  53
   0   3  16 47910.7 665.662  16
   0  -3 -16 47180.8 828.511  47
   0   3  16 47992.1 788.106  28
   0   3  16 48131.0 820.676  54
   0   3  17 20401.6 407.319  28
   0  -3 -17 20646.9 405.257  53
   0  -3 -17 21449.6 451.810  47
   0   3  17 20864.7 444.659  54
   0  -4  16 22147.1 419.958  46
   0  -4  16 22538.5 420.624  19
   0  -4  15 10930.7 379.248  46
   0   4 -15 10325.2 356.021  51
   0  -4  15 10495.8 358.634  19
   0   4 -15 9893.29 297.675  53
   0  -4  14 882.278 136.347  46
   0   4 -14 982.901 148.857  45
   0  -4  14 777.020 120.605  19
   0   4 -14 770.212 104.074  53
   0   4 -14 702.252 112.988  51
   0   4 -13 45340.9 953.219  39
   0   4 -13 46934.5 1046.77  45
   0   4 -13 46685.1 858.029  53
   0   4 -13 45684.9 953.769  51
   0   4 -13 48467.8 849.293  27
   0  -4  13 48582.1 958.326  19
   0   4 -12 510.549 111.100  51
   0   4 -12 606.930 137.886  45
   0  -4  12 560.656 123.776  37
   0  -4  12 645.934 126.536  19
   0  -4  12 873.762 150.035  46
   0  -4  12 503.702 112.767  41
   0   4 -12 645.327 129.702  39
   0   4 -12 591.623 114.188  27
   0   4 -11 46752.8 1028.33  51
   0   4 -11 45547.2 1027.45  39
   0  -4  11 47448.3 1045.13  41
   0  -4  11 46490.3 982.260  19
   0   4 -11 48260.2 1097.15  45
   0  -4  11 48409.8 1116.19  37
   0  -4  11 50649.1 1133.39  46
   0  -4  10 82025.6 1463.61  37
   0   4 -10 80826.4 1360.43  39
   0  -4  10 82413.8 1376.39  41
   0  -4  10 83656.6 1338.10  40
   0   4 -10 82756.3 1239.06   7
   0   4  -9 6694.40 388.496  39
   0  -4   9 6846.46 387.717  41
   0  -4   9 6872.34 385.282  40
   0  -4   9 6761.78 419.880  37
   0   4  -9 7339.99 369.822   7
   0  -4   8 58593.2 1188.94  37
   0  -4   8 59995.3 1102.78  41
   0   4  -8 57221.0 1061.45  12
   0   4  -8 58427.5 1105.53  39
   0  -4   8 57398.4 1095.65  40
   0  -4   7 103952. 1520.58  37
   0   4  -7 100895. 1362.78  12
   0   4  -7 106269. 1289.11   7
   0  -4   7 109194. 1432.38  41
   0  -4   7 108092. 1469.75  40
   0   4  -7 103867. 1435.22  39
   0  -4   6 381.954 97.2279  40
   0  -4   6 710.871 112.624  41
   0   4  -6 468.184 100.599  12
   0   4  -6 486.748 88.8521   7
   0  -4   6 675.491 130.428  37
   0   4  -5 85703.6 1032.66   6
   0  -4   5 85450.4 1042.49  41
   0  -4   5 84034.3 1152.03  40
   0   4  -5 82751.8 996.896   7
   0  -4   5 82575.1 1252.49  37
   0   4  -4 71392.2 1024.90  12
   0  -4   4 76130.1 900.933  41
   0   4  -4 79628.0 971.378   6
   0   4  -4 74894.0 894.908   7
   0  -4   4 79212.0 1167.34  37
   0   4  -4 76103.4 972.894  39
   0  -4   3 21170.8 466.078  34
   0   4  -3 21964.1 460.982   7
   0   4  -3 20987.2 539.108  12
   0  -4   3 22644.1 567.772  37
   0   4  -3 21625.2 447.266   1
   0  -4   3 21797.8 441.235  41
   0   4  -3 21603.6 477.027  39
   0   4  -3 21629.9 369.120   9
   0   4  -3 21416.5 493.243   6
   0   4  -2 85842.2 876.780   7
   0   4  -2 87052.2 826.801   1
   0   4  -2 85728.9 968.854   6
   0   4  -2 88228.1 885.633  39
   0  -4   2 86483.7 1000.98  37
   0   4  -2 85674.8 780.314   9
   0  -4   1 8329.85 260.778  35
   0  -4   1 8545.43 310.101  34
   0   4  -1 8423.93 259.252   9
   0   4  -1 8557.62 270.439   7
   0  -4   1 8433.76 339.865   4
   0   4  -1 8259.19 299.570   6
   0  -4   1 8104.52 273.428  37
   0   4  -1 8101.86 226.421   2
   0   4  -1 7703.58 250.482  33
   0  -4   1 8192.07 251.271   1
   0  -4   1 9204.40 297.676  57
   0   4   0 9756.54 278.540  33
   0  -4   0 9623.16 271.673  33
   0  -4   0 9691.54 262.566  35
   0  -4   0 9728.87 334.929  34
   0   4   0 8615.29 300.288   6
   0  -4   0 9140.47 245.005   1
   0   4   0 9153.83 279.108   7
   0   4   0 8952.76 220.434   2
   0  -4   0 9117.54 257.511  37
   0   4   0 9024.44 282.257   9
   0  -4   0 10225.2 300.754  57
   0  -4   0 8868.95 311.279   4
   0  -4  -1 130984. 1057.02   4
   0  -4  -1 139256. 1028.15  33
   0  -4  -1 137994. 883.845   1
   0  -4  -1 135480. 934.003  35
   0  -4  -1 136364. 1063.40  57
   0  -4  -1 143340. 1308.83  34
   0  -4  -1 132313. 1041.38   3
   0   4   1 135897. 1147.35   9
   0   4   1 132106. 813.846   2
   0  -4  -2 14416.8 304.041  35
   0  -4  -2 15502.3 293.218   1
   0  -4  -2 15534.1 313.988   4
   0   4   2 15312.7 414.203   9
   0  -4  -2 15425.7 355.151  57
   0  -4  -3 117961. 986.585  57
   0  -4  -3 117360. 715.812   4
   0  -4  -3 113058. 872.382  35
   0   4   3 111863. 1190.13   9
   0  -4  -3 115622. 809.394   2
   0   4   4 218170. 1270.58  35
   0   4   4 220360. 1761.68   9
   0   4   4 216121. 1449.65  41
   0   4   5 36979.8 663.312  41
   0   4   5 37337.5 635.899  42
   0  -4  -5 36361.2 630.583  13
   0   4   5 37332.3 746.118   9
   0  -4  -6 10546.6 361.758  13
   0   4   6 11678.0 405.071  41
   0   4   6 10638.8 394.242   9
   0   4   6 11770.5 406.293  42
   0   4   7 107179. 1238.72   9
   0   4   7 113019. 1372.52  41
   0   4   7 115922. 1405.00  42
   0  -4  -7 104852. 1185.32  13
   0  -4  -8 4431.33 260.707  13
   0   4   8 4754.09 262.535   9
   0  -4  -8 4508.87 306.161  43
   0   4   8 4464.00 296.393  41
   0   4   8 4615.48 296.399  42
   0   4   9 33698.6 848.275  41
   0  -4  -9 32881.4 750.282  13
   0  -4  -9 32428.5 833.221  43
   0   4   9 32097.3 811.431  42
   0   4  10 10729.7 499.416  41
   0  -4 -10 10823.7 501.063  43
   0  -4 -10 10658.5 446.668  13
   0   4  10 10645.7 487.823  42
   0  -4 -11 25034.3 706.864  13
   0   4  11 25295.8 775.596  42
   0  -4 -11 26879.0 799.757  43
   0   4  11 25603.0 780.896  41
   0   4  12 23318.5 715.090  54
   0   4  12 21464.6 657.378  28
   0  -4 -12 23747.4 751.602  43
   0   4  12 23366.3 758.891  42
   0   4  12 24133.2 682.509  16
   0   4  12 23914.2 761.251  41
   0  -4 -12 23210.1 686.585  13
   0   4  12 23572.4 744.089  50
   0  -4 -13 27903.7 739.516  13
   0   4  13 27962.4 723.045  16
   0  -4 -13 28737.9 743.097  53
   0   4  13 28495.2 784.902  54
   0   4  13 28568.5 812.025  50
   0   4  13 26798.4 733.675  28
   0  -4 -13 28289.9 794.746  43
   0   4  13 28142.7 810.384  42
   0   4  13 27728.9 810.041  41
   0   4  14 284.040 89.6020  41
   0  -4 -14 370.674 92.3376  13
   0   4  14 193.207 80.3197  28
   0   4  14 244.184 90.3618  50
   0  -4 -14 164.146 76.7083  43
   0   4  14 155.428 76.3489  54
   0   4  14 201.111 67.5776  42
   0   4  14 267.114 82.0477  16
   0  -4 -14 228.244 73.2510  53
   0   4  15 16766.7 469.151  16
   0  -4 -15 16363.9 480.978  53
   0   4  15 16370.3 499.763  28
   0   4  15 16069.1 520.008  50
   0   4  15 16511.9 526.637  54
   0   4  16 41562.3 607.187  16
   0   4  16 42157.0 683.748  28
   0  -4 -16 42118.6 645.257  53
   0   4  16 41726.8 727.042  54
   0  -4 -16 42789.9 757.553  47
   0   4  17 2448.62 125.661  28
   0  -4 -17 2489.80 146.721  47
   0   4  17 2621.59 146.795  54
   0  -5  15 6415.41 261.384  46
   0  -5  15 6304.49 233.250  19
   0   5 -15 6113.07 244.543  51
   0  -5  14 24241.8 608.241  46
   0   5 -14 24205.4 585.009  51
   0  -5  14 25230.6 561.231  19
   0   5 -14 25409.8 507.043  27
   0   5 -13 5396.74 346.037  45
   0   5 -13 5076.74 307.393  51
   0   5 -13 5532.16 285.167  27
   0  -5  13 5977.79 346.451  46
   0  -5  13 5584.70 296.598  19
   0  -5  12 26701.5 789.889  46
   0   5 -12 24356.3 766.251  45
   0   5 -12 23566.2 708.192  39
   0   5 -12 25299.6 672.272  27
   0  -5  12 24704.4 665.387  19
   0   5 -12 24063.2 716.532  51
   0   5 -11 78998.2 1386.97  45
   0  -5  11 76182.8 1210.03  19
   0   5 -11 71785.1 1298.05  39
   0   5 -11 72445.7 1288.41  51
   0   5 -11 74933.2 1215.00  27
   0  -5  11 78677.2 1434.99  46
   0  -5  11 75543.5 1243.86  40
   0  -5  11 75240.2 1386.59  37
   0   5 -10 726.548 146.290  51
   0  -5  10 560.515 121.047  40
   0  -5  10 653.096 142.953  37
   0   5 -10 526.201 129.048  45
   0  -5  10 785.033 159.199  46
   0   5 -10 564.221 135.738  39
   0  -5  10 692.231 122.662  19
   0   5  -9 98238.7 1380.11   7
   0  -5   9 92332.7 1577.40  37
   0  -5   9 95352.9 1519.18  40
   0   5  -9 90131.8 1464.28  39
   0  -5   9 94622.5 1454.71  41
   0   5  -8 40008.2 961.428  39
   0   5  -8 40573.3 891.348   7
   0  -5   8 37599.1 955.176  40
   0  -5   8 37789.6 897.771  41
   0   5  -8 36363.6 882.071  12
   0  -5   8 38683.6 1000.93  37
   0  -5   7 3619.07 304.513  37
   0   5  -7 3304.05 262.057  12
   0   5  -7 3638.81 255.574   7
   0  -5   7 3115.29 273.163  40
   0   5  -7 3536.30 287.628  39
   0  -5   7 3504.59 267.492  41
   0  -5   6 104487. 1493.71  40
   0  -5   6 104031. 1333.64  41
   0   5  -6 102042. 1278.35   7
   0   5  -6 102168. 1429.87  39
   0  -5   6 102929. 1529.54  37
   0  -5   5 62342.9 955.525  41
   0  -5   5 58916.3 1110.95  37
   0  -5   5 60028.6 1085.52  40
   0   5  -5 56871.8 1018.53  12
   0   5  -5 63611.0 983.612   6
   0   5  -5 60456.7 1019.57  39
   0   5  -5 60556.4 942.525   7
   0   5  -4 10644.4 401.832  39
   0   5  -4 10642.5 426.904  12
   0   5  -4 11815.0 431.668   6
   0  -5   4 10924.1 375.907  41
   0   5  -4 10587.8 380.818   7
   0  -5   4 10991.5 467.981  37
   0   5  -3 89288.0 1150.11   6
   0  -5   3 89568.0 1001.58  41
   0  -5   3 88987.0 1209.03  37
   0   5  -3 85818.6 1042.49   7
   0   5  -3 89414.3 873.201   9
   0   5  -3 84506.8 1044.30  39
   0   5  -3 88587.4 1210.60  12
   0  -5   2 2061.70 144.995  41
   0   5  -2 2423.70 197.699  12
   0   5  -2 2201.67 166.149   7
   0   5  -2 2006.07 174.708   6
   0   5  -2 2075.34 158.933  39
   0  -5   2 2102.28 173.560  37
   0   5  -2 2090.14 144.911   9
   0   5  -1 1443.10 105.748   2
   0   5  -1 1693.93 160.271   6
   0   5  -1 1310.78 117.654   9
   0   5  -1 1424.60 135.066  12
   0   5  -1 1443.25 133.533   7
   0  -5   1 1488.35 119.132  41
   0  -5   1 1487.09 133.725  37
   0   5   0 189226. 1460.94   9
   0   5   0 191794. 1481.50   7
   0   5   1 8869.09 322.106   7
   0   5   1 8636.59 328.871   9
   0   5   2 47086.2 747.444   7
   0   5   2 48257.6 812.741   9
   0   5   3 424236. 2533.83   9
   0   5   4 231.735 83.2041   9
   0   5   5 87953.5 1263.86   9
   0   5   6 76200.5 1092.71  41
   0   5   6 74264.3 1130.83   9
   0   5   7 20507.0 607.216  41
   0   5   7 19331.4 577.718   9
   0  -5  -7 19423.3 508.248  13
   0   5   7 21166.6 578.574  42
   0   5   8 33402.2 786.873  42
   0  -5  -8 31685.5 833.053  43
   0   5   8 33648.0 826.582  41
   0  -5  -8 31963.5 692.718  13
   0   5   8 33612.3 753.204   9
   0  -5  -9 19509.8 567.560  13
   0   5   9 18821.7 557.650   9
   0  -5  -9 18985.2 661.764  43
   0   5   9 18795.4 612.606  42
   0   5   9 20379.4 685.599  41
   0  -5 -10 37709.7 820.272  13
   0   5  10 37997.7 895.675  42
   0   5  10 38324.2 948.133  41
   0  -5 -10 37223.9 947.179  43
   0   5  11 42150.4 956.334  42
   0  -5 -11 41173.7 1005.24  43
   0   5  11 42051.0 996.353  41
   0  -5 -11 42254.5 884.805  13
   0   5  11 42450.3 918.873  28
   0   5  11 40088.9 894.268  16
   0   5  11 42009.6 943.635  54
   0   5  11 41473.6 979.109  50
   0   5  12 20119.1 659.410  42
   0  -5 -12 20576.4 615.577  13
   0   5  12 20117.5 686.117  50
   0   5  12 19622.2 674.756  41
   0   5  12 19722.4 621.205  16
   0   5  12 20259.9 635.991  28
   0   5  12 19965.1 652.769  54
   0  -5 -12 19781.3 688.578  43
   0   5  13 414.112 98.1493  28
   0   5  13 285.240 85.6678  54
   0   5  13 480.301 111.281  42
   0   5  13 328.419 93.9795  16
   0  -5 -13 182.539 80.5575  43
   0   5  13 295.699 101.790  50
   0   5  13 274.619 92.1622  41
   0  -5 -13 245.644 77.4949  13
   0   5  14 10047.4 406.796  28
   0   5  14 10204.9 433.116  54
   0   5  14 9610.60 440.179  50
   0   5  14 9725.45 393.173  16
   0   5  15 12039.4 381.008  16
   0   5  15 11349.1 383.478  28
   0   5  15 11598.0 414.533  54
   0   5  16 6784.87 228.073  16
   0   5  16 6402.89 240.828  28
   0  -5 -16 6463.23 271.176  47
   0   5  16 6731.47 267.181  54
   0   5  17 23512.7 361.352  54
   0  -5 -17 22799.3 375.562  47
   0  -6  15 16989.1 340.895  46
   0   6 -15 16150.4 312.403  51
   0   6 -14 2339.76 141.077  27
   0   6 -14 2422.15 166.807  51
   0  -6  14 2507.27 141.820  19
   0  -6  14 2547.31 175.739  46
   0  -6  13 7581.80 292.243  19
   0  -6  13 8359.23 368.811  46
   0   6 -13 7630.47 342.255  51
   0   6 -13 7906.13 316.472  27
   0   6 -12 25751.7 696.269  51
   0  -6  12 27058.6 615.506  19
   0   6 -12 27162.7 662.901  27
   0   6 -11 468.149 106.765  27
   0  -6  11 411.564 89.1705  19
   0   6 -11 236.395 85.1784  51
   0  -6  11 475.927 126.636  46
   0   6 -11 317.129 89.2532  39
   0   6 -11 223.403 94.8929  45
   0  -6  11 472.907 107.291  40
   0  -6  10 80771.1 1157.94  19
   0   6 -10 84707.1 1287.78  44
   0  -6  10 86855.3 1429.33  40
   0   6 -10 83461.8 1292.65  27
   0  -6  10 88427.6 1485.76  37
   0   6 -10 85085.7 1412.47  51
   0   6 -10 88893.3 1451.97  39
   0   6 -10 88577.4 1462.46  45
   0  -6  10 91620.8 1541.92  46
   0   6  -9 34151.3 769.256  26
   0  -6   9 33439.5 929.047  40
   0   6  -9 34094.0 915.678  39
   0  -6   9 34869.9 950.551  37
   0   6  -9 36052.5 931.342  45
   0   6  -9 34245.9 859.345  44
   0   6  -9 34729.6 856.001  14
   0   6  -9 35316.5 927.068  51
   0   6  -8 4057.40 293.711   7
   0  -6   8 3704.00 312.192  37
   0  -6   8 3967.51 330.405  40
   0   6  -8 3858.81 318.268  39
   0  -6   7 49949.8 1153.28  40
   0  -6   7 46872.4 1081.27  37
   0   6  -7 48887.5 985.586   7
   0   6  -7 50601.6 1118.31  39
   0   6  -6 19168.8 648.906  39
   0   6  -6 18783.9 630.258  12
   0   6  -6 20611.7 620.652   7
   0  -6   6 21207.9 725.995  40
   0  -6   6 19605.9 678.229  37
   0  -6   5 11327.1 498.190  37
   0   6  -5 10809.3 462.232  39
   0   6  -5 11336.1 446.963   7
   0  -6   5 11638.7 524.340  40
   0   6  -5 10997.9 471.929  12
   0  -6   4 53925.5 1038.05  37
   0   6  -4 50536.1 943.033  39
   0   6  -4 51280.7 927.470   7
   0  -6   4 53776.4 898.742  41
   0  -6   4 56290.7 1121.55  40
   0   6  -4 52740.8 1017.12  12
   0   6  -4 55723.0 1023.99   6
   0   6  -3 1758.24 170.782   7
   0  -6   3 1931.13 164.787  41
   0   6  -3 1633.17 182.522  12
   0  -6   3 1589.64 174.476  37
   0   6  -3 1451.86 157.030  39
   0   6  -3 1778.81 186.741   6
   0   6  -2 96981.1 1221.10   7
   0   6  -2 99245.0 1262.92  12
   0  -6   2 99682.9 1124.88  41
   0   6  -1 176487. 1626.33   7
   0   6  -1 178744. 1529.77   9
   0  -6   1 179550. 1462.30  41
   0   6  -1 173898. 1498.79  12
   0   6   0 41376.1 763.724   9
   0   6   0 41255.6 783.910   7
   0   6   1 41327.9 795.061   9
   0   6   1 41458.0 785.890   7
   0   6   2 196540. 1798.94   9
   0   6   2 195420. 1731.55   7
   0   6   3 14461.7 510.303   9
   0   6   4 123712. 1539.39   9
   0   6   5 30409.6 791.916   9
   0   6   6 12392.4 503.141   9
   0   6   7 137744. 1643.93   9
   0   6   8 31534.9 782.405   9
   0  -6  -8 32588.2 869.010  43
   0   6   9 3547.01 258.691   9
   0  -6  -9 3610.90 297.397  43
   0   6  10 76554.9 1323.48  50
   0   6  10 79365.9 1276.99  54
   0  -6 -10 77552.3 1376.24  43
   0   6  10 74438.6 1243.44  16
   0   6  10 80790.0 1281.78  28
   0   6  11 7349.46 393.207  54
   0   6  11 6599.40 394.083  50
   0   6  11 6811.20 372.971  16
   0   6  11 7179.93 376.504  28
   0  -6 -11 6985.41 410.860  43
   0   6  12 45823.0 1007.63  50
   0   6  12 46667.9 967.877  54
   0  -6 -12 45999.5 1010.63  43
   0   6  12 45559.7 917.155  28
   0   6  12 45119.4 927.695  16
   0   6  13 57116.1 1024.62  54
   0   6  13 56910.5 971.358  28
   0   6  13 57153.3 983.745  16
   0   6  14 4709.11 258.511  16
   0   6  14 4406.38 249.593  28
   0   6  14 4798.96 276.151  54
   0   6  15 492.100 75.0901  16
   0   6  15 456.728 74.9431  28
   0   6  15 365.599 73.0398  54
   0   6  16 22677.8 408.884  54
   0  -6 -16 21719.2 420.293  47
   0   6  16 21345.8 353.503  28
   0   6  16 21795.7 350.390  16
   0   7 -14 12860.2 293.964  51
   0  -7  14 13252.2 311.262  46
   0   7 -13 25931.7 540.988  51
   0   7 -13 25922.7 499.139  27
   0  -7  13 27521.9 576.135  46
   0  -7  12 3327.01 245.881  46
   0   7 -12 3183.66 209.552  27
   0   7 -12 3237.13 227.132  51
   0   7 -11 34913.3 754.288  27
   0   7 -11 34234.2 704.135  44
   0  -7  11 37254.8 879.988  46
   0   7 -11 36099.2 820.062  51
   0   7 -10 49978.4 863.768  26
   0  -7  10 50030.5 1047.16  40
   0   7 -10 47439.0 939.806  27
   0   7 -10 49310.4 950.531  44
   0  -7  10 52585.7 1139.26  46
   0   7 -10 51128.8 1051.30  51
   0   7  -9 28218.9 813.780  39
   0   7  -9 28785.5 829.945  51
   0   7  -9 27951.4 704.208  26
   0   7  -9 27809.8 767.731  44
   0   7  -9 28155.1 768.411  14
   0  -7   9 27524.6 839.087  40
   0   7  -9 26361.3 725.394  27
   0  -7   8 6763.63 433.657  40
   0   7  -8 6017.13 348.443  26
   0  -7   8 5541.08 363.666  37
   0   7  -8 5580.38 381.114  39
   0   7  -8 5687.84 367.042  44
   0   7  -8 6245.53 372.927  45
   0   7  -8 6471.36 404.707  51
   0   7  -8 5850.86 360.815  14
   0  -7   7 1896.10 215.402  37
   0   7  -7 2046.95 230.649  39
   0  -7   7 1776.21 233.855  40
   0   7  -7 2187.10 233.115  44
   0   7  -7 1858.54 208.596  14
   0   7  -7 1723.27 207.868  51
   0   7  -7 2074.22 212.281   7
   0  -7   6 37740.4 1039.43  40
   0   7  -6 36252.9 917.706  39
   0   7  -6 35411.9 854.115   7
   0  -7   6 34725.4 884.957  37
   0   7  -5 26800.3 733.648   7
   0  -7   5 26122.5 748.433  37
   0   7  -4 14174.5 530.093   7
   0  -7   4 13673.3 599.117  40
   0   7  -3 66862.7 1139.76   7
   0   7  -2 82719.1 1247.36   7
   0   7  -2 81239.5 1083.48   9
   0   7  -1 37607.1 769.783   9
   0   7  -1 38384.4 842.175   7
   0   7   0 31198.3 758.853   7
   0   7   0 29955.8 708.422   9
   0   7   1 26669.9 693.678   9
   0   7   1 30961.1 757.755   7
   0   7   2 11846.9 478.911   9
   0   7   3 148724. 1749.77   9
   0   7   4 99036.0 1468.33   9
   0   7   5 18174.3 648.339   9
   0   7   6 153590. 1872.70   9
   0  -7  -7 13660.6 561.030  43
   0   7   7 12812.7 531.824   9
   0   7   8 14850.9 546.213  16
   0  -7  -8 15081.8 593.296  43
   0   7   8 14440.0 547.395   9
   0   7   9 136494. 1709.73  16
   0   7   9 134762. 1689.91  23
   0  -7  -9 137896. 1802.63  43
   0   7   9 136246. 1643.91  28
   0   7   9 134316. 1652.63  54
   0   7   9 130913. 1612.38   9
   0  -7 -10 433.849 114.650  43
   0   7  10 786.279 130.935  54
   0   7  10 555.365 118.527  16
   0   7  10 569.724 116.385  28
   0   7  11 27080.5 720.168  54
   0   7  11 25219.9 697.888  16
   0  -7 -11 28196.2 785.224  43
   0   7  11 26093.2 698.443  28
   0   7  12 48782.5 919.031  16
   0   7  12 50091.0 938.818  54
   0   7  12 49537.0 905.860  28
   0   7  13 181.872 67.6190  54
   0   7  13 162.341 65.6534  16
   0   7  13 164.786 63.9564  28
   0   7  14 6087.76 272.115  54
   0   7  14 5845.11 251.979  28
   0   7  14 5959.34 262.370  16
   0   7  15 6601.60 213.375  28
   0   7  15 6869.65 230.567  16
   0   7  15 6870.69 235.250  54
   0  -8  13 2072.40 118.317  46
   0   8 -13 2458.52 118.230  27
   0   8 -13 2307.60 121.916  51
   0  -8  12 9197.74 317.638  46
   0   8 -12 9003.94 291.425  27
   0   8 -12 8711.37 257.029  30
   0   8 -12 9067.47 309.223  51
   0   8 -11 14247.6 454.934  51
   0   8 -11 14752.5 431.190  27
   0   8 -10 7546.69 311.067  26
   0   8 -10 7202.74 334.806  27
   0   8 -10 7763.78 373.443  51
   0  -8  10 8076.90 395.371  46
   0  -8   9 7924.97 427.739  46
   0   8  -9 7373.14 362.239  27
   0   8  -9 7661.63 400.112  51
   0   8  -9 7501.53 352.940  26
   0   8  -9 7264.60 375.152  44
   0   8  -8 214.345 80.8261  27
   0   8  -8 102.993 70.4716  51
   0   8  -8 86.2212 69.2082  44
   0  -8   8 172.277 94.5727  40
   0   8  -8 74.0344 79.8862  26
   0   8  -8 71.2164 63.8875  14
   0   8  -7 70929.1 1186.61  27
   0   8  -7 72605.5 1310.47  51
   0   8  -7 72978.5 1257.73  14
   0   8  -7 73290.6 1347.14  44
   0   8  -7 75847.5 1267.27  26
   0   8  -6 35589.8 969.938  44
   0   8  -6 36245.8 872.787   7
   0   8  -6 34568.8 872.588  14
   0   8  -6 33635.7 823.876  27
   0   8  -6 33723.7 873.655  51
   0  -8   6 36704.7 1035.17  40
   0  -8   5 1068.45 185.574  40
   0   8  -5 1804.78 222.917  44
   0   8  -5 1622.70 194.366  51
   0   8  -5 1460.22 173.819  27
   0   8  -5 1361.13 176.412   7
   0   8  -5 1541.14 192.953  14
   0   8  -4 43504.6 967.883  14
   0   8  -4 47363.8 1079.61  44
   0   8  -4 46537.6 998.380   7
   0  -8   4 46448.6 1151.76  40
   0   8  -3 67161.9 1198.98   7
   0  -8   3 65835.3 1339.44  40
   0   8  -2 587.413 118.231   7
   0   8  -1 17868.2 623.501   7
   0   8  -1 18418.6 569.833   9
   0   8   0 17363.2 576.010   9
   0   8   0 18268.6 631.332   7
   0   8   1 1093.12 162.737   7
   0   8   1 1239.99 163.771   9
   0   8   2 24425.4 724.653   9
   0   8   3 92196.0 1449.52   9
   0   8   4 16665.2 626.219   9
   0   8   5 59938.9 1214.86   9
   0   8   6 24460.6 703.141  52
   0   8   6 24171.2 682.455  16
   0   8   6 26515.6 740.103  23
   0   8   6 24677.3 777.621   9
   0   8   6 24373.9 672.609  28
   0   8   6 23474.2 706.380  24
   0   8   6 25120.4 739.982  29
   0   8   7 67324.8 1136.02  28
   0   8   7 67993.8 1197.34  29
   0  -8  -7 69274.3 1212.35  43
   0   8   7 69249.2 1210.75  23
   0   8   7 65705.0 1225.00   9
   0   8   7 67507.9 1173.41  52
   0   8   7 67574.4 1166.73  16
   0   8   8 90161.6 1376.59   9
   0   8   8 90467.5 1397.78  23
   0   8   8 91000.9 1308.63  29
   0   8   8 92876.8 1342.78  28
   0   8   8 92993.7 1395.01  16
   0   8   9 22293.3 657.454  28
   0   8   9 21775.5 675.989  16
   0   8   9 21407.6 632.903  54
   0  -8  -9 23073.9 697.474  43
   0   8   9 21727.8 681.731  23
   0   8  10 38655.9 865.968  16
   0   8  10 38522.3 820.442  54
   0   8  10 38257.4 847.675  28
   0  -8 -10 38677.7 884.384  43
   0   8  11 51212.9 938.053  16
   0   8  11 52359.1 924.264  28
   0   8  11 53905.1 921.827  54
   0   8  12 333.148 78.1784  54
   0   8  12 290.529 72.5390  16
   0   8  12 342.230 74.6173  28
   0   8  13 30599.5 574.173  54
   0   8  13 29615.2 588.352  16
   0   8  13 30807.1 556.620  17
   0   8  13 29447.9 554.901  28
   0   8  14 1742.38 112.840  54
   0   8  14 2082.56 121.395  28
   0   9 -11 17712.2 375.166  27
   0   9 -11 18043.7 396.443  51
   0   9 -10 54677.3 770.035  27
   0  -9  10 55925.4 830.749  46
   0   9 -10 55198.3 819.525  51
   0   9  -9 2053.81 166.646  26
   0   9  -9 2026.11 168.487  27
   0   9  -9 2246.32 192.074  51
   0  -9   9 1956.14 183.726  46
   0   9  -8 59035.5 1045.37  51
   0  -9   8 55170.6 1035.23  46
   0   9  -8 56985.9 947.307  26
   0   9  -8 56423.3 929.871  27
   0   9  -7 31902.7 767.454  14
   0  -9   7 32902.4 897.304  40
   0   9  -7 32125.4 808.606  51
   0   9  -7 32087.4 772.546  26
   0   9  -7 32102.3 734.856  27
   0   9  -6 10981.8 442.829  27
   0   9  -6 10817.2 472.571  51
   0   9  -6 10725.9 463.655  14
   0   9  -6 11101.7 481.772  26
   0  -9   6 11513.1 560.243  40
   0   9  -5 9502.34 417.379  27
   0   9  -5 8573.84 426.708  14
   0  -9   5 8374.02 487.233  40
   0   9  -5 8593.38 419.950  51
   0   9  -4 10780.1 456.825  32
   0   9  -4 10503.5 460.012  51
   0  -9   4 10281.8 545.569  40
   0   9  -4 10951.9 481.579   7
   0   9  -4 10072.2 457.375  14
   0   9  -3 11758.4 494.012  14
   0   9  -3 12702.8 529.134   7
   0   9  -3 12526.2 496.909  51
   0  -9   3 13258.6 610.103  40
   0   9  -3 11547.0 538.429  52
   0   9  -3 13065.3 538.200  32
   0   9  -2 35114.8 909.980  32
   0   9  -2 33406.7 813.276  14
   0   9  -2 33526.1 886.460  52
   0   9  -2 34380.9 813.115  51
   0   9  -2 36835.3 913.171   7
   0  -9   2 34241.0 978.372  40
   0   9  -1 24107.0 661.038  23
   0   9  -1 22755.0 672.844  28
   0   9  -1 24559.8 754.512   7
   0   9  -1 24064.2 745.477  52
   0  -9   1 23733.1 800.729  40
   0   9  -1 23312.3 759.402  32
   0   9   0 5503.88 322.295  23
   0   9   0 5852.64 339.981   9
   0   9   0 5847.80 388.649  32
   0   9   0 5457.50 329.693  28
   0   9   0 6115.92 374.766  52
   0   9   1 4348.13 348.159  32
   0   9   1 4254.47 315.849  52
   0   9   1 4565.99 318.774  29
   0   9   1 4373.76 306.642   9
   0   9   1 4687.07 303.938  23
   0   9   1 4021.51 282.838  28
   0   9   2 9842.78 499.350  32
   0   9   2 10415.6 450.030  28
   0   9   2 10292.1 452.988  23
   0   9   2 10211.0 478.387   9
   0   9   2 10250.1 437.357  17
   0   9   2 10256.7 477.752  29
   0   9   2 9581.32 464.377  52
   0   9   3 16906.7 621.123  29
   0   9   3 16687.8 569.220  28
   0   9   3 17399.4 588.076  17
   0   9   3 17235.2 595.317  23
   0   9   3 16504.8 631.145  32
   0   9   3 17300.4 635.684   9
   0   9   3 17582.9 628.933  52
   0   9   4 79691.9 1348.41  32
   0   9   4 81279.8 1335.08  52
   0   9   4 83498.6 1269.11  28
   0   9   4 78408.7 1338.80  29
   0   9   4 84022.3 1409.79   9
   0   9   4 83953.8 1326.14  23
   0   9   5 20450.1 701.201   9
   0   9   5 19788.0 620.610  28
   0   9   5 19587.4 668.657  29
   0   9   5 20535.3 663.498  23
   0   9   5 19777.0 653.733  32
   0   9   5 19500.0 650.772  52
   0   9   6 47443.7 957.060  32
   0   9   6 47291.6 1028.95  29
   0   9   6 45946.8 941.321  28
   0   9   6 47964.4 1011.50  23
   0   9   6 47050.7 1048.89   9
   0   9   6 47666.1 994.653  52
   0   9   7 82905.5 1300.43  29
   0   9   7 86301.3 1313.13  52
   0   9   7 85095.7 1344.09  23
   0   9   8 6331.98 354.925  16
   0   9   8 6669.99 376.153  23
   0   9   8 6345.91 342.862  28
   0   9   8 5915.65 323.458  29
   0   9   9 19431.4 617.268  23
   0   9   9 19874.6 614.119  16
   0   9   9 18681.6 573.761  28
   0   9  10 23779.7 628.140  16
   0   9  10 23982.0 607.336  28
   0   9  11 974.873 116.696  28
   0   9  11 958.129 122.245  17
   0   9  12 23266.1 468.396  28
   0   9  12 23843.9 506.457  17
   0   9  13 4898.74 171.254  28
   0   9  13 5255.42 185.270  17
   0  10 -10 48.6544 27.1762  30
   0  10  -9 29758.0 521.970  51
   0  10  -9 30049.3 478.613  27
   0  10  -8 24327.1 515.063  26
   0  10  -8 24577.1 490.076  27
   0  10  -8 24528.3 547.615  51
   0  10  -7 9374.27 377.818  51
   0  10  -7 9496.78 364.952  26
   0  10  -7 9003.57 321.673  27
   0  10  -6 55585.1 837.331  27
   0  10  -6 55584.6 955.112  26
   0  10  -6 55574.0 958.303  51
   0  10  -5 4771.23 287.874  14
   0  10  -5 4864.57 289.680  51
   0  10  -5 4843.80 303.516  26
   0  10  -4 10545.6 431.829  51
   0  10  -4 9496.81 409.193  14
   0  10  -4 10206.4 411.481  32
   0 -10   4 9373.27 481.591  40
   0 -10   3 51756.9 1151.34  40
   0  10  -3 52105.4 998.857  32
   0  10  -3 49424.3 931.441  14
   0 -10   2 5833.75 387.953  40
   0  10  -2 5982.01 324.438  14
   0  10  -2 6246.92 368.513  32
   0 -10   1 13910.9 591.659  40
   0  10  -1 14004.8 489.316  23
   0  10  -1 12876.5 546.684  52
   0  10  -1 13963.8 571.246  32
   0  10   0 16617.7 548.841  23
   0  10   0 15870.5 624.001  32
   0  10   0 15887.8 558.340  28
   0  10   0 16447.6 620.800  52
   0 -10   0 15740.7 616.684  40
   0  10   1 918.247 136.201  23
   0  10   1 893.652 170.083  32
   0  10   1 983.525 160.576  52
   0  10   1 1172.50 155.828  28
   0  10   2 21669.8 650.298  23
   0  10   2 22381.0 710.302  52
   0  10   2 22747.7 628.700  17
   0  10   2 21788.0 650.058  28
   0  10   2 21627.8 728.832  32
   0  10   3 44959.1 1004.34  29
   0  10   3 46515.5 1011.85  52
   0  10   3 46736.5 957.426  23
   0  10   3 46945.6 947.740  28
   0  10   3 47378.3 933.573  17
   0  10   3 46007.7 1029.90  32
   0  10   4 331.967 96.5854  28
   0  10   4 281.809 89.9219  17
   0  10   4 292.375 106.763  29
   0  10   4 258.965 88.9996  23
   0  10   4 274.737 95.8246  52
   0  10   4 282.680 111.953  32
   0  10   5 29615.6 788.230  29
   0  10   5 30487.1 774.572  32
   0  10   5 30918.2 782.099  23
   0  10   5 31135.0 756.871  28
   0  10   5 29922.3 780.485  52
   0  10   5 30834.1 791.161  17
   0  10   6 74272.8 1220.71  29
   0  10   6 74553.3 1231.44  17
   0  10   6 77772.2 1169.61  28
   0  10   6 77285.3 1153.62  32
   0  10   6 75529.5 1196.63  52
   0  10   6 77378.4 1217.32  23
   0  10   7 185.521 92.3491  23
   0  10   7 412.227 96.7282  28
   0  10   7 245.466 77.1143  52
   0  10   7 75.5308 65.7838  17
   0  10   7 167.310 74.6076  29
   0  10   8 6645.45 301.174  29
   0  10   8 7490.91 337.350  28
   0  10   8 6944.46 305.509  52
   0  10   8 7383.55 362.545  23
   0  10   8 7080.83 355.603  17
   0  10   9 10556.9 334.325  29
   0  10   9 10605.1 401.442  17
   0  10   9 10911.1 379.955  28
   0  10  10 3060.31 180.640  28
   0  10  10 3246.33 204.430  17
   0  10  11 27692.0 453.022  28
   0  10  11 28181.4 519.412  17
   0  10  12 14092.0 292.896  17
   0  11  -7 50294.4 632.034  26
   0  11  -6 8185.93 296.264  26
   0  11  -5 6073.29 281.799  26
   0  11  -4 28581.2 648.225  26
   0  11  -4 29694.1 564.859  32
   0  11  -3 219.014 72.5056  32
   0  11  -2 32618.4 730.149  32
   0  11  -1 36453.8 814.089  32
   0  11  -1 33942.5 668.139  23
   0  11   0 6805.58 381.216  52
   0  11   0 6527.33 361.657  32
   0  11   0 6781.80 312.715  23
   0  11   1 61032.2 1117.92  32
   0  11   1 64386.6 1110.34  52
   0  11   1 62496.1 966.444  23
   0  11   2 37189.7 861.722  32
   0  11   2 35590.9 748.565  23
   0  11   2 37019.4 834.039  52
   0  11   2 36416.1 771.305  28
   0  11   3 2343.21 197.091  23
   0  11   3 2292.76 217.464  32
   0  11   3 2360.93 214.240  52
   0  11   3 2400.05 201.835  28
   0  11   3 2430.48 190.130  17
   0  11   4 16819.1 539.332  52
   0  11   4 16467.4 537.250  32
   0  11   4 16968.8 517.036  23
   0  11   4 16551.3 503.566  28
   0  11   4 16127.6 492.787  17
   0  11   5 23938.6 605.036  17
   0  11   5 24549.5 614.329  32
   0  11   5 24051.0 618.065  52
   0  11   5 24850.9 597.727  28
   0  11   5 25075.4 619.470  23
   0  11   6 398.046 81.4770  28
   0  11   6 447.920 96.4569  32
   0  11   6 390.292 83.8594  52
   0  11   6 494.816 99.5502  23
   0  11   6 406.178 91.1391  17
   0  11   7 39625.5 683.386  28
   0  11   7 39799.0 745.021  17
   0  11   7 40462.2 738.525  23
   0  11   8 1215.63 113.237  28
   0  11   8 1043.95 116.661  17
   0  11   9 11701.3 336.020  17
   0  11   9 11497.9 285.778  28
   0  11  10 44695.7 558.233  17
   0  12  -5 6027.83 189.110  26
   0  12  -4 1156.38 100.127  26
   0  12  -3 50666.4 676.489  26
   0  12  -2 41556.2 646.526  26
   0  12  -1 1830.24 145.832  26
   0  12  -1 1839.69 150.030  32
   0  12   0 52758.3 813.835  32
   0  12   0 52517.4 739.061  26
   0  12   1 27696.0 608.948  32
   0  12   1 27083.0 488.026  23
   0  12   2 39.8319 42.5092  23
   0  12   2 151.047 77.1042  32
   0  12   3 17719.3 467.119  32
   0  12   3 17496.5 413.360  23
   0  12   4 5575.44 233.313  23
   0  12   4 5745.19 254.305  32
   0  12   5 4983.89 217.373  23
   0  12   6 50169.3 624.952  17
   0  12   7 4928.83 182.354  17
  -1  12   4 537.338 68.2341  23
  -1  12   3 22643.8 413.877  23
  -1  12   2 10823.2 288.558  23
  -1  12   1 9888.35 270.967  23
  -1  12   0 56554.4 611.766  23
  -1  12  -1 1749.69 99.9059  23
  -1  12  -1 1701.02 102.802  26
  -1  12  -2 19695.2 339.373  26
  -1  12  -3 27697.1 383.735  26
  -1  11   9 13753.5 283.516  17
  -1  11   8 335.420 59.2494  17
  -1  11   7 9690.51 312.214  17
  -1  11   6 12893.3 395.932  23
  -1  11   6 13436.2 385.049  17
  -1  11   5 9060.97 321.275  17
  -1  11   5 9530.71 355.110  23
  -1  11   4 21315.0 543.889  23
  -1  11   4 22816.0 504.748  17
  -1  11   4 21469.2 471.569  28
  -1  11   3 24162.3 616.780  32
  -1  11   3 23602.0 581.356  23
  -1  11   2 15100.7 466.733  23
  -1  11   2 15038.8 508.975  32
  -1  11   1 41969.2 861.516  32
  -1  11   1 39110.0 741.286  23
  -1  11   0 2829.50 197.120  26
  -1  11   0 2852.34 230.155  32
  -1  11   0 2469.94 188.180  23
  -1  11  -1 50838.3 827.750  26
  -1  11  -1 49287.5 793.947  23
  -1  11  -1 51753.3 907.104  32
  -1  11  -2 22673.7 555.482  26
  -1  11  -2 22479.8 509.271  23
  -1  11  -3 87.1943 65.9504  26
  -1  11  -3 83.3106 41.8525  23
  -1  11  -4 29872.1 590.152  26
  -1  11  -5 26331.3 518.063  26
  -1  11  -6 2758.12 154.406  26
  -1  11  -7 11189.3 263.784  26
  -1  10  11 11363.3 270.081  17
  -1  10  10 1628.72 127.273  17
  -1  10   9 6565.74 282.385  17
  -1  10   9 6881.50 249.886  29
  -1  10   8 15819.5 476.820  17
  -1  10   8 14842.1 424.573  29
  -1  10   8 16190.9 483.762  23
  -1  10   7 11721.7 421.461  29
  -1  10   7 11599.0 376.735  28
  -1  10   7 12071.7 449.793  17
  -1  10   7 12192.3 444.994  23
  -1  10   6 19595.4 593.960  29
  -1  10   6 19548.6 531.407  32
  -1  10   6 19864.6 589.409  17
  -1  10   6 20366.2 595.411  23
  -1  10   6 18724.4 506.229  28
  -1  10   5 23483.7 640.686  32
  -1  10   5 24012.3 665.364  23
  -1  10   5 23935.4 591.308  28
  -1  10   5 23361.9 671.213  29
  -1  10   5 23470.2 626.095  52
  -1  10   5 23376.3 635.926  17
  -1  10   4 2053.44 199.960  52
  -1  10   4 2212.22 199.656  17
  -1  10   4 2038.37 180.273  28
  -1  10   4 2157.83 214.933  29
  -1  10   4 2148.53 207.623  23
  -1  10   4 2079.57 213.134  32
  -1  10   3 16193.9 583.348  29
  -1  10   3 17817.7 535.447  17
  -1  10   3 17039.4 524.032  28
  -1  10   3 17041.2 575.562  23
  -1  10   3 16956.1 576.238  52
  -1  10   3 16368.3 594.229  32
  -1  10   2 37821.7 881.860  52
  -1  10   2 38676.3 797.755  28
  -1  10   2 38213.4 858.133  23
  -1  10   2 39198.4 900.563  29
  -1  10   2 38455.1 935.124  32
  -1  10   1 48.5311 72.6707  52
  -1  10   1 83.3854 57.1344  28
   1 -10  -1 157.556 83.6983  40
  -1  10   1 22.2293 84.5450  32
  -1  10   1 53.5471 61.1712  23
  -1  10   0 60620.3 1145.36  52
  -1  10   0 62598.9 1211.13  32
  -1  10   0 61610.3 1064.37  23
   1 -10   0 63466.0 1204.72  40
  -1  10  -1 47047.8 1018.15  32
  -1  10  -1 47068.2 914.111  23
   1 -10   1 47450.1 1058.49  40
  -1  10  -2 1829.99 179.169  23
  -1  10  -2 1955.48 210.225  32
   1 -10   2 1665.80 205.935  40
  -1  10  -3 29866.6 682.624  23
  -1  10  -3 30108.5 738.127  32
  -1  10  -4 4826.07 264.485  23
  -1  10  -4 5089.78 308.229  26
  -1  10  -4 4814.59 277.790  32
  -1  10  -5 544.706 114.080  26
  -1  10  -6 13715.5 450.920  26
  -1  10  -7 7046.12 298.885  26
  -1  10  -8 8706.03 294.373  26
   1 -10   9 11078.4 286.532  56
  -1  10  -9 19479.6 365.409  30
  -1   9  12 46072.4 535.407  54
  -1   9  12 49124.2 627.552  17
  -1   9  11 292.193 67.3004  17
  -1   9  11 171.283 49.4504  54
  -1   9  10 17680.9 462.944  54
  -1   9  10 17310.7 421.499  29
  -1   9   9 21856.3 560.544  54
  -1   9   9 22340.0 537.008  28
  -1   9   9 21932.8 546.279  29
  -1   9   8 2574.79 199.011  28
  -1   9   8 2483.89 204.300  54
  -1   9   8 2643.76 230.875  23
  -1   9   8 2686.50 213.947  29
  -1   9   7 9908.98 423.581  54
  -1   9   7 9479.20 435.004  29
  -1   9   7 10441.6 408.711  28
  -1   9   7 9621.93 439.259  23
  -1   9   6 28108.2 762.506  23
  -1   9   6 28597.8 790.425  29
  -1   9   6 28546.0 722.509  54
  -1   9   6 29198.1 721.395  32
  -1   9   6 29152.8 697.994  28
  -1   9   5 5446.39 341.694  23
  -1   9   5 4999.36 321.747  32
  -1   9   5 5165.01 321.196  52
  -1   9   5 4810.77 332.432  29
  -1   9   5 5216.79 299.815  28
  -1   9   4 65175.6 1201.25  32
  -1   9   4 66359.9 1167.09  52
  -1   9   4 64736.2 1177.68  24
  -1   9   4 66317.9 1083.24  28
  -1   9   4 68008.0 1200.93  23
  -1   9   4 65379.7 1215.73  29
  -1   9   3 55617.3 1107.35  24
  -1   9   3 54868.3 1118.10  29
  -1   9   3 55132.3 1092.02  52
  -1   9   3 55622.9 1146.36  32
  -1   9   3 55031.9 989.601  28
  -1   9   3 54251.4 1084.67   9
  -1   9   3 56049.1 1091.32  23
  -1   9   2 5893.04 329.164  28
  -1   9   2 6149.00 373.229  29
  -1   9   2 6019.51 358.981   9
  -1   9   2 5516.39 352.739  52
  -1   9   2 6081.04 349.807  24
  -1   9   2 5853.07 353.248  23
  -1   9   2 5442.80 374.881  32
  -1   9   1 61760.9 1107.52   9
  -1   9   1 59458.5 1167.44  52
  -1   9   1 62380.1 1174.97  29
  -1   9   1 62984.2 1302.68  32
  -1   9   1 61476.7 1131.05  23
  -1   9   1 61910.0 1058.63  28
  -1   9   0 78927.2 1265.75  23
  -1   9   0 81893.4 1219.49  28
  -1   9   0 78502.6 1441.57  32
  -1   9   0 80804.8 1322.41  29
  -1   9   0 80122.2 1366.77  52
  -1   9  -1 956.025 146.692  23
  -1   9  -1 907.219 168.167  32
  -1   9  -1 877.907 150.614  52
   1  -9   2 26379.4 853.184  40
  -1   9  -2 26733.5 798.559  32
  -1   9  -2 26524.1 709.736  23
  -1   9  -3 587.658 117.726  14
  -1   9  -3 410.081 91.3913  23
  -1   9  -3 332.002 108.143  32
  -1   9  -3 414.497 107.015  51
   1  -9   3 293.901 107.875  40
  -1   9  -4 30082.5 763.687  32
  -1   9  -4 29396.3 723.127  23
  -1   9  -4 27619.4 723.119  14
   1  -9   4 29173.3 894.312  40
  -1   9  -4 28936.4 780.870  51
   1  -9   5 32473.6 924.304  40
  -1   9  -5 32424.6 734.047  23
  -1   9  -5 31516.6 814.687  26
  -1   9  -5 31443.9 813.796  51
  -1   9  -6 1434.38 178.667  51
  -1   9  -6 1352.71 179.547  26
  -1   9  -6 1430.98 161.334  27
   1  -9   6 1370.87 194.367  40
  -1   9  -7 15818.4 532.879  26
  -1   9  -7 16227.0 502.753  27
  -1   9  -7 15757.5 558.148  51
   1  -9   8 16535.7 477.857  46
  -1   9  -8 18012.1 521.495  26
  -1   9  -8 17941.5 565.419  51
  -1   9  -8 17290.2 493.836  27
   1  -9   9 390.023 72.9729  46
  -1   9  -9 397.150 81.5211  27
  -1   9  -9 299.314 78.5493  51
  -1   9  -9 511.566 88.9694  26
  -1   9 -10 4391.47 223.564  51
  -1   9 -10 4370.16 205.558  27
  -1   9 -11 12036.0 279.566  30
  -1   9 -11 11670.4 296.462  51
  -1   8  13 51138.3 667.052  54
  -1   8  13 50617.4 682.562  16
  -1   8  13 51163.7 643.742  17
  -1   8  12 1663.71 147.125  16
  -1   8  12 1643.74 144.558  54
  -1   8  11 24505.5 603.951  16
  -1   8  11 23240.2 588.939  54
  -1   8  11 24157.4 532.884  28
  -1   8  10 30422.6 659.700  28
  -1   8  10 30071.1 721.182  16
  -1   8  10 30302.6 643.296  29
  -1   8  10 30106.5 721.492  54
  -1   8   9 154.093 73.6602  54
  -1   8   9 64.0512 67.0686  16
  -1   8   9 261.235 75.9618  28
  -1   8   9 75.2533 91.1826  23
  -1   8   9 16.7702 50.4781  29
  -1   8   8 8635.05 411.587  29
  -1   8   8 8768.61 429.139  54
  -1   8   8 8802.15 419.556  16
  -1   8   8 8102.59 414.988  23
  -1   8   8 9324.47 399.964  28
  -1   8   7 31677.4 788.084  16
  -1   8   7 30799.2 822.811  24
  -1   8   7 33636.7 768.003  28
  -1   8   7 32086.4 840.447   9
   1  -8  -7 34173.2 922.790  36
  -1   8   7 32761.9 821.445  54
  -1   8   7 33438.6 855.866  29
  -1   8   7 31607.9 814.021  23
  -1   8   6 9053.71 464.424   9
  -1   8   6 8678.58 441.194  24
   1  -8  -6 8944.83 458.062  36
  -1   8   6 8899.90 434.555  23
  -1   8   6 8855.98 452.262  29
  -1   8   6 8871.93 425.320  54
  -1   8   6 8769.27 394.089  28
  -1   8   6 9038.53 415.121  16
  -1   8   5 96170.4 1397.09  32
  -1   8   5 96161.4 1546.02   9
  -1   8   5 96420.4 1420.68  23
  -1   8   5 91776.7 1433.83  24
  -1   8   5 98896.9 1311.06  28
  -1   8   5 94425.9 1454.71  29
   1  -8  -5 95694.5 1426.97  36
  -1   8   5 97629.8 1377.59  54
  -1   8   5 93076.3 1307.60  16
  -1   8   4 94839.5 1448.31  29
  -1   8   4 99264.0 1424.20  23
  -1   8   4 92484.1 1424.36  32
  -1   8   4 103414. 1320.17  28
  -1   8   4 92591.7 1414.85  24
  -1   8   4 94854.7 1502.41   9
  -1   8   4 97318.0 1407.47  52
  -1   8   3 985.093 155.649   9
  -1   8   2 96828.4 1464.38   9
  -1   8   1 38162.2 887.225   9
   1  -8  -1 41054.0 902.642  41
   1  -8   0 6942.98 371.383  41
  -1   8   0 6727.96 360.385   9
   1  -8   1 119217. 1529.68  41
  -1   8  -1 117563. 1585.95   7
  -1   8  -2 3939.30 289.846   7
  -1   8  -3 101597. 1423.40  14
  -1   8  -3 99501.1 1518.09  52
  -1   8  -3 106832. 1407.04  23
  -1   8  -3 104629. 1527.02  32
  -1   8  -3 101323. 1451.22  51
  -1   8  -3 107971. 1474.81   7
  -1   8  -4 34808.5 845.125  32
  -1   8  -4 34674.5 863.596  51
  -1   8  -4 34417.8 793.656  23
  -1   8  -4 32962.1 824.417  14
   1  -8   4 35098.2 995.617  40
  -1   8  -5 8491.83 439.122  51
  -1   8  -5 8103.71 415.783  14
   1  -8   5 8532.15 494.863  40
  -1   8  -5 8611.50 398.799  23
  -1   8  -5 8915.79 425.507  27
  -1   8  -6 17839.1 645.381  51
  -1   8  -6 17369.2 626.457  26
   1  -8   6 17081.5 694.201  40
  -1   8  -6 17706.9 602.818  27
  -1   8  -6 16369.5 588.548  14
  -1   8  -7 52648.7 1107.42  51
  -1   8  -7 53021.5 1064.67  26
  -1   8  -7 52154.7 1014.46  27
   1  -8   7 53367.5 1198.42  40
  -1   8  -8 2531.00 221.587  27
   1  -8   8 2598.05 255.874  40
  -1   8  -8 2973.52 267.575  51
   1  -8   8 2630.36 246.261  46
  -1   8  -8 2602.11 234.787  26
   1  -8   9 2430.27 216.353  46
  -1   8  -9 2420.92 204.874  27
  -1   8  -9 2322.77 222.651  51
  -1   8  -9 2451.68 206.710  26
  -1   8 -10 11829.2 401.563  26
  -1   8 -10 11864.1 414.750  27
   1  -8  10 12161.2 433.125  46
  -1   8 -10 11640.1 442.356  51
  -1   8 -11 1189.41 121.431  27
   1  -8  11 1131.09 125.383  46
  -1   8 -11 1234.80 131.965  51
  -1   8 -12 16994.7 378.464  27
   1  -8  12 16874.1 376.046  46
  -1   8 -12 17192.6 358.412  30
  -1   8 -12 16411.2 391.882  51
  -1   7  14 24354.3 477.691  16
  -1   7  14 25185.7 494.125  54
  -1   7  13 11618.6 385.720  16
  -1   7  13 11683.6 394.942  54
  -1   7  13 11409.3 329.500  28
  -1   7  12 17080.9 464.756  28
  -1   7  12 17451.8 522.610  16
  -1   7  12 17494.4 536.043  54
  -1   7  11 7916.01 387.543  54
  -1   7  11 8150.30 382.865  16
  -1   7  11 8376.37 355.726  28
   1  -7 -10 3978.19 289.798  43
  -1   7  10 4840.18 289.855  28
  -1   7  10 4104.60 284.189  16
  -1   7  10 4181.78 294.246  54
   1  -7  -9 52481.3 1053.06  43
   1  -7  -9 50372.1 1096.50  36
  -1   7   9 51187.4 1017.54  23
  -1   7   9 52990.6 1077.13  54
  -1   7   9 51707.7 1021.99   9
  -1   7   9 48755.0 1003.77  50
  -1   7   9 53568.0 979.862  28
  -1   7   9 54056.7 1062.73  16
  -1   7   8 23109.0 643.804  28
  -1   7   8 22622.8 699.017   9
   1  -7  -8 23490.9 697.755  43
  -1   7   8 23105.1 689.368  16
  -1   7   8 22892.6 680.638  23
  -1   7   8 23595.1 716.429  24
   1  -7  -8 22864.8 751.818  36
  -1   7   8 23666.6 721.202  54
  -1   7   8 22061.1 671.477  50
  -1   7   7 5348.61 334.422  15
  -1   7   7 4956.51 331.326  24
   1  -7  -7 5852.21 393.334  36
  -1   7   7 4778.39 333.544   9
  -1   7   7 5434.26 330.744  23
  -1   7   7 5084.73 294.989  28
  -1   7   7 5320.54 321.086  16
   1  -7  -7 5189.76 323.716  43
  -1   7   7 4980.22 323.160  54
   1  -7  -6 94038.7 1544.77  36
  -1   7   6 89462.7 1448.39   9
  -1   7   5 137285. 1832.22   9
   1  -7  -5 140450. 1784.62  36
  -1   7   4 10311.8 491.108   9
   1  -7  -4 10164.8 454.061  36
  -1   7   3 89569.0 1390.02   9
   1  -7  -3 93365.2 1265.12  36
  -1   7   2 11906.0 492.663   9
  -1   7   1 18153.8 589.137   9
   1  -7   0 99764.4 1328.97  41
  -1   7   0 100224. 1398.12   7
  -1   7  -1 7583.29 347.025   9
  -1   7  -1 7557.49 379.530   7
   1  -7   1 7735.63 374.343  41
   1  -7   2 93803.8 1312.82  41
  -1   7  -2 95990.4 1350.00   7
  -1   7  -3 100335. 1417.04  12
  -1   7  -3 96584.3 1501.97   6
  -1   7  -3 101231. 1379.68   7
   1  -7   3 99368.3 1383.02  41
  -1   7  -4 276.924 105.671   6
   1  -7   4 174.739 64.4321  41
  -1   7  -4 188.700 76.3658  12
  -1   7  -4 269.101 80.4202   7
  -1   7  -5 73983.7 1271.76   6
  -1   7  -5 73446.7 1250.06  12
   1  -7   5 76998.7 1272.91  41
   1  -7   5 74819.2 1425.36  40
   1  -7   5 72755.7 1296.94  37
  -1   7  -6 30130.1 807.108  12
  -1   7  -6 30838.4 817.552  14
   1  -7   6 30552.8 856.618  37
  -1   7  -6 31854.1 857.059  51
   1  -7   6 33375.2 855.417  41
  -1   7  -6 30946.3 816.151  27
   1  -7   6 33945.0 969.333  40
  -1   7  -6 31337.9 813.304  39
  -1   7  -6 33558.7 960.013  44
  -1   7  -7 20186.9 669.057  14
  -1   7  -7 21424.5 695.091  26
   1  -7   7 21889.9 784.684  40
  -1   7  -7 20748.4 682.624  39
  -1   7  -7 20865.3 729.795  44
   1  -7   7 20944.5 718.607  37
  -1   7  -7 20347.2 659.114  27
  -1   7  -7 20788.4 716.175  51
  -1   7  -8 79141.9 1285.98  27
  -1   7  -8 78298.9 1350.03  39
  -1   7  -8 86089.1 1481.02  51
   1  -7   8 78698.0 1376.34  37
  -1   7  -8 82505.4 1320.40  26
  -1   7  -8 80436.2 1365.91  44
   1  -7   8 82979.7 1504.56  40
  -1   7  -9 21487.8 661.722  44
   1  -7   9 22296.9 735.026  40
  -1   7  -9 21294.5 650.324  27
  -1   7  -9 21932.5 652.442  26
  -1   7  -9 21808.7 726.117  51
  -1   7  -9 21830.0 686.928  39
   1  -7   9 23176.2 750.327  46
  -1   7 -10 3151.90 256.954  39
  -1   7 -10 3277.90 238.092  26
  -1   7 -10 3258.02 248.756  27
  -1   7 -10 3456.16 272.754  51
   1  -7  10 3664.78 285.057  46
   1  -7  11 6865.90 354.346  46
  -1   7 -11 6620.93 346.344  51
  -1   7 -11 7077.29 336.707  27
  -1   7 -12 995.226 117.474  27
  -1   7 -12 1055.54 128.590  51
   1  -7  12 1199.99 137.001  46
  -1   7 -13 363.133 70.0529  51
   1  -7  13 206.158 59.7941  56
  -1   7 -13 349.565 63.5953  27
   1  -7  13 407.557 74.7968  46
  -1   7 -13 379.875 59.1194  30
   1  -7  14 15787.5 305.738  46
  -1   7 -14 16147.6 298.124  51
  -1   6  15 5434.93 214.823  16
  -1   6  15 5487.37 227.523  54
  -1   6  14 923.858 96.5797  28
  -1   6  14 962.887 119.206  54
  -1   6  14 1126.25 120.245  16
  -1   6  13 20626.1 565.400  16
  -1   6  13 21748.3 603.111  54
  -1   6  13 20374.5 513.238  28
  -1   6  13 22023.5 623.260  50
  -1   6  12 13737.9 516.613  54
   1  -6 -12 14572.0 542.428  43
  -1   6  12 14293.5 471.036  28
  -1   6  12 13377.6 522.347  50
  -1   6  12 13261.9 490.539  16
   1  -6 -11 15716.2 593.042  43
  -1   6  11 15106.5 548.788  16
  -1   6  11 14652.9 567.817  50
  -1   6  11 15155.3 563.733  54
  -1   6  11 16108.0 523.406  28
  -1   6  10 94828.3 1441.87  54
   1  -6 -10 94620.3 1485.33  36
   1  -6 -10 96219.3 1487.25  43
  -1   6  10 95407.3 1401.55  16
  -1   6  10 93302.6 1433.68  50
  -1   6  10 99780.0 1349.81  28
  -1   6   9 45964.0 974.494  16
   1  -6  -9 44650.3 1012.37  43
  -1   6   9 45850.9 953.817  24
  -1   6   9 43972.6 934.414  23
  -1   6   9 41665.8 948.542  50
  -1   6   9 44072.2 944.254   9
  -1   6   9 45378.7 1008.43  54
  -1   6   9 46426.6 921.522  28
  -1   6   8 1334.80 172.338   9
   1  -6  -8 592.932 124.973  43
   1  -6  -7 9948.35 451.999  43
  -1   6   7 10422.2 471.683   9
  -1   6   6 28513.7 783.278   9
   1  -6  -6 29226.4 746.917  43
   1  -6  -5 20668.9 603.129  43
  -1   6   5 21685.5 696.399   9
  -1   6   4 56722.2 1084.84   9
  -1   6   3 23462.1 670.856   9
   1  -6  -2 74357.7 1017.53  36
  -1   6   2 71505.6 1133.22   9
  -1   6   1 75203.7 1115.68   7
  -1   6   1 81594.9 1164.16   9
  -1   6   0 51933.5 996.952   6
  -1   6   0 54138.2 929.153   7
  -1   6   0 54963.0 914.430   9
  -1   6  -1 113227. 1244.64   9
   1  -6   1 110049. 1287.28  41
  -1   6  -1 111315. 1326.39   7
  -1   6  -2 130111. 1607.75   6
  -1   6  -2 143081. 1316.83   9
  -1   6  -2 138416. 1566.96  12
   1  -6   2 133690. 1480.06  37
  -1   6  -2 140418. 1494.77   7
   1  -6   2 135974. 1469.13  41
  -1   6  -3 5496.07 339.201   6
   1  -6   3 5901.39 338.997  37
  -1   6  -3 6363.74 349.895  12
  -1   6  -3 6133.86 315.059   7
  -1   6  -3 5610.87 289.714  39
   1  -6   3 5518.68 307.461  41
  -1   6  -4 222195. 1928.51  39
   1  -6   4 227554. 2017.58  41
  -1   6  -4 220626. 2082.95  12
   1  -6   4 231332. 2225.87  37
  -1   6  -4 235821. 2241.86   6
   1  -6   5 46719.5 1078.48  37
  -1   6  -5 47135.0 893.473   7
   1  -6   5 46490.5 944.400  41
  -1   6  -5 45135.4 910.919  39
  -1   6  -5 48561.2 1009.93   6
   1  -6   5 48286.1 1076.39  40
  -1   6  -6 6088.02 359.065  39
   1  -6   6 6877.94 419.212  40
   1  -6   6 6925.16 422.916  37
   1  -6   6 6801.77 377.780  41
  -1   6  -6 6615.64 380.859  12
  -1   6  -6 6337.83 349.498   6
  -1   6  -7 66454.5 1235.84  39
   1  -6   7 67085.6 1308.88  40
   1  -6   7 64318.5 1310.83  37
   1  -6   7 65716.3 1218.05  41
  -1   6  -7 61789.4 1176.32  12
   1  -6   8 13889.9 603.565  40
   1  -6   8 14134.9 617.970  37
  -1   6  -8 13718.4 552.076  14
  -1   6  -8 13832.8 558.985  44
  -1   6  -8 13645.0 535.140  27
  -1   6  -8 14143.2 587.971  39
   1  -6   8 15192.2 611.634  41
  -1   6  -8 14250.1 597.341  51
  -1   6  -8 13116.7 547.769  12
  -1   6  -8 13697.0 528.117  26
  -1   6  -9 1661.26 207.139  51
   1  -6   9 1482.52 198.685  40
  -1   6  -9 1458.33 179.970  27
   1  -6   9 1757.53 236.463  46
  -1   6  -9 1739.26 195.535  44
  -1   6  -9 1632.59 202.353  39
   1  -6   9 1574.25 197.413  41
  -1   6  -9 1599.50 186.927  26
   1  -6   9 1805.99 221.495  37
   1  -6  10 26694.5 839.898  46
  -1   6 -10 24756.6 708.579  27
  -1   6 -10 26630.5 776.609  39
  -1   6 -10 25660.5 688.041  44
  -1   6 -10 26223.0 687.118  26
  -1   6 -10 26187.0 794.073  51
   1  -6  10 26186.4 759.122  40
  -1   6 -11 1257.61 174.691  51
  -1   6 -11 1318.32 172.977  39
   1  -6  11 1515.12 196.392  46
  -1   6 -11 1442.96 173.100  27
  -1   6 -12 23598.6 655.113  51
  -1   6 -12 23607.7 616.984  27
  -1   6 -13 26197.6 571.630  27
  -1   6 -13 25712.2 506.158  30
  -1   6 -13 25521.4 603.704  51
  -1   6 -14 3249.08 166.280  27
  -1   6 -14 3248.79 181.764  51
   1  -6  14 3479.26 200.201  46
   1  -6  15 10409.3 255.859  46
  -1   5  16 3549.96 168.718  54
  -1   5  16 3577.06 150.974  16
   1  -5 -16 3426.04 170.975  47
  -1   5  15 8577.00 306.411  16
  -1   5  15 8350.59 269.630  28
  -1   5  15 8742.50 329.234  54
  -1   5  14 14598.0 462.335  16
  -1   5  14 15620.8 522.347  50
  -1   5  14 15498.0 499.805  54
  -1   5  14 15004.0 430.961  28
   1  -5 -13 13452.7 516.356  43
  -1   5  13 14879.0 552.585  50
  -1   5  13 13819.6 493.226  16
  -1   5  13 14574.5 527.715  54
  -1   5  13 14430.7 470.156  28
  -1   5  12 15927.4 555.867  16
  -1   5  12 16215.1 585.991  54
  -1   5  12 16112.7 602.174  50
   1  -5 -12 16435.3 607.433  43
  -1   5  12 16083.3 525.173  28
  -1   5  11 72445.6 1287.54  50
  -1   5  11 75536.3 1231.22  16
  -1   5  11 77253.0 1182.71  28
  -1   5  11 72954.2 1267.72  42
  -1   5  11 74753.6 1280.94  54
   1  -5 -11 75079.8 1328.58  43
   1  -5 -10 29701.0 843.698  43
  -1   5  10 31305.6 755.965  28
  -1   5  10 30116.9 819.626  42
  -1   5  10 30981.0 828.695  50
  -1   5  10 29408.6 766.885  16
  -1   5  10 31357.4 827.271  54
  -1   5   9 64878.5 1193.22  42
   1  -5  -9 60890.3 1183.62  43
  -1   5   9 61927.9 1080.97   9
  -1   5   8 30188.8 765.335   9
   1  -5  -8 30167.7 805.396  43
  -1   5   7 2606.15 215.752  42
   1  -5  -7 2277.49 220.847  43
  -1   5   7 2368.56 217.457   9
  -1   5   6 21430.3 635.990   9
   1  -5  -6 21951.7 634.666  43
  -1   5   5 31537.1 674.055  40
   1  -5  -5 29694.7 706.275  43
  -1   5   5 30903.8 772.990   9
  -1   5   4 10129.7 433.986   9
  -1   5   3 52899.6 946.276   9
  -1   5   2 59808.1 966.142   9
  -1   5   1 12968.9 447.223   6
   1  -5  -1 13295.0 376.344  36
  -1   5   1 13289.0 420.112   7
  -1   5   1 12994.7 428.561   9
  -1   5   0 38728.3 778.874   6
  -1   5   0 39318.5 700.839   7
  -1   5   0 40166.5 706.493   9
   1  -5   0 39183.3 650.951  37
  -1   5  -1 101119. 1064.80   9
  -1   5  -1 98480.7 1254.88   6
  -1   5  -1 102967. 1127.63   7
   1  -5   1 101007. 1117.44  37
  -1   5  -1 101874. 1207.64  12
   1  -5   2 11293.6 402.969  37
  -1   5  -2 11440.5 434.553   6
  -1   5  -2 12445.7 351.421   9
   1  -5   2 11929.1 389.993  41
  -1   5  -2 11929.2 388.947   7
  -1   5  -2 11627.4 435.553  12
  -1   5  -2 11143.8 344.622  39
   1  -5   3 209566. 1690.54  41
  -1   5  -3 208822. 1875.24   6
  -1   5  -3 211276. 1616.47  39
  -1   5  -3 215281. 1670.62   7
   1  -5   3 212725. 1873.51  37
  -1   5  -4 197505. 1854.68   6
   1  -5   4 198442. 1937.92  37
  -1   5  -4 200125. 1635.89   7
   1  -5   4 193616. 1709.65  41
  -1   5  -4 188270. 1653.23  39
  -1   5  -4 184858. 1838.14  12
   1  -5   5 18885.2 566.670  41
   1  -5   5 19962.6 660.293  37
  -1   5  -5 18363.1 557.767  39
  -1   5  -5 19558.1 528.467   7
  -1   5  -5 18748.3 599.773  12
  -1   5  -5 20669.7 618.661   6
  -1   5  -6 28536.1 698.534   6
   1  -5   6 28200.8 729.399  41
   1  -5   6 27625.4 764.282  40
  -1   5  -6 28341.7 657.566   7
  -1   5  -6 26138.1 731.383  12
   1  -5   6 30861.7 888.230  37
  -1   5  -6 29109.7 752.474  39
  -1   5  -7 4175.70 309.232  39
   1  -5   7 4401.10 321.071  40
   1  -5   7 4359.01 307.844  41
   1  -5   7 4697.71 350.660  37
  -1   5  -7 5396.91 340.521  12
   1  -5   8 31803.5 871.852  41
   1  -5   8 32492.5 877.685  40
  -1   5  -8 34019.8 890.007  39
  -1   5  -8 31356.7 836.678  12
   1  -5   8 32765.6 948.454  37
   1  -5   9 58146.8 1166.71  40
  -1   5  -9 59447.1 1182.97  39
   1  -5   9 60552.1 1310.24  37
   1  -5   9 60999.6 1230.07  41
  -1   5  -9 58131.4 1149.14  12
   1  -5  10 1149.14 178.409  41
   1  -5  10 1022.34 189.516  46
  -1   5 -10 1462.82 207.340  45
   1  -5  10 1359.94 178.740  40
  -1   5 -10 1422.58 170.220  26
  -1   5 -10 1302.44 183.682  39
  -1   5 -10 1906.57 201.789  27
  -1   5 -10 1214.56 181.302  51
   1  -5  10 1949.47 238.001  37
  -1   5 -11 54194.6 1117.31  39
   1  -5  11 58169.3 1224.32  37
  -1   5 -11 55915.2 1059.02  27
   1  -5  11 56481.4 979.933  19
   1  -5  11 60684.8 1230.61  46
   1  -5  11 57634.1 1156.72  41
  -1   5 -11 58267.9 1207.75  45
  -1   5 -11 56635.4 1137.62  51
  -1   5 -12 35124.5 798.272  27
  -1   5 -12 33205.4 834.163  39
   1  -5  12 33275.1 823.529  41
  -1   5 -12 33371.6 831.022  51
   1  -5  12 34446.0 737.848  19
  -1   5 -13 7088.43 287.186  30
  -1   5 -13 7427.07 359.733  51
   1  -5  13 7424.31 319.965  19
  -1   5 -13 7770.88 342.789  27
   1  -5  13 7742.89 395.547  46
  -1   5 -14 11242.6 386.296  51
   1  -5  14 12265.1 363.615  19
  -1   5 -14 11490.8 350.876  27
   1  -5  14 12402.6 435.765  46
   1  -5  15 12437.5 295.655  19
  -1   5 -15 12237.6 324.210  51
   1  -5  15 13118.2 371.926  46
   1  -5  16 75.8042 30.7765  46
   1  -4 -16 5652.30 208.245  53
  -1   4  16 5519.95 194.246  28
  -1   4  16 5932.11 246.109  54
  -1   4  16 5787.31 216.920  16
   1  -4 -15 64153.5 884.840  53
  -1   4  15 64015.7 979.933  50
  -1   4  15 59904.4 923.523  54
  -1   4  15 61349.8 826.890  28
  -1   4  15 61605.5 880.780  16
  -1   4  14 7978.65 379.121  54
  -1   4  14 8247.87 348.745  28
  -1   4  14 7620.10 352.767  16
   1  -4 -14 8228.01 364.484  53
  -1   4  14 7815.66 391.548  50
  -1   4  13 14711.3 576.197  41
  -1   4  13 14267.4 493.619  28
   1  -4 -13 14305.1 496.313  13
  -1   4  13 14771.5 554.805  54
  -1   4  13 14833.4 530.682  16
   1  -4 -13 15213.7 568.636  43
   1  -4 -13 16295.8 552.079  53
  -1   4  13 15185.4 585.084  50
  -1   4  13 14464.3 570.830  42
   1  -4 -12 90093.8 1325.08  36
  -1   4  12 91088.5 1464.80  50
   1  -4 -12 93328.8 1303.72  13
  -1   4  12 94722.8 1432.55  54
  -1   4  12 90279.7 1354.11  16
  -1   4  12 92259.5 1300.30  28
  -1   4  12 91120.4 1476.60  42
   1  -4 -12 89583.9 1455.16  43
  -1   4  12 92505.1 1502.61  41
   1  -4 -11 2443.77 215.476  13
  -1   4  11 2515.13 231.658  16
  -1   4  11 2524.29 256.742  41
  -1   4  11 2716.15 229.247  28
  -1   4  11 2399.65 240.989  50
   1  -4 -11 2139.22 232.292  43
  -1   4  11 2320.21 243.321  42
  -1   4  11 2623.63 244.044  54
  -1   4  10 53187.3 1144.39  41
  -1   4  10 52213.6 1117.75  42
   1  -4 -10 49690.6 932.341  13
   1  -4 -10 51160.7 1089.47  43
  -1   4   9 71601.6 1103.80   9
  -1   4   9 74710.8 1337.63  41
   1  -4  -9 69889.0 1063.39  13
  -1   4   9 70881.8 1269.07  42
   1  -4  -9 70468.3 1255.34  43
   1  -4  -8 7458.89 329.987  13
  -1   4   8 7952.33 417.941  41
   1  -4  -8 7777.70 400.421  43
  -1   4   8 7934.26 416.401  42
  -1   4   8 7897.98 370.114   9
  -1   4   7 20929.1 597.776   9
  -1   4   7 22307.1 653.633  42
  -1   4   7 22054.1 651.761  41
   1  -4  -7 20875.6 519.350  13
   1  -4  -7 20574.5 619.678  43
  -1   4   6 19731.0 501.530  40
   1  -4  -6 18296.2 556.085  43
  -1   4   6 19228.2 549.030  42
  -1   4   6 18261.2 551.332   9
  -1   4   6 18580.9 558.721  41
  -1   4   5 2203.61 193.265   9
  -1   4   5 2189.60 168.147  42
  -1   4   5 2388.59 190.737  41
   1  -4  -5 2148.62 189.279  43
  -1   4   5 2170.21 162.158  40
  -1   4   4 28369.5 683.115   9
  -1   4   4 27634.8 560.044  40
  -1   4   4 26958.1 512.247  42
  -1   4   3 51128.2 742.712  40
   1  -4  -3 49574.0 624.945  57
   1  -4  -2 80999.8 669.438  35
   1  -4  -2 81974.7 812.884  57
  -1   4   2 84055.3 1054.67   9
  -1   4   2 85956.7 1007.49   6
  -1   4   2 83234.5 935.163  40
  -1   4   1 177743. 1560.58   4
   1  -4  -1 173995. 1216.02   4
   1  -4  -1 175548. 1000.44  35
   1  -4  -1 185271. 1268.08  57
  -1   4   1 178815. 1444.25   9
  -1   4   1 186924. 1362.19   7
  -1   4   0 169817. 1640.95   4
   1  -4   0 166161. 1044.54  35
  -1   4   0 170883. 1266.15   7
   1  -4   0 170726. 1131.33  36
   1  -4   0 163810. 1292.35   4
  -1   4   0 165187. 1291.76   9
  -1   4  -1 2647.09 155.129   9
   1  -4   1 2432.17 119.962  36
   1  -4   1 2533.01 161.902  37
  -1   4  -1 2661.77 114.543   2
  -1   4  -1 2464.77 152.956   7
   1  -4   1 2676.01 144.317  35
  -1   4  -2 62790.6 725.409  39
   1  -4   2 63533.8 861.814  37
  -1   4  -2 61376.2 940.106  12
  -1   4  -2 64778.1 778.831   7
   1  -4   2 62043.1 779.297  41
  -1   4  -2 66238.6 712.706   9
  -1   4  -2 59901.4 860.051   6
  -1   4  -2 63396.6 639.751   1
  -1   4  -3 123777. 1104.14   7
   1  -4   3 122872. 1306.72  37
  -1   4  -3 118929. 978.681   1
   1  -4   3 118701. 1137.45  41
  -1   4  -3 116681. 1348.51  12
  -1   4  -3 119780. 1102.14  39
  -1   4  -4 30974.5 572.015   7
   1  -4   4 29513.9 605.381  41
   1  -4   4 31238.9 717.178  37
  -1   4  -4 30359.3 614.393  39
  -1   4  -5 37359.2 738.215  39
  -1   4  -5 36042.7 799.515  12
  -1   4  -5 36564.4 648.601   7
   1  -4   5 37586.8 733.064  41
  -1   4  -6 961.190 140.526  12
   1  -4   6 1117.62 170.668  37
   1  -4   6 946.262 135.443  40
  -1   4  -6 1031.82 145.277  39
   1  -4   6 951.006 132.956  41
  -1   4  -6 877.997 108.796   7
   1  -4   7 73856.9 1177.73  40
  -1   4  -7 77812.3 1047.53   7
   1  -4   7 77582.1 1389.16  37
  -1   4  -7 75399.4 1214.97  39
   1  -4   7 73436.0 1187.35  41
  -1   4  -7 71283.2 1176.11  12
   1  -4   8 75405.0 1239.36  40
   1  -4   8 78546.9 1412.25  37
   1  -4   8 77933.7 1325.67  41
  -1   4  -8 73739.8 1246.96  12
  -1   4  -9 7582.57 412.731  39
   1  -4   9 7683.64 457.833  37
  -1   4  -9 7619.47 414.098  12
   1  -4   9 7205.93 388.495  40
   1  -4   9 7688.18 432.054  41
   1  -4  10 58136.0 1212.90  41
   1  -4  10 59988.3 1098.89  40
   1  -4  10 61630.4 1294.78  37
  -1   4 -10 61599.1 1174.94  12
  -1   4 -10 63845.1 1214.03  39
   1  -4  11 50502.6 1135.36  46
   1  -4  11 47476.2 963.820  19
   1  -4  11 50343.5 1148.78  37
  -1   4 -11 49901.7 1137.91  45
  -1   4 -11 49909.3 1064.22  51
  -1   4 -11 49499.4 996.474  27
   1  -4  11 49053.9 1109.71  41
   1  -4  12 90.7684 74.5294  19
   1  -4  12 141.104 62.5646  37
  -1   4 -12 191.508 84.7291  51
  -1   4 -12 77.8714 65.8450  53
   1  -4  12 176.836 87.6775  46
  -1   4 -12 126.008 93.9952  45
  -1   4 -12 305.054 94.9996  39
  -1   4 -12 69.7454 54.7132  27
   1  -4  12 99.5172 71.5214  41
   1  -4  13 11828.9 460.560  19
  -1   4 -13 11489.7 427.807  53
  -1   4 -13 11433.8 470.265  51
  -1   4 -13 11618.7 485.607  39
   1  -4  13 11920.9 513.205  46
   1  -4  13 11270.1 484.521  41
  -1   4 -13 12076.2 436.099  27
  -1   4 -14 9298.42 349.035  53
  -1   4 -14 9693.32 389.475  51
  -1   4 -14 10150.2 345.200  27
   1  -4  14 10070.4 390.303  19
   1  -4  15 285.153 65.4734  19
  -1   4 -15 322.974 68.2272  51
  -1   4 -15 344.756 63.0241  53
   1  -4  15 291.839 78.1049  46
   1  -4  16 13290.4 309.822  19
   1  -4  16 13481.5 345.163  46
   1  -3 -17 1537.99 93.7697  53
   1  -3 -17 1523.70 101.884  47
  -1   3  17 1517.98 103.819  54
  -1   3  16 49141.1 753.864  54
  -1   3  16 50516.9 677.873  16
   1  -3 -16 48806.3 724.699  53
   1  -3 -16 49224.0 765.889  47
  -1   3  16 48544.4 731.411  50
  -1   3  16 48660.0 660.577  28
  -1   3  15 1351.15 140.131  28
  -1   3  15 1541.79 150.801  16
  -1   3  15 1535.89 162.600  50
  -1   3  15 1325.91 148.716  54
   1  -3 -15 1323.51 148.588  53
  -1   3  14 13831.9 542.313  41
  -1   3  14 13684.5 516.795  54
  -1   3  14 13914.4 484.043  28
   1  -3 -14 14203.5 520.503  53
   1  -3 -14 14140.0 523.526  43
  -1   3  14 14114.7 553.691  42
  -1   3  14 14329.8 498.697  16
  -1   3  14 14994.3 553.231  50
   1  -3 -13 69167.0 1240.79  43
  -1   3  13 69742.0 1263.97  50
  -1   3  13 68520.2 1303.83  42
  -1   3  13 69767.9 1166.74  16
  -1   3  13 65868.3 1261.53  41
   1  -3 -13 66482.7 1139.52  13
  -1   3  13 65849.1 1193.18  54
  -1   3  12 1108.61 175.709  41
  -1   3  12 1112.02 152.070  16
  -1   3  12 1259.72 175.016  50
   1  -3 -12 1309.63 170.152  13
   1  -3 -12 976.543 158.758  43
  -1   3  12 1241.22 186.894  42
  -1   3  12 1250.00 168.126  54
  -1   3  11 37304.9 964.060  41
  -1   3  11 38905.7 996.157  42
   1  -3 -11 36449.1 848.592  13
   1  -3 -11 39624.1 966.093  43
  -1   3  10 135077. 1812.40  42
   1  -3 -10 128139. 1544.34  13
  -1   3  10 130570. 1755.07  41
   1  -3 -10 132519. 1728.72  43
   1  -3  -9 3178.91 237.740  13
  -1   3   9 3295.16 276.741  41
   1  -3  -9 3038.83 253.984  43
  -1   3   9 3147.94 272.706  42
   1  -3  -8 84049.4 1135.26  13
  -1   3   8 87380.6 1359.14  42
   1  -3  -8 86705.3 1277.71  43
  -1   3   8 87706.4 1145.25   9
   1  -3  -7 27096.3 681.835  43
  -1   3   7 28128.3 641.828   9
   1  -3  -7 26807.3 606.718  13
   1  -3  -6 82196.2 1122.37  43
  -1   3   6 84552.4 1095.34   9
  -1   3   6 87455.4 1195.94  42
  -1   3   6 86918.6 964.929  40
   1  -3  -6 81891.7 992.734  13
   1  -3  -5 60599.3 910.252  43
  -1   3   5 62840.5 897.932  42
  -1   3   5 61643.0 769.451  40
  -1   3   5 59847.2 900.771   9
   1  -3  -4 52321.0 519.755  35
  -1   3   4 52189.4 517.197  35
  -1   3   4 52339.3 741.616  41
  -1   3   4 52532.2 834.449   9
   1  -3  -3 65855.7 455.720   2
   1  -3  -3 62592.5 606.660  57
  -1   3   3 62447.1 641.446   4
   1  -3  -3 66838.4 541.411  35
  -1   3   3 61794.3 735.025  41
   1  -3  -3 65609.4 760.649   3
  -1   3   3 66619.9 913.762   9
   1  -3  -2 193915. 1221.32   3
   1  -3  -2 193470. 691.607   1
   1  -3  -2 194305. 1206.51  33
   1  -3  -2 189208. 1059.07  57
  -1   3   2 192026. 1268.68   6
   1  -3  -2 189178. 872.027  35
  -1   3   2 193045. 1307.97   4
  -1   3   2 197874. 1468.17   9
   1  -3  -1 33983.6 471.195   4
  -1   3   1 37834.0 652.024   4
  -1   3   1 35184.7 505.508   7
   1  -3  -1 34883.4 472.902  57
   1  -3  -1 33221.7 365.340  35
   1  -3  -1 38670.4 681.356  34
   1  -3  -1 35237.5 494.845  33
   1  -3  -1 35514.3 309.411   1
  -1   3   1 35513.7 555.713   6
  -1   3   1 36072.2 586.130   9
   1  -3  -1 33122.1 473.438   3
   1  -3   0 3825.94 135.234  35
   1  -3   0 3830.90 164.857  57
   1  -3   0 4078.42 168.341  33
  -1   3   0 3848.97 184.408   6
   1  -3   0 4325.32 221.764  34
  -1   3   0 4165.64 186.455   9
  -1   3   0 3900.48 164.698  33
  -1   3   0 4478.94 246.666   4
   1  -3   0 4067.81 157.466  36
  -1   3   0 4282.15 168.559   7
   1  -3   0 3975.02 185.247   4
  -1   3   0 3846.09 101.330   2
  -1   3  -1 65700.6 515.231   1
  -1   3  -1 68520.1 981.127   4
   1  -3   1 67373.2 691.166  33
  -1   3  -1 65611.3 665.992   9
  -1   3  -1 67943.2 689.829  33
   1  -3   1 64619.4 819.237   4
   1  -3   1 65552.4 816.801  34
  -1   3  -1 69244.8 661.414   7
   1  -3   2 18261.1 373.260  35
   1  -3   2 19397.9 424.641  37
  -1   3  -2 19812.8 471.286  38
  -1   3  -2 19310.7 381.801  33
  -1   3  -2 19045.4 529.362   4
  -1   3  -2 18884.6 322.330   1
   1  -3   2 19415.2 501.947   4
   1  -3   2 18532.1 416.763  34
  -1   3  -2 19215.6 353.741   7
   1  -3   3 34702.2 546.984  34
   1  -3   3 33815.0 621.237  37
   1  -3   3 33024.0 546.356  35
  -1   3  -3 33136.5 485.800   1
  -1   3  -3 34116.1 733.923  12
  -1   3  -3 33191.5 481.388   7
   1  -3   4 177955. 1543.09  37
  -1   3  -4 173293. 1641.78  12
  -1   3  -4 178308. 1357.72  39
   1  -3   4 177359. 1158.61  34
  -1   3  -4 175450. 1242.13   1
  -1   3  -4 178165. 1184.85   7
   1  -3   4 174169. 1327.51  41
  -1   3  -5 3085.87 228.974  38
  -1   3  -5 3365.65 175.150   7
   1  -3   5 3575.97 210.941  41
   1  -3   5 3222.16 231.395  37
  -1   3  -5 3824.47 226.000  39
  -1   3  -5 3211.61 231.367  12
   1  -3   6 71437.7 1019.96  41
   1  -3   6 71238.9 985.288  40
   1  -3   6 73457.9 1180.47  37
  -1   3  -6 69008.3 1088.21  12
  -1   3  -6 72672.0 871.696   7
   1  -3   7 59942.3 958.260  40
   1  -3   7 58386.2 1007.50  41
   1  -3   7 60820.6 1149.76  37
  -1   3  -7 57640.0 983.573  39
  -1   3  -8 8013.76 394.520  12
   1  -3   8 8587.01 428.011  41
   1  -3   8 8670.14 453.325  37
   1  -3   8 7630.83 363.530  40
  -1   3  -8 7578.74 375.978  39
  -1   3  -9 27261.7 750.577  12
  -1   3  -9 25776.1 723.428  39
   1  -3   9 28028.0 827.960  37
   1  -3   9 26589.4 685.359  40
   1  -3   9 26431.3 779.329  41
  -1   3 -10 53620.9 1085.53  39
   1  -3  10 57946.4 1210.40  37
  -1   3 -10 57703.0 1103.31  12
   1  -3  10 56244.6 1177.74  41
  -1   3 -11 4943.15 321.582  12
   1  -3  11 4722.88 344.572  46
  -1   3 -11 4372.86 319.327  39
   1  -3  11 4379.81 339.608  41
   1  -3  11 4483.11 344.353  37
  -1   3 -11 4709.17 346.705  45
   1  -3  12 43888.9 1056.33  41
   1  -3  12 44607.5 959.927  19
  -1   3 -12 45520.2 886.346  27
  -1   3 -12 44270.8 1069.50  45
  -1   3 -12 44444.3 940.493  53
  -1   3 -12 45225.0 977.868  51
   1  -3  12 45608.3 1047.04  37
  -1   3 -12 43079.9 993.264  39
  -1   3 -13 25644.2 807.558  45
  -1   3 -13 25101.8 689.116  53
  -1   3 -13 25025.4 706.361  51
   1  -3  13 24595.5 705.408  19
  -1   3 -13 23790.8 721.981  39
   1  -3  13 24557.4 761.583  41
  -1   3 -14 264.434 84.2912  53
  -1   3 -14 227.087 76.0869  51
   1  -3  14 291.587 88.2921  19
   1  -3  14 288.653 87.9340  46
  -1   3 -15 6040.55 288.389  53
  -1   3 -15 5768.65 273.590  51
   1  -3  15 6160.23 301.505  19
   1  -3  15 6603.46 328.826  46
  -1   3 -16 3987.77 194.571  53
   1  -3  16 4345.85 214.562  19
   1  -3  16 4252.45 223.933  46
  -1   3 -16 3874.70 175.412  51
   1  -3  17 7150.08 209.443  46
   1  -3  17 7674.72 209.739  19
   1  -2 -17 22505.3 415.140  53
   1  -2 -17 22277.3 389.494  47
  -1   2  17 22291.7 412.576  54
   1  -2 -16 8834.05 331.868  47
  -1   2  16 9204.46 295.401  16
  -1   2  16 8810.90 332.097  54
  -1   2  16 8992.92 310.978  28
   1  -2 -16 8725.39 333.670  53
  -1   2  16 8495.09 304.674  50
   1  -2 -15 17660.5 553.025  53
  -1   2  15 17524.5 531.434  50
  -1   2  15 17905.5 500.173  16
  -1   2  15 17190.5 508.617  28
  -1   2  15 16979.8 535.232  54
  -1   2  14 43895.3 879.565  16
  -1   2  14 42034.1 992.898  42
  -1   2  14 43111.4 934.821  50
   1  -2 -14 42659.1 899.801  13
  -1   2  14 42715.0 980.092  41
   1  -2 -14 43968.1 847.296  51
   1  -2 -14 42205.2 907.358  43
  -1   2  14 41042.4 902.425  54
   1  -2 -14 40625.9 918.903  53
   1  -2 -13 1771.82 201.529  43
  -1   2  13 2110.29 208.353  16
   1  -2 -13 2228.48 210.951  51
  -1   2  13 1869.05 225.350  42
  -1   2  13 2010.01 219.324  50
  -1   2  13 1810.41 216.328  41
   1  -2 -13 2037.41 210.293  13
  -1   2  13 2086.58 216.602  54
  -1   2  12 56404.7 1053.52  16
   1  -2 -12 54961.6 1115.06  43
  -1   2  12 54242.9 1079.18  54
   1  -2 -12 56206.5 1046.10  51
  -1   2  12 56561.5 1146.04  50
  -1   2  12 56412.6 1224.43  42
  -1   2  12 54375.7 1174.06  41
   1  -2 -12 53260.2 1071.06  13
   1  -2 -11 40151.7 911.192  13
   1  -2 -11 42237.4 980.677  43
  -1   2  11 41871.4 1010.66  41
  -1   2  10 5528.62 356.401  41
   1  -2 -10 5634.45 332.111  13
  -1   2  10 4952.41 348.923  42
   1  -2 -10 5519.59 341.016  43
   1  -2  -9 147433. 1609.18  13
  -1   2   9 146018. 1808.35  42
  -1   2   9 149664. 1767.09  41
   1  -2  -9 147316. 1667.31  43
  -1   2   8 26931.1 584.228   9
   1  -2  -8 25929.7 663.770  43
  -1   2   8 25533.4 724.780  42
  -1   2   8 26249.9 706.384  41
   1  -2  -8 25698.9 635.990  13
  -1   2   8 26843.2 583.266  37
  -1   2   7 84405.7 1018.51   9
  -1   2   7 85800.5 1279.21  42
  -1   2   7 89008.8 986.786  40
  -1   2   7 91455.8 1021.43  37
   1  -2  -7 83562.9 1084.06  13
   1  -2  -6 160582. 1454.14  43
  -1   2   6 169960. 1262.51  37
  -1   2   6 172621. 1309.26  40
  -1   2   6 175046. 1753.88  42
  -1   2   6 165301. 1374.74   9
   1  -2  -6 164356. 1416.47  13
   1  -2  -5 41934.4 698.122  43
  -1   2   5 42360.2 482.217  35
  -1   2   5 40168.7 662.559   9
  -1   2   5 42807.5 691.342  41
   1  -2  -5 41330.2 664.958  13
  -1   2   5 44478.5 506.853  57
  -1   2   5 41352.3 561.703  37
  -1   2   5 43711.3 766.962  42
   1  -2  -5 41228.4 508.304  35
   1  -2  -4 57005.0 522.471  35
  -1   2   4 59973.1 555.107  57
  -1   2   4 58101.6 599.361  37
  -1   2   4 56070.4 752.845   9
  -1   2   4 58545.2 403.321   4
  -1   2   4 58610.6 715.434   3
  -1   2   4 58877.3 501.691  35
  -1   2   3 258388. 1583.82   9
   1  -2  -3 246662. 920.672  35
  -1   2   3 237867. 1537.17  10
  -1   2   3 233873. 1293.05   3
   1  -2  -3 237860. 1310.59   3
  -1   2   3 242473. 888.854  35
  -1   2   3 250292. 1008.06   4
  -1   2   2 15504.0 208.135  35
   1  -2  -2 15447.4 202.747  35
  -1   2   2 16180.0 279.021   4
   1  -2  -2 15282.3 302.587   3
   1  -2  -2 15568.9 300.700  33
  -1   2   2 15800.3 304.878   3
   1  -2  -2 15474.8 245.514  57
   1  -2  -2 15461.0 173.111   2
   1  -2  -1 58483.3 544.620  33
   1  -2  -1 57852.7 266.701   1
   1  -2  -1 58787.0 500.709  57
  -1   2   1 57784.7 581.062   4
  -1   2   0 59034.6 528.316  33
  -1   2   0 58383.5 639.655   4
   1  -2   0 58424.5 589.319   4
  -1   2  -1 10689.0 232.330  33
   1  -2   1 10607.9 220.587  35
  -1   2  -1 11239.7 184.198   1
  -1   2  -1 10959.4 310.211   4
   1  -2   1 11116.7 302.492   4
   1  -2   2 122795. 932.128  34
  -1   2  -2 125098. 848.230  33
  -1   2  -2 119256. 741.502   1
   1  -2   2 126239. 932.925  37
  -1   2  -2 126909. 1168.08   4
   1  -2   2 120586. 838.918  35
  -1   2  -3 142409. 986.097  33
  -1   2  -3 138893. 1329.47   4
  -1   2  -3 143593. 1224.18  38
   1  -2   3 143293. 930.548  34
  -1   2  -3 136711. 935.813   1
   1  -2   3 139606. 1095.41  37
   1  -2   3 135911. 1006.54  35
   1  -2   4 13838.7 261.922  34
  -1   2  -4 14390.1 445.842   4
   1  -2   4 14346.5 366.046  35
  -1   2  -4 15105.3 361.623   1
  -1   2  -4 15286.6 350.300  33
  -1   2  -5 152080. 1309.92  39
  -1   2  -5 144703. 1374.58  38
  -1   2  -5 153632. 1555.38   4
  -1   2  -5 150462. 1508.99  12
   1  -2   5 151502. 1252.89  41
  -1   2  -5 160174. 1309.54   1
  -1   2  -6 87733.8 1168.87  12
   1  -2   6 90435.8 978.511  40
   1  -2   6 90342.2 1204.50  37
   1  -2   6 88876.4 1074.92  41
  -1   2  -6 91149.0 869.169  13
  -1   2  -7 21624.0 466.295  13
   1  -2   7 22685.8 624.502  42
   1  -2   7 21515.7 519.618  40
  -1   2  -7 21953.9 607.661  12
   1  -2   7 21884.1 646.566  37
  -1   2  -7 20570.0 565.895  38
   1  -2   7 22364.9 607.087  41
   1  -2   8 85380.4 1283.28  41
  -1   2  -8 81534.8 973.824  13
   1  -2   8 82981.0 1070.57  40
  -1   2  -8 80407.4 1147.87  39
  -1   2  -8 84777.5 1209.65  12
   1  -2   8 84759.6 1249.72  42
   1  -2   8 78861.8 1267.05  37
   1  -2   9 48258.5 1020.23  37
   1  -2   9 44581.4 949.842  42
   1  -2   9 46163.5 992.227  41
  -1   2  -9 44764.8 774.954  13
  -1   2  -9 42771.1 886.690  39
  -1   2  -9 45738.9 911.767  12
   1  -2  10 14067.0 569.374  37
  -1   2 -10 13580.7 451.607  13
  -1   2 -10 14242.0 510.937  12
   1  -2  10 13942.7 574.137  41
  -1   2 -10 12996.8 513.236  39
   1  -2  10 13620.4 544.575  42
  -1   2 -11 77217.1 1120.16  13
  -1   2 -11 80673.8 1211.50  12
   1  -2  11 77404.9 1390.74  41
   1  -2  11 76190.5 1338.19  37
  -1   2 -11 76113.1 1280.33  39
   1  -2  11 78665.1 1339.34  42
   1  -2  12 1883.87 214.514  37
   1  -2  12 2033.02 219.280  42
   1  -2  12 2312.25 239.722  46
  -1   2 -12 1831.35 210.671  39
  -1   2 -12 2155.74 193.257  13
  -1   2 -12 2009.96 229.896  45
   1  -2  12 2125.30 243.616  41
  -1   2 -12 2322.88 220.372  51
   1  -2  12 2063.74 216.671  54
   1  -2  12 1780.06 198.308  19
  -1   2 -12 2080.28 213.911  53
  -1   2 -13 7680.63 385.509  51
   1  -2  13 8477.35 463.110  41
  -1   2 -13 7406.10 404.091  39
  -1   2 -13 8173.76 456.585  45
   1  -2  13 7680.13 403.285  19
   1  -2  13 8592.65 446.422  46
  -1   2 -13 8084.18 362.087  13
  -1   2 -13 7872.45 406.454  53
   1  -2  13 7909.74 414.795  37
  -1   2 -13 7938.13 372.796  47
   1  -2  14 5053.75 316.308  19
  -1   2 -14 5099.95 341.929  45
  -1   2 -14 5169.39 300.831  51
  -1   2 -14 4670.42 304.144  53
  -1   2 -14 4992.22 316.560  39
   1  -2  14 5279.97 345.297  41
   1  -2  14 5350.34 340.670  46
   1  -2  15 3076.20 242.128  46
  -1   2 -15 3026.86 204.650  51
   1  -2  15 3140.45 232.554  19
  -1   2 -15 3348.44 239.375  53
  -1   2 -16 761.261 103.516  53
   1  -2  16 896.111 114.614  46
   1  -2  16 888.082 114.022  19
  -1   2 -17 16027.0 351.765  53
   1  -2  17 16057.7 357.217  46
   1  -2  17 16841.8 368.309  19
   1  -1 -17 2671.58 128.097  47
   1  -1 -17 2934.59 160.181  53
   1  -1 -16 19264.4 510.378  53
  -1   1  16 18988.6 416.126  16
   1  -1 -16 19418.3 478.051  47
  -1   1  16 19130.7 492.395  54
   1  -1 -15 33473.2 684.701  51
  -1   1  15 32889.1 743.522  54
  -1   1  15 33878.7 715.242  50
  -1   1  15 31592.3 616.901  19
  -1   1  15 34434.7 689.617  16
   1  -1 -15 32621.6 771.698  53
  -1   1  14 6026.77 349.454  54
   1  -1 -14 5895.65 333.268  43
  -1   1  14 6013.85 322.936  16
  -1   1  14 6012.57 300.606  19
   1  -1 -14 6314.66 337.109  51
  -1   1  14 6230.49 384.570  42
  -1   1  14 6130.06 344.735  50
   1  -1 -14 6341.53 355.158  13
   1  -1 -14 5978.47 362.263  53
  -1   1  14 6069.85 372.757  41
  -1   1  13 33343.0 800.651  16
   1  -1 -13 31656.9 813.159  43
  -1   1  13 32820.6 927.007  42
  -1   1  13 31886.2 819.379  54
   1  -1 -13 32953.7 806.495  51
   1  -1 -13 31069.3 820.772  13
  -1   1  13 34478.4 863.835  50
   1  -1 -13 32411.8 868.755  53
  -1   1  13 32796.2 725.457  19
  -1   1  13 32322.5 895.244  41
  -1   1  12 13544.9 532.532  54
  -1   1  12 13470.2 604.115  42
   1  -1 -12 13932.3 549.860  13
   1  -1 -12 13622.2 544.271  43
  -1   1  12 13089.5 573.602  41
  -1   1  12 14582.8 571.142  50
   1  -1 -12 13653.3 525.622  51
  -1   1  11 437.309 113.316  41
   1  -1 -11 338.389 99.4742  43
  -1   1  11 203.844 66.3853  37
  -1   1  11 305.526 105.232  42
   1  -1 -11 202.667 80.7840  13
  -1   1  10 72509.3 1261.15  41
  -1   1  10 73181.7 1332.61  42
   1  -1 -10 74160.9 1203.18  43
   1  -1 -10 73539.0 1182.34  13
  -1   1   9 16211.8 498.799  37
  -1   1   9 15756.7 559.063  41
   1  -1  -9 15591.7 516.499  13
  -1   1   9 15254.1 578.507  42
   1  -1  -9 15686.8 529.274  43
  -1   1   8 139211. 1561.57  41
   1  -1  -8 134907. 1451.06  43
   1  -1  -8 132798. 1414.34  13
  -1   1   8 138654. 1376.91  37
  -1   1   8 136130. 1274.89  40
  -1   1   8 129300. 1618.05  42
  -1   1   7 259564. 2007.98  41
  -1   1   7 255564. 1653.26  40
   1  -1  -7 252480. 1843.47  13
  -1   1   7 260628. 1789.96  37
  -1   1   7 266106. 1626.39   9
  -1   1   6 57510.5 799.862  37
  -1   1   6 58812.1 1003.76  42
   1  -1  -6 55002.8 805.720  43
   1  -1  -6 56255.8 818.250  13
  -1   1   6 58238.9 892.537  41
  -1   1   6 56055.1 632.995  35
  -1   1   6 58129.0 740.903  40
   1  -1  -6 54078.2 633.538  35
  -1   1   5 16171.1 413.378  41
  -1   1   5 15603.0 307.350  35
   1  -1  -5 15010.5 303.775  35
   1  -1  -5 15054.0 390.288  43
  -1   1   5 16142.1 264.160  57
  -1   1   5 14685.1 251.916   4
  -1   1   5 15485.6 366.493  37
  -1   1   5 16932.1 499.555  42
  -1   1   5 15838.6 405.690   3
  -1   1   4 95161.7 789.765  37
   1  -1  -4 94140.2 680.683  35
  -1   1   4 93347.8 879.704   3
  -1   1   4 95205.5 848.227  10
  -1   1   4 95785.9 651.437  35
  -1   1   4 96786.7 566.625  57
   1  -1  -3 66581.5 492.484  35
  -1   1   3 65444.5 643.057   3
  -1   1   3 65662.7 439.061  35
  -1   1   3 65268.1 417.927  57
   1  -1  -2 132978. 509.050  57
  -1   1   2 131403. 784.965   3
  -1   1   1 141516. 672.535   3
   1  -1  -1 144447. 696.221  33
   1  -1  -1 143256. 556.127  57
   1  -1  -1 140327. 365.697  35
  -1   1   1 140425. 652.958   4
  -1   1   0 7093.77 163.985   4
  -1   1   0 7072.67 142.835  33
   1  -1   0 7090.57 145.104  33
   1  -1   0 6994.95 109.632  35
  -1   1  -1 200609. 810.674  33
  -1   1  -1 201123. 975.426   4
  -1   1  -2 71274.6 670.379   4
  -1   1  -2 71525.4 545.785  35
   1  -1   2 70642.4 589.228  35
   1  -1   3 1759.59 128.615  35
  -1   1  -3 1509.47 100.618  35
   1  -1   3 1547.92 78.2051  34
  -1   1  -3 1418.06 118.229   4
  -1   1  -4 143279. 1250.88   4
   1  -1   4 141007. 1086.16  37
   1  -1   4 148011. 575.416  34
  -1   1  -4 146500. 1141.09  38
   1  -1   4 141433. 1073.70  35
  -1   1  -4 146014. 1067.30  35
   1  -1   5 143029. 1158.87  58
   1  -1   5 140664. 1237.16  37
   1  -1   5 139518. 1149.98   4
  -1   1  -5 138631. 1109.49  35
   1  -1   5 138420. 1120.54  35
  -1   1  -5 139655. 1325.18   4
  -1   1  -5 136767. 1186.55  38
  -1   1  -6 55802.5 875.053  12
   1  -1   6 57745.1 844.824  41
  -1   1  -6 53410.6 784.740   4
   1  -1   6 57189.8 889.208  37
   1  -1   6 49884.2 675.239   4
  -1   1  -6 52824.6 766.467  39
  -1   1  -6 52926.9 670.616  13
  -1   1  -6 49341.6 755.238  38
   1  -1   7 304074. 2298.40  42
  -1   1  -7 295655. 1968.10  38
  -1   1  -7 300475. 1972.23  39
  -1   1  -7 298899. 1760.05  13
   1  -1   7 305861. 2167.97  41
  -1   1  -7 304947. 2076.61  12
   1  -1   7 313363. 2230.99  37
   1  -1   8 14538.3 504.220  37
  -1   1  -8 14124.3 452.789  38
  -1   1  -8 14628.1 461.250  12
  -1   1  -8 13958.7 413.937  13
   1  -1   8 14190.2 500.090  41
  -1   1  -8 14266.1 462.065  39
   1  -1   8 14106.6 523.768  42
  -1   1  -9 23839.1 631.812  39
  -1   1  -9 23110.4 573.032  13
   1  -1   9 24760.5 703.929  41
   1  -1   9 24171.5 680.016  37
   1  -1   9 24079.0 710.387  42
  -1   1  -9 24774.4 607.650  12
  -1   1 -10 86991.0 1179.25  13
   1  -1  10 94333.9 1381.23  37
   1  -1  10 91371.9 1426.29  41
   1  -1  10 89188.0 1432.02  42
  -1   1 -10 93770.7 1194.38  12
  -1   1 -10 88592.1 1284.08  39
  -1   1 -11 174.884 73.2080  39
   1  -1  11 360.354 108.331  37
   1  -1  11 343.400 114.614  42
  -1   1 -11 234.805 76.8341  13
  -1   1 -12 30703.4 749.226  13
   1  -1  12 30628.2 887.672  42
  -1   1 -12 31682.9 826.979  39
   1  -1  12 28470.2 774.641  37
   1  -1  12 29833.7 874.948  41
  -1   1 -13 12413.4 478.584  13
  -1   1 -13 13337.8 535.184  39
   1  -1  13 12275.1 516.335  54
  -1   1 -13 12694.8 538.430  45
  -1   1 -13 12781.3 499.934  47
   1  -1  13 12842.9 510.996  37
   1  -1  13 12475.1 512.505  19
   1  -1  13 12333.9 563.990  41
  -1   1 -13 12397.2 526.754  53
   1  -1  13 13702.7 563.122  46
   1  -1  13 12819.5 567.962  42
  -1   1 -14 9297.67 414.684  47
  -1   1 -14 9124.08 446.034  53
   1  -1  14 10308.9 457.474  19
   1  -1  14 9347.12 475.395  41
   1  -1  14 9271.46 443.083  54
   1  -1  14 9888.80 461.055  46
  -1   1 -14 9743.54 407.998  13
  -1   1 -14 8956.58 445.182  45
  -1   1 -14 9085.66 422.828  39
   1  -1  14 9788.99 469.496  42
   1  -1  15 15539.0 535.394  46
  -1   1 -15 15337.8 537.166  53
  -1   1 -15 15242.6 488.262  47
   1  -1  15 15949.3 530.940  19
  -1   1 -16 20707.4 554.926  53
  -1   1 -16 20100.0 481.447  47
   1  -1  16 20844.0 537.957  19
   1  -1  16 21637.4 551.415  46
  -1   1 -17 2593.32 164.020  53
   1  -1  17 2580.88 155.283  46
   1  -1  17 2591.71 158.268  19
   1   0 -17 13073.7 334.056  53
  -1   0  17 11885.5 238.488  19
  -1   0  16 12784.0 394.101  54
   1   0 -16 12795.7 417.537  53
   1   0 -16 12830.5 357.345  47
   1   0 -16 12476.9 357.280  51
  -1   0  16 12303.1 347.985  19
  -1   0  15 407.702 81.5654  16
   1   0 -15 418.466 88.8113  51
   1   0 -15 271.202 74.5031  47
  -1   0  15 439.968 95.9191  54
   1   0 -15 579.297 116.214  53
  -1   0  15 366.776 82.0761  19
   1   0 -14 19297.4 577.496  43
  -1   0  14 20515.7 586.641  16
  -1   0  14 20049.3 620.728  54
  -1   0  14 20359.8 673.635  41
   1   0 -14 20168.7 614.872  51
  -1   0  14 20154.2 685.868  42
   1   0 -14 20991.5 672.443  53
  -1   0  14 19729.4 575.175  19
  -1   0  13 948.529 148.978  54
   1   0 -13 1140.68 164.746  53
  -1   0  13 1102.64 148.564  19
   1   0 -13 925.319 146.693  51
   1   0 -13 852.589 137.100  43
   1   0 -13 816.007 142.399  13
  -1   0  13 1167.72 162.890  50
  -1   0  13 848.734 149.426  41
  -1   0  13 1249.09 188.819  42
  -1   0  12 26903.2 837.557  42
   1   0 -12 29053.2 768.457  43
  -1   0  12 29188.1 777.359  50
   1   0 -12 28990.7 778.998  51
  -1   0  12 28658.5 846.573  41
  -1   0  12 29166.8 769.745  54
  -1   0  12 28949.7 723.529  19
   1   0 -12 28981.2 788.086  13
  -1   0  12 29117.3 760.718  37
  -1   0  11 34390.2 928.402  42
  -1   0  11 36187.8 923.601  41
  -1   0  11 36220.5 848.805  37
   1   0 -11 35077.5 835.899  43
   1   0 -11 34945.6 843.662  13
   1   0 -10 78215.6 1206.95  43
  -1   0  10 75423.1 1326.03  42
  -1   0  10 79687.3 1219.82  37
   1   0 -10 76026.4 1187.40  13
  -1   0  10 78236.7 1297.74  41
  -1   0   9 12318.0 488.460  41
  -1   0   9 13421.1 542.805  42
   1   0  -9 12190.9 452.539  13
  -1   0   9 11955.8 452.434  37
  -1   0   9 12901.2 423.791  40
   1   0  -9 11793.7 444.421  43
  -1   0   8 143616. 1479.88  37
  -1   0   8 141494. 1541.30  41
   1   0  -8 140305. 1456.59  13
  -1   0   8 138340. 1642.74  42
   1   0  -8 141848. 1456.47  43
  -1   0   7 44146.2 702.490  40
  -1   0   7 45346.8 811.817  41
   1   0  -7 45854.0 773.196  43
   1   0  -7 44994.1 685.788  39
  -1   0   7 44688.1 777.584  37
  -1   0   7 44295.5 888.703  42
   1   0  -7 44796.4 770.475  13
  -1   0   6 142422. 1168.57  40
  -1   0   6 143866. 1052.28  35
   1   0  -6 147680. 1280.07  43
  -1   0   6 141761. 1291.51  37
   1   0  -6 147200. 1308.77  13
  -1   0   6 143150. 1332.91  41
  -1   0   6 141671. 1539.24  42
   1   0  -5 134700. 1143.47  58
  -1   0   5 131893. 1180.61  37
  -1   0   5 130750. 1014.82   4
   1   0  -5 136166. 1004.29  35
   1   0  -5 135186. 1188.86   1
  -1   0   4 14019.5 270.411  35
   1   0  -4 14118.5 337.692  58
   1   0  -4 16154.1 390.069   1
   1   0  -4 15504.5 311.650  35
  -1   0   4 16052.9 362.481  37
   1   0  -3 162781. 999.293   1
   1   0  -3 166608. 856.638  35
  -1   0   2 5129.41 117.040  35
   1   0  -2 6003.66 151.467   1
   1   0  -1 472.894 33.9587   1
  -1   0   1 411.391 31.3264   1
   1   0   0 147379. 398.867  33
   1   0   0 147732. 410.346   2
  -1   0   0 148134. 338.270  35
   1   0   0 148878. 327.426  35
  -1   0   0 145795. 349.510   3
  -1   0   0 144586. 390.032  33
   1   0   1 39763.5 290.296  35
  -1   0  -1 41497.7 305.334  35
  -1   0  -2 6509.24 149.009   4
  -1   0  -2 7291.98 173.591  35
  -1   0  -3 152307. 862.847   4
   1   0   3 156582. 836.354   4
  -1   0  -4 943982. 2541.45  35
   1   0   4 969922. 2378.80   4
  -1   0  -4 999999. 2713.33   4
  -1   0  -5 29509.9 489.292  35
  -1   0  -5 30606.2 510.618  38
   1   0   5 30581.2 496.736  35
   1   0   5 30965.2 505.324  36
  -1   0  -5 30774.3 511.837   4
   1   0   5 30587.2 522.777  58
   1   0   5 30132.0 438.991   4
  -1   0  -6 216842. 1438.81  38
   1   0   6 221679. 1516.80  58
   1   0   6 218438. 1181.47   4
   1   0   6 235959. 1641.94  37
   1   0   6 223990. 1595.30  41
   1   0   6 228872. 1550.65  36
  -1   0  -6 218772. 1325.25   4
  -1   0  -6 228922. 1494.68  39
  -1   0  -6 221748. 1419.63  13
  -1   0  -7 43682.5 714.561  39
   1   0   7 43725.0 862.433  42
   1   0   7 43937.8 755.991  37
  -1   0  -7 42937.5 687.747  13
  -1   0  -7 42058.0 673.289  38
  -1   0  -7 43091.2 616.557  43
  -1   0  -7 42753.9 680.016  12
   1   0   8 100433. 1207.20  37
  -1   0  -8 101548. 1109.29  38
  -1   0  -8 97467.1 1113.33  13
  -1   0  -8 102745. 1073.00  12
  -1   0  -8 100487. 1028.58  43
   1   0   8 98573.5 1363.64  42
  -1   0  -9 45644.6 823.307  13
   1   0   9 45190.0 975.927  42
   1   0   9 46378.9 863.120  37
  -1   0  -9 46820.1 753.914  43
   1   0   9 46898.6 938.456  41
  -1   0  -9 44555.2 835.716  39
  -1   0 -10 7010.91 344.519  13
  -1   0 -10 6646.79 342.975  39
  -1   0 -10 6872.41 308.037  43
   1   0  10 7549.11 364.238  37
   1   0  10 7287.68 415.588  42
   1   0  10 7192.58 394.290  41
  -1   0 -11 108895. 1447.09  39
   1   0  11 112247. 1691.34  42
  -1   0 -11 112356. 1426.55  13
   1   0  11 115110. 1638.19  41
   1   0  11 113701. 1444.18  37
   1   0  12 31011.1 885.188  41
  -1   0 -12 31393.8 782.126  13
  -1   0 -12 31151.4 795.715  39
   1   0  12 32056.7 928.024  42
   1   0  12 32691.6 781.897  37
   1   0  13 3339.83 264.543  19
  -1   0 -13 3093.10 259.493  47
   1   0  13 3478.03 278.735  46
   1   0  13 3241.31 291.926  41
   1   0  13 3403.86 276.833  54
  -1   0 -13 2988.39 269.010  53
  -1   0 -13 3349.80 262.799  39
  -1   0 -13 3326.30 256.927  13
   1   0  13 3048.30 291.606  42
  -1   0 -14 62655.5 1125.03  47
  -1   0 -14 63307.2 1088.21  39
  -1   0 -14 63362.1 1197.07  53
   1   0  14 65320.0 1139.21  19
   1   0  14 63481.9 1243.01  41
   1   0  14 63748.2 1262.11  42
  -1   0 -14 64352.1 1098.45  13
   1   0  14 64485.6 1157.85  46
   1   0  14 63284.1 1166.95  54
   1   0  15 7998.00 393.924  54
  -1   0 -15 8450.14 390.185  47
   1   0  15 8015.74 384.181  46
   1   0  15 7789.31 406.832  41
  -1   0 -15 8197.43 408.966  53
   1   0  15 8269.72 385.005  19
   1   0  16 133.246 65.2018  46
  -1   0 -16 174.368 75.4749  53
   1   0  16 176.568 70.1836  19
  -1   0 -16 201.393 64.0404  47
  -1   0 -17 2435.94 151.007  47
  -1   0 -17 2518.18 173.557  53
   1   0  17 2413.96 155.233  46
   1   0  17 2420.51 157.899  19
   1   0  18 7810.89 192.666  19
  -1   0 -18 7951.47 219.293  53
  -1  -1  17 265.032 43.4296  19
   1   1 -17 214.299 46.0104  53
  -1  -1  16 971.319 105.195  19
   1   1 -16 951.645 115.506  53
   1   1 -16 1010.21 107.709  51
   1   1 -15 18225.7 516.994  45
  -1  -1  15 20121.9 541.350  19
   1   1 -15 19611.3 548.033  51
  -1  -1  15 19076.7 533.335  54
   1   1 -15 20228.8 587.534  53
   1   1 -14 1646.76 182.353  45
   1   1 -14 1765.86 184.967  51
   1   1 -14 1550.02 173.760  13
  -1  -1  14 1683.19 180.180  19
  -1  -1  14 1985.15 179.082  16
  -1  -1  14 1626.46 176.785  54
   1   1 -14 1743.78 196.278  53
  -1  -1  14 1358.76 173.139  42
  -1  -1  14 1719.15 191.731  41
   1   1 -13 17427.0 605.863  51
   1   1 -13 16882.8 546.413  43
   1   1 -13 16817.4 600.679  45
   1   1 -13 16346.1 579.924  13
  -1  -1  13 17726.2 591.247  54
  -1  -1  13 16777.6 572.819  19
  -1  -1  13 17157.3 642.610  42
  -1  -1  13 17517.7 642.108  41
  -1  -1  13 16689.3 586.417  37
  -1  -1  13 17365.4 558.565  46
   1   1 -13 16754.2 608.339  53
  -1  -1  12 91656.0 1495.12  41
  -1  -1  12 90695.8 1338.83  54
  -1  -1  12 89404.7 1329.16  19
   1   1 -12 89557.5 1380.36  51
   1   1 -12 91525.8 1411.57  53
  -1  -1  12 90783.0 1408.95  37
  -1  -1  12 88220.7 1286.98  46
  -1  -1  12 88974.0 1491.81  42
   1   1 -12 86915.8 1388.29  45
   1   1 -12 90919.1 1311.66  43
   1   1 -12 88568.4 1358.55  13
  -1  -1  11 12701.8 546.490  41
  -1  -1  11 12794.7 528.192  37
   1   1 -11 12410.0 498.265  13
   1   1 -11 13234.3 500.068  43
  -1  -1  11 12667.1 559.528  42
   1   1 -10 35128.4 757.686  39
   1   1 -10 34300.9 779.226  43
  -1  -1  10 35112.3 851.290  37
  -1  -1  10 33371.7 878.891  42
  -1  -1  10 34438.8 862.107  41
   1   1 -10 32572.1 776.653  13
  -1  -1   9 92904.8 1203.41  40
   1   1  -9 89856.2 1208.34  43
  -1  -1   9 86616.7 1365.27  42
   1   1  -9 89936.7 1171.25  39
   1   1  -9 88421.5 1222.08  13
  -1  -1   9 93062.3 1314.12  37
  -1  -1   9 90736.4 1316.98  41
  -1  -1   8 13084.9 470.774  41
  -1  -1   8 12801.8 500.714  42
  -1  -1   8 13478.3 477.305  37
  -1  -1   8 13892.4 445.238  40
   1   1  -8 13299.0 432.305  39
   1   1  -8 12931.2 443.852  13
   1   1  -8 13400.0 442.455  43
   1   1  -7 147026. 1354.11  43
  -1  -1   7 140979. 1450.32  37
  -1  -1   7 144228. 1336.01  40
   1   1  -7 143967. 1348.44  39
   1   1  -7 143475. 1387.85  13
  -1  -1   7 139671. 1412.47  41
  -1  -1   6 68755.8 857.176   4
   1   1  -6 72697.9 884.406  43
  -1  -1   6 66657.4 1047.92  42
  -1  -1   6 67952.4 853.889  40
  -1  -1   6 68292.1 905.062  41
   1   1  -6 74729.1 923.627  39
  -1  -1   6 65556.5 928.695  37
   1   1  -6 72161.9 925.122  13
   1   1  -5 36274.9 612.092  13
  -1  -1   5 34063.6 532.049  35
   1   1  -5 37000.6 671.329   1
  -1  -1   5 32249.1 576.851   4
   1   1  -5 31794.5 398.668  34
   1   1  -4 3324.15 167.015  58
  -1  -1   4 2792.22 162.363   4
   1   1  -4 2660.35 157.823   1
   1   1  -4 2228.51 116.691  34
  -1  -1   4 2690.72 135.474  35
  -1  -1   4 2901.08 174.990  37
  -1  -1   3 28447.1 375.081  35
   1   1  -3 26658.3 421.049   1
  -1  -1   2 53782.9 439.297  35
   1   1  -2 54687.0 512.655   1
   1   1  -1 91876.2 563.898   1
  -1  -1   1 90587.4 434.007  57
  -1  -1   0 74987.1 399.568  35
   1   1   0 72652.4 227.155  33
  -1  -1   0 72807.9 382.190  57
   1   1   0 71071.7 369.936  57
   1   1   0 68761.3 413.147   2
   1   1   1 92103.2 497.288  34
  -1  -1  -1 87443.4 462.443  35
   1   1   2 256233. 773.548  58
  -1  -1  -2 232118. 820.056   3
  -1  -1  -2 230223. 885.005  35
   1   1   2 243807. 841.359   3
   1   1   3 193051. 916.328  58
  -1  -1  -3 192123. 669.818   4
   1   1   4 37116.8 480.723   3
  -1  -1  -4 35459.1 472.429  35
   1   1   5 196067. 1245.81  35
   1   1   5 199195. 1284.59   3
  -1  -1  -5 186295. 948.923   4
  -1  -1  -5 182120. 1223.28  35
   1   1   5 199848. 1503.20  36
  -1  -1  -6 96566.3 1020.55  13
   1   1   6 89760.4 980.065  41
  -1  -1  -6 87619.2 915.985  35
  -1  -1  -6 94889.2 879.140  38
   1   1   6 92492.8 893.504  37
   1   1   6 93034.3 959.260   3
   1   1   6 90022.6 1057.74  36
   1   1   6 94043.4 1161.31  42
  -1  -1  -7 120633. 1127.71  43
  -1  -1  -7 116133. 1139.79  39
  -1  -1  -7 118970. 1037.05  38
  -1  -1  -7 119064. 1195.79  13
   1   1   7 118760. 1094.79  37
   1   1   7 116712. 1238.13  41
   1   1   8 62609.8 854.598  37
  -1  -1  -8 63859.4 876.310  43
  -1  -1  -8 61371.2 917.685  13
  -1  -1  -8 61862.1 888.561  39
   1   1   9 12451.4 512.989  42
  -1  -1  -9 12026.0 434.758  13
  -1  -1  -9 12183.8 413.854  43
  -1  -1  -9 12429.4 430.054  39
   1   1   9 12065.1 399.890  37
   1   1   9 12050.1 469.793  41
   1   1  10 155267. 1785.10  41
  -1  -1 -10 151725. 1630.45  13
  -1  -1 -10 152432. 1537.85  43
   1   1  10 153794. 1495.44  37
  -1  -1 -10 151345. 1579.53  39
   1   1  10 152187. 1880.64  42
   1   1  11 76437.7 1318.95  41
  -1  -1 -11 73447.5 1112.67  43
   1   1  11 77490.5 1402.28  42
  -1  -1 -11 76468.0 1208.35  13
  -1  -1 -11 76230.5 1171.15  39
  -1  -1 -12 1029.96 148.444  39
  -1  -1 -12 1109.47 154.835  13
  -1  -1 -12 1120.15 145.197  43
   1   1  12 1146.26 180.322  41
   1   1  12 1145.85 186.279  42
   1   1  13 36787.8 843.189  19
   1   1  13 39563.0 1043.36  42
  -1  -1 -13 37659.6 942.617  53
   1   1  13 36846.9 966.986  41
   1   1  13 37107.9 898.505  54
  -1  -1 -13 37879.6 888.937  13
   1   1  13 36904.6 862.089  46
   1   1  14 12424.9 566.355  42
   1   1  14 11875.5 539.903  41
   1   1  14 12027.0 477.607  19
   1   1  14 12483.8 496.006  46
  -1  -1 -14 12616.5 540.673  53
  -1  -1 -14 11683.0 508.334  47
   1   1  14 12040.1 511.885  54
  -1  -1 -14 12198.6 496.667  13
  -1  -1 -15 15338.9 522.375  13
   1   1  15 15913.2 527.520  46
   1   1  15 15049.2 571.321  41
   1   1  15 15476.3 590.259  42
  -1  -1 -15 15078.3 560.071  53
   1   1  15 15300.5 549.274  54
   1   1  15 15470.7 514.556  19
  -1  -1 -15 15060.7 547.443  47
  -1  -1 -16 17233.2 534.776  53
  -1  -1 -16 16867.0 514.053  47
   1   1  16 17396.0 486.364  19
   1   1  16 17020.3 525.889  54
   1   1  16 18238.0 500.203  46
   1   1  17 14726.6 374.614  19
  -1  -1 -17 14972.8 404.633  47
   1   1  17 13662.7 351.928  46
  -1  -1 -17 14436.1 414.342  53
  -1  -1 -18 3332.04 147.370  53
   1   1  18 3077.90 145.529  28
  -1  -2  17 13501.9 269.919  19
   1   2 -17 12777.0 257.812  53
   1   2 -16 47618.3 708.808  53
   1   2 -16 46351.4 684.184  51
  -1  -2  16 46614.7 692.057  19
   1   2 -15 5520.39 290.044  51
   1   2 -15 5429.07 288.798  53
  -1  -2  15 5803.76 291.146  19
  -1  -2  15 5334.11 260.901  46
   1   2 -15 5454.75 295.865  45
  -1  -2  14 14174.5 485.649  54
  -1  -2  14 14456.7 508.303  19
  -1  -2  14 14764.0 494.023  46
   1   2 -14 14394.3 491.630  13
   1   2 -14 14429.4 523.071  51
   1   2 -14 14198.1 512.561  53
   1   2 -14 14460.3 547.256  45
   1   2 -13 61886.7 1126.60  53
  -1  -2  13 64871.8 1144.73  19
  -1  -2  13 64846.4 1115.04  46
  -1  -2  13 66622.6 1109.13  54
  -1  -2  13 64525.2 1189.17  41
   1   2 -13 64132.7 1105.88  13
   1   2 -13 66917.0 1242.15  45
   1   2 -13 64588.8 1173.74  51
   1   2 -12 3206.53 269.084  51
  -1  -2  12 3135.99 261.414  19
  -1  -2  12 3376.06 269.357  46
   1   2 -12 3096.79 256.769  53
  -1  -2  12 3212.69 275.500  41
  -1  -2  12 3441.05 285.997  37
  -1  -2  12 2984.55 243.625  54
   1   2 -12 3180.06 255.894  13
   1   2 -12 3760.86 301.622  45
  -1  -2  12 3336.67 277.632  42
   1   2 -11 30676.5 736.995  43
  -1  -2  11 30085.4 822.222  42
  -1  -2  11 31606.3 848.118  41
   1   2 -11 30253.6 763.848  39
   1   2 -11 30503.1 778.377  13
  -1  -2  11 31048.7 854.823  37
   1   2 -10 34987.0 806.481  13
  -1  -2  10 34826.5 807.131  40
   1   2 -10 34499.7 803.832  39
  -1  -2  10 35051.3 865.542  41
  -1  -2  10 35436.4 894.641  37
   1   2 -10 35320.5 780.036  43
  -1  -2  10 36186.0 881.009  42
  -1  -2   9 640.315 119.242  42
  -1  -2   9 745.426 120.217  40
  -1  -2   9 717.331 127.464  41
   1   2  -9 685.135 116.317  13
  -1  -2   9 826.151 136.494  37
   1   2  -9 785.774 121.404  39
   1   2  -9 791.420 118.854  43
   1   2  -8 55125.0 949.520  39
   1   2  -8 57617.0 950.555  13
  -1  -2   8 56502.3 1024.26  37
  -1  -2   8 59122.6 1046.48  42
  -1  -2   8 58801.4 981.034  40
  -1  -2   8 58628.8 994.379  41
   1   2  -8 60833.3 927.746  43
  -1  -2   7 68223.8 1003.57  40
  -1  -2   7 69932.1 1007.96  41
   1   2  -7 71103.8 994.616  13
   1   2  -7 71876.1 950.209  43
  -1  -2   7 67596.6 1060.85  37
   1   2  -7 69621.1 1031.26  39
  -1  -2   7 68159.8 1089.59  42
  -1  -2   6 22723.8 603.061  42
   1   2  -6 24126.1 552.380  13
   1   2  -6 24791.3 595.014  39
  -1  -2   6 22696.2 529.075  41
  -1  -2   6 21251.4 558.909  37
  -1  -2   6 23608.6 553.735  40
   1   2  -6 23680.2 512.797  43
   1   2  -5 170540. 1402.15  12
   1   2  -5 171880. 1420.25  39
   1   2  -5 169361. 979.836  34
  -1  -2   5 171507. 1385.96  40
   1   2  -5 173377. 1276.99  13
  -1  -2   4 1335.93 134.852   4
  -1  -2   4 1412.00 134.095  37
   1   2  -4 1425.58 94.0525  34
   1   2  -4 1406.54 120.926   1
  -1  -2   4 1660.82 116.765  35
  -1  -2   3 108216. 1041.91  37
   1   2  -3 106591. 903.451   1
  -1  -2   3 106550. 1093.99   4
   1   2  -3 104569. 788.946  34
  -1  -2   2 110087. 858.376  58
   1   2  -2 116277. 839.749   1
   1   2  -2 118467. 838.532  34
  -1  -2   1 36806.8 449.986  34
   1   2  -1 38785.9 437.765   1
   1   2  -1 39111.5 455.759  34
  -1  -2   1 38621.7 426.205  58
   1   2  -1 36108.7 325.782  33
  -1  -2   1 38052.5 407.622  57
   1   2   0 84752.7 577.753  57
  -1  -2   0 86137.8 448.035  58
   1   2   0 90304.1 667.121  34
  -1  -2   0 89198.8 586.625  35
   1   2   0 82499.1 573.699   2
  -1  -2   0 83595.6 453.545  33
  -1  -2   0 90949.0 610.442  57
   1   2   0 88305.3 478.177  33
   1   2   1 148803. 844.520  34
  -1  -2  -1 158479. 807.918  57
  -1  -2  -1 160237. 678.378  33
   1   2   1 151061. 757.898   2
  -1  -2  -1 151817. 755.704  35
   1   2   2 64050.6 555.917  34
  -1  -2  -2 64636.7 620.396  34
  -1  -2  -2 62916.9 527.074   3
  -1  -2  -2 63138.7 530.317   2
  -1  -2  -3 5753.34 172.648  35
  -1  -2  -3 6229.21 163.161  58
   1   2   3 7193.32 198.603   3
  -1  -2  -3 7162.91 219.337  34
   1   2   3 6357.90 186.615  34
  -1  -2  -3 5536.69 175.408   3
  -1  -2  -4 103980. 805.760  35
   1   2   4 107772. 817.318  35
   1   2   4 110510. 1124.87  36
  -1  -2  -4 107056. 797.052  58
   1   2   4 104755. 850.659   3
  -1  -2  -4 109195. 866.582   3
   1   2   4 109009. 839.264  57
   1   2   4 107951. 833.946   8
   1   2   5 4172.00 234.330  36
   1   2   5 4051.25 186.731   3
  -1  -2  -5 4222.31 178.966  58
   1   2   5 4956.26 239.454   9
   1   2   5 4316.33 181.047  35
  -1  -2  -5 4076.23 179.388  35
  -1  -2  -5 4368.94 138.126  34
   1   2   5 4379.85 174.104   8
   1   2   6 69317.8 785.045   9
   1   2   6 64685.3 684.421   8
   1   2   6 67912.2 858.762  41
   1   2   6 68182.8 961.473  42
  -1  -2  -6 68341.2 879.157  13
   1   2   6 69083.9 649.153  37
   1   2   6 63430.5 948.361  36
  -1  -2  -6 65743.8 766.892  58
  -1  -2  -7 147194. 1298.91  39
  -1  -2  -7 149548. 1435.51  13
   1   2   7 145821. 1518.77  42
  -1  -2  -8 5060.22 276.002  43
   1   2   8 4686.92 271.984  41
  -1  -2  -8 5121.95 281.266  13
  -1  -2  -8 4809.24 248.255  39
  -1  -2  -9 79265.2 1150.54  13
   1   2   9 82639.9 1303.54  42
   1   2   9 80188.9 1196.54  41
  -1  -2  -9 83452.1 1158.79  43
  -1  -2  -9 85769.8 1098.26  39
   1   2  10 40392.2 906.673  41
  -1  -2 -10 43199.7 822.475  39
   1   2  10 42609.0 993.954  42
  -1  -2 -10 42750.1 867.901  43
  -1  -2 -10 42125.8 887.561  13
   1   2  11 7207.31 407.398  41
  -1  -2 -11 7229.03 372.532  43
  -1  -2 -11 7513.56 357.395  39
   1   2  11 7485.48 436.721  42
  -1  -2 -11 7909.01 403.123  13
   1   2  12 56771.1 1235.13  42
  -1  -2 -12 57396.6 1109.37  13
   1   2  12 55472.4 1158.61  41
  -1  -2 -12 53764.4 1028.22  43
   1   2  13 71048.0 1242.87  54
   1   2  13 74406.0 1413.84  42
  -1  -2 -13 72499.1 1256.93  13
   1   2  13 69304.3 1147.97  46
   1   2  13 69914.9 1323.98  41
  -1  -2 -13 70928.7 1165.90  43
  -1  -2 -13 72062.2 1285.73  53
   1   2  13 69388.8 1116.11  19
   1   2  14 35244.5 920.428  41
   1   2  14 33325.4 758.894  19
  -1  -2 -14 33519.5 766.725  43
   1   2  14 34044.7 793.803  46
   1   2  14 33673.5 857.477  54
  -1  -2 -14 33759.0 872.273  53
  -1  -2 -14 34885.3 850.617  13
   1   2  14 33241.6 918.685  42
   1   2  15 28298.5 681.979  46
   1   2  15 27453.0 764.217  41
   1   2  15 27474.5 775.552  42
   1   2  15 28057.4 658.777  19
   1   2  15 28216.8 746.682  54
  -1  -2 -15 28492.0 766.065  47
  -1  -2 -15 28309.8 751.327  53
  -1  -2 -16 6201.82 321.270  47
   1   2  16 6027.95 312.594  54
   1   2  16 5985.09 272.412  19
  -1  -2 -16 5875.20 307.857  53
   1   2  16 5941.08 276.617  46
   1   2  17 5294.24 206.393  19
  -1  -2 -17 5403.09 251.340  47
   1   2  17 4962.49 245.022  28
  -1  -2 -17 5061.63 239.990  53
  -1  -2 -18 4421.80 163.203  47
   1   2  18 4268.45 164.819  28
  -1  -2 -18 4433.93 161.339  53
   1   3 -16 148.726 48.6892  51
  -1  -3  16 136.800 40.9335  46
   1   3 -16 127.073 39.7485  53
  -1  -3  16 142.156 48.5634  19
   1   3 -15 23883.4 576.911  51
   1   3 -15 23940.6 537.849  53
  -1  -3  15 24964.6 581.600  19
  -1  -3  15 23473.3 533.188  46
   1   3 -15 23019.5 599.681  45
   1   3 -14 40597.0 855.728  51
   1   3 -14 42316.0 919.339  45
   1   3 -14 41676.5 807.531  53
  -1  -3  14 41774.9 830.991  46
  -1  -3  14 43252.9 862.863  19
   1   3 -13 461.101 108.375  51
   1   3 -13 353.917 90.9894  53
   1   3 -13 689.113 116.123  13
   1   3 -13 324.387 104.280  45
  -1  -3  13 379.675 107.881  19
  -1  -3  13 595.970 122.864  46
   1   3 -12 67990.1 1175.02  39
   1   3 -12 68214.8 1289.84  45
  -1  -3  12 69866.5 1229.84  41
   1   3 -12 65764.5 1112.11  13
  -1  -3  12 68876.8 1213.89  19
   1   3 -12 66734.0 1216.91  51
  -1  -3  12 70866.1 1307.14  37
   1   3 -12 67794.4 1135.91  53
  -1  -3  12 72099.1 1248.59  46
   1   3 -11 40050.0 936.172  51
   1   3 -11 40352.4 986.512  45
   1   3 -11 39299.3 916.498  39
  -1  -3  11 43283.7 977.863  46
   1   3 -11 40661.4 872.337  53
  -1  -3  11 42623.5 1032.25  37
  -1  -3  11 38871.1 911.062  19
  -1  -3  11 42114.4 966.632  41
   1   3 -11 41523.3 884.933  13
  -1  -3  11 43885.8 944.605  40
   1   3 -10 923.493 137.692  13
  -1  -3  10 1114.96 160.506  40
   1   3 -10 755.179 134.687  39
  -1  -3  10 847.182 159.109  37
  -1  -3  10 841.217 138.930  41
   1   3  -9 59154.8 1010.32  13
  -1  -3   9 60546.2 1084.40  41
   1   3  -9 61781.9 967.672  43
   1   3  -9 58811.0 1086.86  39
  -1  -3   9 60320.6 1160.57  37
  -1  -3   9 60911.4 1110.05  40
  -1  -3   8 16325.4 559.149  40
   1   3  -8 16613.2 516.633  13
   1   3  -8 16657.8 564.737  39
   1   3  -8 15850.6 475.434  43
  -1  -3   8 16101.7 531.223  41
  -1  -3   8 15935.3 578.087  37
  -1  -3   7 22146.6 624.210  40
   1   3  -7 22399.5 638.249  39
  -1  -3   7 21187.2 575.407  41
   1   3  -7 22946.3 543.403  43
  -1  -3   7 20897.2 627.100  37
   1   3  -7 22818.4 581.560  13
  -1  -3   6 243432. 1962.73  40
   1   3  -6 247543. 1621.04  43
  -1  -3   6 244620. 1796.77  41
  -1  -3   5 3035.32 186.834  41
   1   3  -5 3071.55 165.201  43
   1   3  -5 2822.75 210.791  12
   1   3  -5 2904.01 166.357  13
  -1  -3   5 3212.57 217.708  40
  -1  -3   5 2616.99 207.171  37
   1   3  -5 3129.20 206.404  39
  -1  -3   4 78413.6 933.334  58
   1   3  -4 79700.1 788.679  33
   1   3  -4 79023.1 797.039  34
  -1  -3   4 80475.1 979.945  40
   1   3  -4 81556.7 937.726  39
   1   3  -3 218980. 1191.43  33
   1   3  -3 211095. 1344.93  34
  -1  -3   3 210477. 1425.70  58
  -1  -3   3 204107. 1671.25   4
  -1  -3   3 199704. 1539.89  37
   1   3  -3 214747. 1388.90   1
   1   3  -2 3508.86 140.927  33
  -1  -3   2 3482.87 161.704  57
  -1  -3   2 3555.26 166.534   1
  -1  -3   2 3494.49 175.433  34
  -1  -3   2 3511.99 162.593  58
   1   3  -2 3661.57 183.634  34
  -1  -3   2 3693.75 230.964   4
  -1  -3   2 3465.27 196.269  37
   1   3  -2 3541.17 168.361   1
  -1  -3   1 34058.1 399.829  33
   1   3  -1 34042.3 442.537   7
  -1  -3   1 34167.7 471.474   1
   1   3  -1 32817.9 397.823  33
   1   3  -1 34692.2 531.433  34
  -1  -3   1 35951.9 531.857  34
  -1  -3   1 32796.1 417.345  58
  -1  -3   1 34344.1 482.073  57
   1   3  -1 33752.1 431.892   9
   1   3   0 147259. 882.710   7
  -1  -3   0 146818. 953.473  57
   1   3   0 147651. 1072.67  34
   1   3   0 142915. 806.488  33
  -1  -3   0 144796. 798.812  33
   1   3   0 152127. 1024.98   8
  -1  -3   0 146908. 919.566   1
   1   3   0 145312. 875.784   2
  -1  -3   0 139657. 890.285  35
   1   3   1 3878.92 143.578   7
   1   3   1 4437.20 189.925  34
  -1  -3  -1 4092.10 138.520  33
  -1  -3  -1 4923.64 231.272   4
  -1  -3  -1 4069.48 149.879  35
  -1  -3  -1 4542.16 170.625  57
   1   3   1 4067.35 146.089   2
  -1  -3  -2 79057.0 653.262   2
   1   3   2 79305.5 778.363   9
  -1  -3  -2 81030.1 658.919  33
  -1  -3  -2 80022.4 698.685   3
   1   3   2 82440.5 677.744  35
   1   3   2 78865.8 656.879   7
  -1  -3  -2 84412.5 808.625   4
  -1  -3  -2 83998.6 914.103  34
  -1  -3  -2 79841.5 716.293  57
  -1  -3  -2 76554.9 656.621  35
   1   3   2 80282.6 813.288  34
   1   3   3 19277.1 360.400  57
   1   3   3 19504.7 343.126  35
   1   3   3 21437.7 457.430   9
   1   3   3 20283.3 485.162  36
   1   3   3 20979.7 431.263   8
   1   3   3 19460.3 352.950   7
  -1  -3  -3 21011.0 321.484   4
  -1  -3  -3 19437.2 347.111   2
  -1  -3  -3 19576.7 348.093  35
  -1  -3  -3 20019.7 375.176   3
  -1  -3  -4 21774.5 350.276  58
  -1  -3  -4 21093.2 468.057  34
  -1  -3  -4 20584.1 391.841   2
  -1  -3  -4 21403.6 417.753   3
  -1  -3  -4 19712.3 371.805  35
   1   3   4 21183.7 447.879   8
   1   3   4 21724.5 388.738  35
   1   3   4 20361.2 389.807  57
   1   3   4 22974.4 503.576   9
  -1  -3  -5 56049.3 634.236  58
   1   3   5 57364.2 691.092  57
   1   3   5 57448.2 732.025   8
  -1  -3  -5 53673.7 663.598  34
   1   3   5 60572.8 766.484   3
  -1  -3  -5 58744.6 693.881  35
   1   3   5 57750.6 680.850  35
   1   3   6 79841.6 866.924   8
  -1  -3  -6 77094.7 813.154  58
   1   3   6 82397.3 966.175  41
   1   3   6 83119.4 973.467   9
   1   3   6 78263.9 1010.96  42
  -1  -3  -6 78822.1 834.014  39
   1   3   7 242.075 57.8133   8
  -1  -3  -7 195.884 65.3701  39
   1   3   7 308.202 67.1787   9
  -1  -3  -7 159.893 67.3935  13
   1   3   7 242.541 77.9052  42
   1   3   7 227.149 68.4557  41
  -1  -3  -8 148496. 1542.21  13
   1   3   8 144350. 1523.47  41
   1   3   8 147181. 1625.17  42
  -1  -3  -9 20071.3 591.407  13
  -1  -3  -9 21116.8 538.808  39
   1   3   9 19509.6 596.962  41
   1   3   9 20896.1 655.616  42
  -1  -3  -9 20520.7 617.269  43
   1   3  10 7065.32 407.224  42
  -1  -3 -10 7264.98 377.289  13
  -1  -3 -10 7071.01 378.029  43
   1   3  10 6493.13 364.261  41
  -1  -3 -11 61692.3 1138.40  43
   1   3  11 58648.9 1149.70  41
   1   3  11 62146.2 1247.04  42
  -1  -3 -11 58494.6 1104.45  13
  -1  -3 -12 23687.9 714.161  13
   1   3  12 22686.5 738.747  41
  -1  -3 -12 23645.3 714.908  43
   1   3  12 24113.0 792.732  42
   1   3  13 6258.51 389.289  41
  -1  -3 -13 6681.49 381.309  13
  -1  -3 -13 6209.71 369.970  53
   1   3  13 6354.13 411.946  42
  -1  -3 -13 6714.05 376.435  43
   1   3  13 6562.11 381.045  54
   1   3  13 6194.03 338.652  46
   1   3  13 6217.83 365.221  50
   1   3  14 41275.6 975.372  41
   1   3  14 41751.1 788.936  19
   1   3  14 43125.3 960.615  54
  -1  -3 -14 41813.8 933.139  53
   1   3  14 41272.1 839.810  46
  -1  -3 -14 41461.2 886.969  43
   1   3  14 40449.4 895.967  50
  -1  -3 -14 41389.7 913.175  13
   1   3  14 43561.8 1027.24  42
   1   3  15 330.078 70.1550  19
   1   3  15 281.884 78.3866  50
   1   3  15 346.279 81.6867  46
   1   3  15 250.009 83.3171  54
  -1  -3 -15 259.329 81.7504  53
  -1  -3 -16 11634.1 406.424  53
   1   3  16 11951.6 431.602  54
   1   3  16 11691.7 422.638  28
  -1  -3 -16 11980.0 442.940  47
  -1  -3 -17 16278.2 433.162  47
  -1  -3 -17 15728.3 385.511  53
   1   3  17 16045.0 423.358  54
   1   3  17 16237.1 418.196  28
   1   3  18 580.699 59.9205  28
  -1  -3 -18 543.229 60.3865  47
  -1  -4  16 22043.8 396.538  19
   1   4 -16 20731.0 379.863  51
  -1  -4  15 10257.2 345.525  19
  -1  -4  15 10124.4 334.012  46
   1   4 -15 9954.73 369.658  45
   1   4 -15 10407.2 355.255  51
   1   4 -14 944.008 132.588  51
  -1  -4  14 1113.32 141.062  19
  -1  -4  14 972.752 130.255  46
   1   4 -14 1040.74 148.990  45
   1   4 -13 44828.5 894.354  39
   1   4 -13 45951.0 959.892  51
  -1  -4  13 45975.9 935.017  19
  -1  -4  13 47930.1 968.649  46
   1   4 -13 47322.7 1022.56  45
   1   4 -12 30507.3 707.775  13
   1   4 -12 29872.3 854.565  45
  -1  -4  12 30857.8 804.081  19
   1   4 -12 30751.2 806.089  39
   1   4 -12 29354.7 808.528  51
  -1  -4  12 32378.2 858.590  46
  -1  -4  11 226.957 76.0100  40
   1   4 -11 201.221 70.5050  13
   1   4 -11 242.608 85.1199  39
  -1  -4  11 319.262 107.790  37
  -1  -4  11 440.699 108.782  19
  -1  -4  11 326.144 109.323  46
   1   4 -11 281.090 95.3410  51
   1   4 -11 238.181 81.3875   7
   1   4 -11 450.024 112.774  45
  -1  -4  10 24010.6 740.020  40
   1   4 -10 23256.9 643.185  13
   1   4 -10 23335.5 729.757  39
  -1  -4  10 22458.0 760.058  37
   1   4  -9 2303.11 200.642  13
   1   4  -9 2284.20 229.625  39
  -1  -4   9 2683.92 272.452  37
  -1  -4   9 2141.42 225.929  40
  -1  -4   8 42865.0 970.174  40
   1   4  -8 43737.5 970.946  39
   1   4  -8 45545.7 861.729  13
  -1  -4   8 43572.9 881.393  41
  -1  -4   8 41351.0 973.058  37
   1   4  -7 164888. 1861.23  39
  -1  -4   7 163154. 1628.90  41
  -1  -4   7 160835. 1820.93  40
  -1  -4   6 15054.7 543.947  37
   1   4  -6 16859.0 445.319  13
   1   4  -6 17191.9 568.124  39
  -1  -4   6 15366.7 549.814  40
  -1  -4   6 16494.7 486.796  41
   1   4  -5 195753. 1376.32  13
   1   4  -5 195720. 1352.75  43
  -1  -4   5 198487. 1563.31  41
   1   4  -4 247912. 1678.83   7
  -1  -4   4 229430. 1928.96  37
   1   4  -4 257133. 1425.70  13
   1   4  -4 239069. 1619.70  34
   1   4  -4 261050. 2100.51  12
   1   4  -4 254180. 1441.55  43
   1   4  -3 15416.2 356.920  33
  -1  -4   3 16521.0 464.061  40
   1   4  -3 16647.9 439.472  34
  -1  -4   3 15927.7 413.159  58
   1   4  -3 17743.2 426.887   6
  -1  -4   3 14683.4 469.091  37
   1   4  -3 15352.7 415.905  39
   1   4  -3 19039.1 581.120  12
  -1  -4   2 49559.9 749.025  40
  -1  -4   2 53210.8 722.705  57
  -1  -4   2 51763.8 699.203   1
  -1  -4   2 48864.0 815.410  37
   1   4  -2 54518.3 826.247  34
   1   4  -2 50494.4 691.511  39
   1   4  -2 49241.4 606.375  33
  -1  -4   2 48852.2 647.419  58
   1   4  -2 50495.2 609.695   9
   1   4  -2 50744.2 705.749   6
  -1  -4   1 47010.3 629.217  35
   1   4  -1 47589.8 575.617  33
  -1  -4   1 47330.0 877.132   4
  -1  -4   1 48839.5 642.477   1
  -1  -4   1 48564.8 657.977  57
   1   4  -1 45667.5 594.463   9
  -1  -4   1 47393.5 558.897  33
  -1  -4   1 48695.6 724.714  34
   1   4  -1 48026.3 752.725  34
   1   4  -1 47521.6 606.268   2
  -1  -4   1 47296.0 766.543  37
  -1  -4   0 4239.06 190.576  57
   1   4   0 4810.79 183.173  33
   1   4   0 4581.68 196.516   9
  -1  -4   0 3995.68 217.591  34
   1   4   0 3973.90 165.739   2
  -1  -4   0 4135.54 177.487   1
  -1  -4   0 4157.26 179.074  35
  -1  -4   0 3929.78 160.279  33
   1   4   0 4506.52 232.340  34
  -1  -4   0 4419.72 272.350   4
   1   4   1 246691. 1258.56   2
  -1  -4  -1 244668. 1434.72  57
   1   4   1 248115. 1513.09   9
  -1  -4  -1 250615. 1270.10  33
  -1  -4  -1 247452. 1327.02  35
  -1  -4  -1 264242. 1829.99  34
   1   4   1 254922. 1723.61  34
  -1  -4  -1 249582. 1323.45   1
   1   4   1 244920. 1572.15   8
  -1  -4  -1 259085. 1809.44   4
   1   4   2 38738.7 643.129   9
  -1  -4  -2 38063.8 520.483  35
  -1  -4  -2 38248.6 555.373   3
  -1  -4  -2 41366.7 638.537   4
   1   4   2 40639.2 677.584   8
  -1  -4  -2 43459.3 807.924  34
  -1  -4  -2 38574.2 518.620  33
   1   4   2 37989.4 560.602  57
  -1  -4  -2 38491.2 568.682  57
   1   4   2 36691.1 536.395   7
   1   4   3 112592. 1155.51   9
   1   4   3 112668. 993.038  57
  -1  -4  -3 116326. 837.231   4
   1   4   3 107499. 957.364   7
   1   4   3 118378. 1207.66   8
  -1  -4  -3 111672. 894.825   2
  -1  -4  -3 111137. 781.467  38
  -1  -4  -3 109285. 907.638  35
   1   4   3 113423. 924.612  35
  -1  -4  -3 113008. 946.465  33
  -1  -4  -4 181075. 1569.91  34
   1   4   4 172101. 1523.31   9
  -1  -4  -4 166371. 1170.18  35
   1   4   4 177314. 1527.60   8
  -1  -4  -4 171198. 1174.01   2
   1   4   5 8005.65 277.999  41
   1   4   5 8096.55 323.885   8
  -1  -4  -5 7271.71 286.103  34
  -1  -4  -5 7695.46 248.883  39
   1   4   5 8101.71 355.170   9
   1   4   6 1943.01 173.515   9
   1   4   6 1954.48 164.650  42
  -1  -4  -6 1906.11 137.756  39
   1   4   6 1939.62 160.398   8
   1   4   6 1877.57 152.954  41
   1   4   7 106003. 1175.99   9
   1   4   7 107312. 1285.51  42
   1   4   7 109367. 1262.24  41
  -1  -4  -7 111769. 1320.12  13
   1   4   7 109967. 1166.52   8
  -1  -4  -7 108057. 1083.05  39
  -1  -4  -8 13195.5 476.828  13
   1   4   8 13036.7 400.455   9
   1   4   8 13466.5 490.340  42
   1   4   8 13772.4 493.878  41
  -1  -4  -9 10813.0 444.010  13
   1   4   9 11152.8 472.496  42
  -1  -4  -9 11610.5 498.854  43
   1   4   9 10834.8 459.838  41
   1   4  10 77084.9 1266.01  41
  -1  -4 -10 79241.1 1241.28  13
  -1  -4 -10 81375.9 1340.27  43
   1   4  10 79342.4 1328.49  42
   1   4  11 6246.61 376.591  41
  -1  -4 -11 6010.17 371.415  43
  -1  -4 -11 6088.21 357.987  13
   1   4  11 6251.42 387.163  42
   1   4  12 3087.95 279.093  42
   1   4  12 3201.83 275.843  41
  -1  -4 -12 3363.33 274.625  13
   1   4  12 3132.77 238.969  16
   1   4  12 3212.68 262.176  54
  -1  -4 -12 3282.28 278.701  43
   1   4  12 3312.91 279.896  50
  -1  -4 -13 41731.6 956.328  43
   1   4  13 41142.4 976.915  41
  -1  -4 -13 43647.0 958.559  13
  -1  -4 -13 43089.1 910.419  53
   1   4  13 42734.0 957.651  54
   1   4  13 41648.5 999.270  42
   1   4  13 41874.2 971.265  50
   1   4  13 42015.7 848.808  16
   1   4  14 3659.34 277.361  50
  -1  -4 -14 3822.71 275.270  43
   1   4  14 3854.76 285.153  54
   1   4  14 3970.74 299.092  42
  -1  -4 -14 3763.17 260.597  53
  -1  -4 -14 3797.13 272.090  13
   1   4  14 3831.02 246.841  16
   1   4  14 3956.09 286.128  28
   1   4  14 3851.90 292.788  41
  -1  -4 -15 35354.3 729.421  53
   1   4  15 35957.5 795.799  28
   1   4  15 35536.9 802.400  54
   1   4  16 21033.6 536.045  28
  -1  -4 -16 21046.8 485.447  53
   1   4  16 22035.6 559.572  54
  -1  -4 -16 21691.3 573.069  47
  -1  -4 -17 7872.14 284.642  47
   1   4  17 7224.11 267.897  54
   1   4  17 7568.31 266.692  28
  -1  -5  15 282.827 58.7814  19
  -1  -5  15 288.196 57.8368  46
   1   5 -15 247.170 59.1563  51
  -1  -5  14 13430.2 429.720  46
  -1  -5  14 13555.8 417.735  19
   1   5 -14 13468.8 345.471  27
   1   5 -14 13190.3 431.491  51
   1   5 -14 13445.4 462.556  45
   1   5 -13 9860.54 424.003  51
  -1  -5  13 10687.3 440.772  46
   1   5 -13 10322.1 373.916  27
   1   5 -13 10293.2 463.537  45
  -1  -5  13 10936.7 425.459  19
   1   5 -12 7173.33 390.318  51
  -1  -5  12 7270.08 375.603  19
   1   5 -12 7584.11 416.671  45
   1   5 -12 7371.30 386.510  39
   1   5 -12 7632.15 362.873  27
  -1  -5  12 7258.81 398.791  46
   1   5 -11 20549.2 699.356  45
  -1  -5  11 20796.9 721.622  46
   1   5 -11 19390.3 663.841  51
  -1  -5  11 19845.1 661.406  40
  -1  -5  11 19900.3 713.080  37
   1   5 -11 20147.9 624.391   7
  -1  -5  11 20235.7 651.515  19
   1   5 -11 19682.4 674.315  39
   1   5 -10 1277.36 183.622  45
   1   5 -10 1167.19 169.163  51
   1   5 -10 1266.47 181.246  39
  -1  -5  10 1371.16 199.034  37
  -1  -5  10 1276.00 182.527  40
   1   5 -10 1170.32 161.472   7
  -1  -5  10 1357.88 200.406  46
  -1  -5  10 1284.22 173.058  19
   1   5 -10 1090.77 152.234  44
  -1  -5   9 42893.0 1059.31  37
   1   5  -9 44357.6 1037.43  39
   1   5  -9 45164.8 984.381   7
  -1  -5   9 45538.7 1067.67  40
   1   5  -8 65988.1 1256.37  39
  -1  -5   8 65400.2 1282.27  37
  -1  -5   8 69996.3 1319.55  40
   1   5  -8 70338.1 1223.38   7
  -1  -5   7 52206.8 1109.54  37
  -1  -5   7 53792.2 1135.06  40
   1   5  -7 58441.1 1169.72  39
   1   5  -7 56363.3 1048.90   7
  -1  -5   6 37959.5 933.376  40
   1   5  -6 38447.6 897.137  39
   1   5  -6 38658.9 815.146   7
  -1  -5   6 36287.1 887.981  37
   1   5  -5 168495. 1740.80  39
   1   5  -5 172353. 1630.54   7
  -1  -5   5 169410. 1859.27  40
  -1  -5   5 171346. 1861.74  37
   1   5  -4 8366.64 343.491   7
  -1  -5   4 8952.83 409.160  37
   1   5  -3 200476. 1338.57  43
  -1  -5   3 196730. 1807.40  40
   1   5  -3 196526. 1583.72   7
   1   5  -2 50792.9 783.091  39
  -1  -5   2 48297.2 849.671  37
   1   5  -2 50047.9 772.058   7
   1   5  -2 49371.5 690.546   9
   1   5  -2 50852.4 662.068  43
   1   5  -1 17041.8 422.978   9
   1   5  -1 17302.5 388.625  43
   1   5   0 356627. 1993.35   9
   1   5   0 357439. 1731.00   2
   1   5   0 360450. 1815.24  43
  -1  -5  -1 38141.9 575.878   1
   1   5   1 39363.9 621.936  43
   1   5   1 38865.7 684.723   9
  -1  -5  -1 39178.9 713.923   4
   1   5   1 38368.0 549.026   2
  -1  -5  -2 54624.2 746.637   4
   1   5   2 53642.3 840.944   9
  -1  -5  -2 52534.7 672.037   1
   1   5   3 41166.7 771.129   9
  -1  -5  -3 42644.9 546.674  38
   1   5   3 40921.2 683.317   7
   1   5   4 7135.16 342.841   8
   1   5   4 7036.57 337.588   9
   1   5   5 81361.3 940.462  41
   1   5   5 82323.1 1212.80   9
   1   5   5 80619.9 1129.24   8
   1   5   6 109777. 1201.46  41
   1   5   6 106514. 1367.84   9
   1   5   7 74377.9 1091.41   9
  -1  -5  -7 78780.5 1133.42  13
   1   5   7 77114.1 1092.20  41
   1   5   7 77452.5 1077.33  42
   1   5   8 35360.8 729.446   9
   1   5   8 36480.8 811.168  41
   1   5   8 35605.2 774.574  42
  -1  -5  -8 35570.3 780.453  13
  -1  -5  -9 95666.5 1322.85  13
   1   5   9 92512.2 1323.83  42
  -1  -5 -10 5496.74 328.565  13
  -1  -5 -10 5396.19 360.909  43
   1   5  10 4922.79 318.432  42
   1   5  10 5305.48 342.823  41
   1   5  11 41043.0 969.242  50
   1   5  11 45667.8 971.578  28
  -1  -5 -11 44947.2 954.549  13
  -1  -5 -11 45064.9 1043.17  43
   1   5  11 42462.7 976.760  41
   1   5  11 44074.8 979.193  42
   1   5  12 6979.09 363.753  16
   1   5  12 7286.55 407.159  41
   1   5  12 7347.29 390.419  54
   1   5  12 7060.92 413.098  50
  -1  -5 -12 7241.61 389.778  13
   1   5  12 7553.35 409.577  42
   1   5  12 7391.96 393.806  28
  -1  -5 -12 7449.42 422.000  43
  -1  -5 -13 4403.97 293.455  13
   1   5  13 4633.18 315.580  42
   1   5  13 4182.65 295.264  54
   1   5  13 3989.69 308.059  50
   1   5  13 4120.23 293.176  28
   1   5  13 4481.90 311.139  41
  -1  -5 -13 4115.15 301.113  43
   1   5  13 4629.39 287.766  16
   1   5  14 72607.8 1184.39  41
   1   5  14 74704.7 1185.93  54
  -1  -5 -14 74412.8 1129.52  13
   1   5  14 73284.0 1176.12  42
   1   5  14 75314.5 1068.01  16
  -1  -5 -14 73296.7 1177.72  43
   1   5  14 73769.4 1168.62  28
   1   5  15 20414.2 563.863  28
   1   5  15 20498.7 574.757  54
   1   5  15 20470.9 490.945  16
   1   5  16 4331.59 228.611  28
  -1  -5 -16 4599.73 246.952  47
   1   5  16 4229.31 229.194  54
   1   5  17 20795.2 390.503  54
   1   5  17 20817.1 388.596  28
  -1  -5 -17 20254.3 409.172  47
   1   6 -15 3543.79 147.013  51
  -1  -6  15 3096.96 135.698  46
  -1  -6  14 1045.86 112.036  46
   1   6 -14 1204.98 97.2159  27
  -1  -6  14 1283.21 110.457  19
   1   6 -14 1270.83 120.791  51
   1   6 -13 13110.6 446.521  51
  -1  -6  13 13647.1 457.792  46
   1   6 -13 12919.1 464.812  45
   1   6 -13 13472.4 401.494  27
  -1  -6  13 12972.5 405.057  19
   1   6 -12 25524.1 633.781  27
  -1  -6  12 24669.1 622.017  19
   1   6 -12 25838.1 695.260  51
  -1  -6  12 26833.1 732.336  46
   1   6 -12 26727.8 723.274  45
   1   6 -11 3594.53 296.547  45
   1   6 -11 3651.09 284.052  51
  -1  -6  11 3613.79 304.392  46
   1   6 -11 3920.80 265.247  44
   1   6 -11 3298.39 269.902  39
  -1  -6  11 3545.63 254.474  19
  -1  -6  11 3607.07 276.471  40
  -1  -6  10 24604.8 804.473  46
  -1  -6  10 21996.8 733.240  40
   1   6 -10 21537.0 716.204  39
  -1  -6  10 22192.2 653.532  19
   1   6 -10 22875.5 720.715  51
   1   6 -10 22667.6 731.248  45
   1   6 -10 23084.5 690.473  44
   1   6 -10 22443.9 669.398   7
   1   6 -10 22259.0 629.107  14
  -1  -6  10 23397.6 768.903  37
  -1  -6   9 32061.2 786.914  19
   1   6  -9 33227.9 881.310  51
   1   6  -9 33114.8 871.111  45
   1   6  -9 32549.8 848.931  44
   1   6  -9 32481.0 800.715  14
  -1  -6   9 33464.5 945.572  40
   1   6  -9 32210.1 907.907  39
   1   6  -9 34152.4 859.291   7
  -1  -6   9 31954.6 907.665  37
   1   6  -8 7554.92 446.047  39
   1   6  -8 8802.78 448.347   7
  -1  -6   8 8850.57 493.532  40
  -1  -6   8 8105.52 454.582  37
   1   6  -7 13087.5 532.308   7
   1   6  -7 13804.2 604.988  39
  -1  -6   7 12995.0 593.137  40
  -1  -6   7 12632.1 556.378  37
   1   6  -6 90175.6 1448.53  39
  -1  -6   6 89497.5 1420.08  37
   1   6  -6 90419.6 1333.33   7
  -1  -6   6 91690.5 1555.01  40
   1   6  -5 3487.75 276.363  39
  -1  -6   5 3265.69 262.689  37
  -1  -6   5 3642.70 305.682  40
   1   6  -5 3376.14 250.356   7
  -1  -6   4 137706. 1753.68  40
   1   6  -4 135261. 1590.08  39
  -1  -6   4 132518. 1574.02  37
   1   6  -4 134014. 1506.60   7
  -1  -6   3 69076.7 1199.13  40
  -1  -6   3 67986.0 1072.32  37
   1   6  -3 68582.9 1051.53   7
  -1  -6   2 20603.9 634.019  40
   1   6  -2 21230.9 512.663   9
   1   6  -2 19834.0 548.122   7
   1   6  -1 71746.6 978.644   9
   1   6  -1 68609.5 996.671   7
   1   6   0 20320.6 486.938  43
   1   6   0 20369.2 537.776   9
   1   6   0 20221.3 536.312   7
   1   6   1 63905.0 938.304   7
   1   6   1 64570.9 977.519   9
   1   6   2 171316. 1539.89   7
   1   6   2 177149. 1672.34   9
   1   6   3 33910.3 767.426   9
   1   6   3 33557.7 699.027   7
   1   6   4 120705. 1499.44   9
   1   6   5 79105.6 1264.49   9
   1   6   6 36136.2 862.442   9
   1   6   7 24780.2 685.640   9
  -1  -6  -7 25749.6 653.453  13
   1   6   8 40693.3 866.866  41
   1   6   8 38602.5 831.224   9
  -1  -6  -8 41304.6 838.002  13
   1   6   9 837.636 120.937   9
  -1  -6  -9 891.171 134.719  13
   1   6   9 1094.80 156.887  41
  -1  -6 -10 87390.5 1270.59  13
   1   6  10 85194.9 1367.70  41
  -1  -6 -10 83127.6 1432.43  43
  -1  -6 -11 16563.6 561.130  13
   1   6  11 16011.2 558.249  54
   1   6  11 15606.6 579.192  41
  -1  -6 -11 15609.2 618.871  43
   1   6  11 15745.0 561.214  16
   1   6  11 14500.9 587.707  50
   1   6  11 16330.3 590.803  28
   1   6  12 15238.3 563.678  28
  -1  -6 -12 15298.2 530.604  13
   1   6  12 14963.4 531.278  16
   1   6  12 14642.7 535.912  54
   1   6  12 14735.2 552.936  41
  -1  -6 -12 15218.4 597.301  43
  -1  -6 -13 80872.5 1161.03  13
  -1  -6 -13 77666.6 1277.40  43
   1   6  13 79237.5 1210.77  54
   1   6  13 78894.9 1218.14  28
   1   6  13 76252.3 1140.03  16
   1   6  14 25698.7 650.671  54
   1   6  14 25201.8 597.464  16
   1   6  14 24877.4 640.768  28
   1   6  15 9737.15 320.934  16
   1   6  15 9185.71 348.882  28
   1   6  15 9727.63 358.217  54
  -1  -6 -16 37276.3 615.302  47
   1   6  16 37837.0 580.828  54
   1   6  16 37196.4 588.716  28
   1   7 -14 12673.7 296.514  51
  -1  -7  14 12480.5 297.725  46
   1   7 -13 16868.1 395.078  27
   1   7 -13 16510.6 433.184  51
  -1  -7  13 16705.8 357.402  19
  -1  -7  13 17298.7 454.180  46
  -1  -7  12 567.947 108.299  46
   1   7 -12 640.241 98.9580  27
   1   7 -12 844.950 103.571  44
  -1  -7  12 681.180 92.6193  19
   1   7 -12 698.392 111.275  51
   1   7 -11 12847.0 488.124  51
   1   7 -11 12561.0 454.690  27
   1   7 -11 12620.8 443.558  44
  -1  -7  11 12578.3 412.105  19
  -1  -7  11 14182.8 544.750  46
   1   7 -11 13769.2 503.545  45
  -1  -7  10 25752.4 628.457  19
   1   7 -10 25713.3 740.474  51
  -1  -7  10 26348.6 777.930  40
  -1  -7  10 26573.8 823.630  46
   1   7 -10 27184.5 748.990  45
   1   7 -10 25330.5 702.006  44
   1   7  -9 5538.50 343.079  14
  -1  -7   9 5639.25 386.974  40
   1   7  -9 5490.32 352.970  45
   1   7  -9 5425.23 353.741  51
   1   7  -9 5523.32 354.097  44
   1   7  -8 21064.4 604.252  26
  -1  -7   8 20757.5 768.691  40
  -1  -7   8 19874.7 679.899  37
   1   7  -8 21108.3 694.663   7
   1   7  -8 22085.8 693.535  45
   1   7  -8 21530.0 712.799  51
   1   7  -8 20855.1 705.861  44
   1   7  -8 20757.4 673.598  14
   1   7  -7 28527.1 841.471  44
  -1  -7   7 28329.5 915.113  40
  -1  -7   7 26259.9 774.412  37
   1   7  -7 28645.8 810.222   7
   1   7  -7 28729.9 800.323  14
   1   7  -7 28679.1 804.388  51
  -1  -7   6 894.849 146.372  37
   1   7  -6 946.600 151.658   7
  -1  -7   5 71347.9 1422.13  40
   1   7  -5 67152.5 1186.93   7
  -1  -7   4 37838.0 1010.02  40
   1   7  -4 36639.1 859.275   7
  -1  -7   3 16240.6 638.477  40
   1   7  -3 15882.6 555.754   7
   1   7  -2 65286.2 1097.83   7
   1   7  -2 64418.5 988.933   9
   1   7  -1 426.661 103.713   7
   1   7  -1 631.885 112.651   9
   1   7   0 118197. 1411.12   9
   1   7   0 121506. 1466.03   7
   1   7   1 146436. 1611.84   9
   1   7   1 155354. 1644.86   7
   1   7   2 20949.8 628.895   9
   1   7   2 21806.9 619.969   7
   1   7   3 34670.3 830.754   9
   1   7   3 32749.6 765.617   7
   1   7   4 41555.0 937.979   9
   1   7   5 1174.86 171.491   9
   1   7   6 14942.5 595.806   9
   1   7   7 27489.7 769.059   9
   1   7   8 394.505 99.2636   9
   1   7   9 123330. 1614.31  16
   1   7   9 125781. 1646.30  23
  -1  -7  -9 126062. 1800.46  43
   1   7   9 125192. 1584.42  52
   1   7   9 124377. 1599.74  28
   1   7   9 120660. 1492.80   9
   1   7  10 80936.5 1303.15  16
   1   7  10 80728.4 1235.65  52
  -1  -7 -10 82068.0 1442.73  43
   1   7  11 5481.51 342.716  28
  -1  -7 -11 5816.09 375.952  43
   1   7  11 5412.45 332.336  16
   1   7  11 5406.58 315.044  54
   1   7  12 38889.4 838.263  16
  -1  -7 -12 39242.8 920.711  43
   1   7  12 39608.8 826.177  54
   1   7  12 40236.1 877.343  28
   1   7  13 22768.3 620.032  28
   1   7  13 23560.0 604.325  54
   1   7  13 21949.9 586.212  16
   1   7  14 19590.1 502.501  54
   1   7  14 18166.1 501.540  28
   1   7  14 19291.0 488.167  16
   1   7  15 27234.4 500.987  54
   1   7  15 27105.4 481.834  16
   1   7  15 26640.3 523.935  28
  -1  -7 -15 27362.5 532.315  47
   1   7  16 3679.07 152.642  28
  -1  -7 -16 3489.56 142.017  47
   1   8 -13 265.474 48.0033  51
   1   8 -13 194.183 39.6805  27
  -1  -8  13 200.301 48.4258  46
   1   8 -12 18719.1 422.742  27
   1   8 -12 19052.0 453.696  51
  -1  -8  12 18851.7 476.893  46
   1   8 -11 19614.2 533.957  51
   1   8 -11 19364.3 487.719  44
  -1  -8  11 21128.4 586.971  46
   1   8 -11 19909.4 508.545  27
   1   8 -10 16398.4 508.570  27
  -1  -8  10 17279.0 592.966  46
   1   8 -10 16159.2 516.625  44
   1   8 -10 16549.8 542.701  51
   1   8  -9 39146.6 847.984  14
   1   8  -9 38761.9 879.104  44
   1   8  -9 39153.7 837.449  27
   1   8  -9 39647.8 896.826  51
  -1  -8   9 41184.8 985.426  40
   1   8  -9 38672.1 735.100  26
   1   8  -8 10665.8 472.906  14
   1   8  -8 11320.9 504.160  51
   1   8  -8 11283.0 442.831  26
  -1  -8   8 11100.0 552.604  40
   1   8  -8 10957.5 500.880  44
   1   8  -7 685.692 149.847  44
   1   8  -7 581.429 122.258  51
  -1  -8   7 455.953 135.167  40
   1   8  -7 297.675 100.479  14
   1   8  -7 635.024 130.836   7
  -1  -8   6 16981.3 720.845  40
   1   8  -6 16084.0 646.498  44
   1   8  -6 16100.2 589.815  51
   1   8  -6 15963.1 609.764  14
   1   8  -6 16361.0 611.159   7
  -1  -8   5 5689.77 420.181  40
   1   8  -5 6120.01 399.749  44
   1   8  -5 5563.67 335.930  51
   1   8  -5 5350.47 351.216   7
   1   8  -5 5756.31 367.122  14
   1   8  -4 51735.4 1080.56   7
  -1  -8   4 54258.7 1255.41  40
   1   8  -3 170453. 1944.46   7
  -1  -8   3 170548. 2175.76  40
   1   8  -2 214.867 89.5978   7
  -1  -8   2 429.055 120.615  40
   1   8  -1 68348.8 1120.34   9
   1   8  -1 70103.4 1228.40   7
  -1  -8   1 65971.0 1284.84  40
   1   8   0 78763.3 1235.62   9
  -1  -8   0 76566.2 1342.61  40
   1   8   1 6098.96 356.895   9
   1   8   1 5871.46 356.629   7
   1   8   2 7308.33 397.571   9
   1   8   2 8010.50 416.783   7
   1   8   3 37484.9 921.790   9
   1   8   4 15080.2 596.737   9
   1   8   5 31332.2 878.237   9
   1   8   6 9580.41 496.594   9
   1   8   7 2324.86 221.341  16
   1   8   7 2490.02 242.555   9
   1   8   7 2371.68 228.348  52
   1   8   7 2495.24 229.257  23
   1   8   7 2230.75 214.110  28
   1   8   8 62884.5 1167.48  23
   1   8   8 63340.6 1165.83  52
   1   8   8 60580.0 1129.16  16
   1   8   8 63762.2 1142.28  28
   1   8   8 59718.4 1125.07   9
   1   8   9 27217.9 773.004  23
   1   8   9 27198.9 774.003  16
   1   8   9 28215.4 766.658  28
   1   8   9 26081.0 711.453   9
   1   8   9 26497.4 732.107  52
  -1  -8  -9 27336.0 819.842  43
   1   8  10 1674.53 191.381  28
   1   8  10 1783.22 182.814  52
  -1  -8 -10 1754.40 207.892  43
   1   8  10 1663.50 190.540  16
   1   8  11 66369.5 1120.96  28
   1   8  11 64184.7 1093.47  16
  -1  -8 -11 67606.0 1197.07  43
   1   8  12 6532.70 331.450  28
   1   8  12 6452.98 309.180  17
   1   8  12 6309.90 320.417  16
   1   8  13 15325.4 457.986  28
   1   8  13 15248.2 446.754  16
   1   8  13 16033.9 426.593  54
   1   8  14 46141.6 694.610  28
   1   8  15 7495.07 225.678  28
   1   9 -12 6765.54 184.255  27
  -1  -9  12 5046.12 173.056  46
   1   9 -11 1797.31 126.049  27
   1   9 -11 1846.08 131.004  51
  -1  -9  11 1586.84 137.269  46
   1   9 -10 19626.8 495.778  51
  -1  -9  10 20203.2 545.158  46
   1   9 -10 20177.6 483.755  27
   1   9  -9 1987.65 152.670  26
   1   9  -9 1974.40 181.393  51
  -1  -9   9 2184.57 208.835  46
   1   9  -9 2115.84 187.200  44
   1   9  -9 2133.47 178.223  27
   1   9  -8 18589.8 568.196  14
   1   9  -8 19774.6 544.924  26
   1   9  -8 19426.3 558.734  27
   1   9  -8 18982.4 604.132  44
   1   9  -8 20143.0 611.185  51
  -1  -9   7 39092.1 997.262  40
   1   9  -7 39768.2 893.997  51
   1   9  -7 37593.1 809.565  27
   1   9  -7 36479.4 853.215  14
   1   9  -7 36905.8 902.878  44
   1   9  -7 38750.8 835.543  26
   1   9  -6 1190.14 168.671  14
   1   9  -6 1664.28 211.783  44
   1   9  -6 1242.55 162.823  51
  -1  -9   6 1244.94 199.147  40
   1   9  -6 1407.04 164.806  27
   1   9  -5 28122.4 741.538  51
   1   9  -5 27609.6 782.217   7
   1   9  -5 26649.8 769.879  14
   1   9  -5 29256.7 871.256  44
  -1  -9   5 27757.3 904.982  40
  -1  -9   4 67140.1 1407.13  40
   1   9  -4 66071.8 1214.89  14
   1   9  -4 68785.2 1254.34   7
   1   9  -4 67974.7 1301.02  44
   1   9  -4 67302.4 1119.86  51
   1   9  -3 253.932 93.1514   7
   1   9  -3 366.232 112.799  14
   1   9  -3 295.799 103.302  52
   1   9  -3 174.446 84.0997  44
   1   9  -3 438.938 111.355  32
  -1  -9   3 165.361 99.2547  40
   1   9  -2 92478.8 1472.32   7
   1   9  -2 94476.4 1444.71  44
  -1  -9   2 95541.9 1637.63  40
   1   9  -2 94345.2 1445.51  52
   1   9  -2 95044.6 1459.51  14
   1   9  -2 91052.9 1370.64  28
   1   9  -1 42968.1 975.489  52
   1   9  -1 41133.7 928.759  44
   1   9  -1 41280.3 913.706  28
   1   9  -1 41381.9 938.145  14
  -1  -9   1 40636.1 1045.88  40
   1   9  -1 42299.6 1000.62   7
   1   9   0 3928.63 297.102  52
  -1  -9   0 3954.80 318.935  40
   1   9   0 4351.17 327.520   7
   1   9   0 4015.39 285.497  28
   1   9   0 4108.46 295.684   9
  -1  -9  -1 41962.8 997.926  40
   1   9   1 44380.1 1035.35   7
   1   9   1 44183.0 977.208   9
   1   9   2 8433.52 440.392   9
   1   9   3 16779.6 563.266  23
   1   9   3 18611.2 640.143  52
   1   9   3 17383.9 583.483  28
   1   9   3 16574.9 576.346  25
   1   9   3 17669.4 653.090   9
   1   9   3 17668.1 595.015  17
   1   9   3 16844.1 609.232  29
   1   9   4 75179.8 1364.23   9
   1   9   4 72058.3 1188.60  23
   1   9   4 74025.7 1211.52  28
   1   9   4 74599.0 1283.85  29
   1   9   4 73018.8 1277.43  52
   1   9   4 72922.2 1200.59  25
   1   9   4 74860.1 1270.55  17
   1   9   5 511.751 111.575  23
   1   9   5 427.951 109.196  17
   1   9   5 397.627 112.973  52
   1   9   5 410.735 117.970   9
   1   9   5 437.008 113.912  29
   1   9   5 759.549 134.565  28
   1   9   6 9343.10 470.863  17
   1   9   6 10061.0 459.652  23
   1   9   6 9413.76 439.802  28
   1   9   6 9609.03 443.208  32
   1   9   6 9288.96 457.572  52
   1   9   6 9963.04 503.681   9
   1   9   6 9653.56 458.511  29
   1   9   7 29896.4 824.670   9
   1   9   7 29664.8 783.303  28
   1   9   7 29191.3 801.610  52
   1   9   7 29266.9 756.496  29
   1   9   7 29756.3 799.481  23
   1   9   8 5665.52 352.704  23
   1   9   8 5109.69 330.811  52
   1   9   8 5480.11 337.563  28
  -1  -9  -8 5008.89 333.671  43
  -1  -9  -9 1777.33 199.854  43
   1   9   9 1552.79 189.160  17
   1   9   9 1921.40 200.584  28
   1   9   9 1907.45 206.180  16
   1   9   9 1890.16 193.852  52
   1   9  10 62443.8 1071.59  17
   1   9  10 61988.7 983.285  52
   1   9  11 8566.34 372.278  28
   1   9  11 8317.81 362.693  17
   1   9  12 11732.0 378.651  17
   1   9  12 10980.6 378.574  28
   1   9  13 31821.8 560.708  28
   1   9  13 33178.9 512.042  17
   1   9  14 67.5855 28.6740  28
   1  10 -10 1126.73 85.6024  27
   1  10 -10 1116.94 84.8925  51
   1  10  -9 26475.9 424.647  26
   1  10  -9 26838.7 504.260  51
   1  10  -9 27178.0 491.017  27
   1  10  -8 28572.8 561.739  27
  -1 -10   8 27157.3 636.699  46
   1  10  -8 28725.0 594.101  51
   1  10  -8 29493.7 558.017  26
   1  10  -7 208.963 78.8988  14
   1  10  -7 127.370 59.6438  51
   1  10  -7 125.811 50.5714  27
   1  10  -7 239.055 80.6500  26
   1  10  -6 53039.9 859.529  27
   1  10  -6 53171.1 924.393  51
   1  10  -6 51037.1 938.608  14
   1  10  -6 52318.4 932.977  26
   1  10  -5 48323.2 944.832  14
   1  10  -5 49179.5 900.893  51
  -1 -10   4 2522.47 262.891  40
   1  10  -4 2549.89 206.477  51
   1  10  -4 2599.56 231.413  14
  -1 -10   3 64434.0 1314.40  40
   1  10  -3 63048.0 1120.21  14
  -1 -10   2 32004.4 919.758  40
   1  10  -2 33321.4 877.250  52
   1  10  -2 32494.2 800.724  14
   1  10  -2 33860.9 866.536  32
   1  10  -1 22642.6 733.189  32
   1  10  -1 23823.5 744.818   7
  -1 -10   1 21675.2 745.032  40
   1  10  -1 21223.1 706.136  52
   1  10  -1 22222.1 686.093  28
   1  10  -1 21693.3 646.804  14
   1  10   0 59896.7 1184.23  52
   1  10   0 60105.5 1219.82  32
  -1 -10   0 62825.8 1228.81  40
   1  10   0 61524.9 1143.81  28
   1  10   1 7568.62 424.728  52
   1  10   1 8703.50 476.881  32
   1  10   1 8488.84 388.304  17
   1  10   1 7652.20 404.432  28
   1  10   1 8200.96 412.790   9
   1  10   2 11216.6 535.908  32
   1  10   2 11680.5 458.986  23
   1  10   2 11106.1 514.207  52
   1  10   2 10988.3 488.567   9
   1  10   2 11862.0 475.459  17
   1  10   2 11593.1 494.931  28
   1  10   3 49900.5 1019.40  28
   1  10   3 50979.1 978.197  23
   1  10   3 50434.9 1010.93  17
   1  10   3 49845.1 1096.75  32
   1  10   3 51239.7 1097.47  52
   1  10   4 775.886 133.320  23
   1  10   4 731.400 129.145  28
   1  10   4 589.269 129.052  52
   1  10   4 703.112 137.631  17
   1  10   4 693.144 148.689  32
   1  10   5 34370.4 820.192  23
   1  10   5 34301.4 836.471  28
   1  10   5 36265.2 898.272  52
   1  10   5 34914.0 870.844  17
   1  10   5 35043.8 871.873  29
   1  10   5 34384.1 849.948  32
   1  10   6 44555.5 935.559  23
   1  10   6 45846.0 950.182  28
   1  10   6 45035.5 994.663  17
   1  10   6 44055.7 969.534  52
   1  10   6 44709.8 957.751  29
   1  10   6 44916.2 923.145  32
   1  10   7 1069.63 164.035  17
   1  10   7 917.197 144.718  52
   1  10   7 1235.66 167.029  23
   1  10   7 749.048 118.242  29
   1  10   7 939.541 142.961  28
   1  10   8 41846.0 892.735  23
   1  10   8 40996.4 854.945  52
   1  10   8 41280.4 865.232  28
   1  10   8 38994.7 877.234  17
   1  10   9 28944.1 655.987  52
   1  10   9 30649.0 717.611  28
   1  10   9 29525.5 714.352  17
   1  10  10 8167.43 345.077  28
   1  10  10 7626.06 298.392  52
   1  10  10 7758.67 338.791  17
   1  10  11 13647.5 399.475  17
   1  10  11 13717.8 398.082  28
   1  10  12 4634.13 196.269  17
   1  10  12 4473.19 196.051  28
   1  10  13 624.402 58.4435  28
  -1 -11   8 37.7659 30.5091  46
   1  11  -8 37.8487 22.5428  26
  -1 -11   7 20657.2 442.695  46
   1  11  -7 29868.5 502.914  26
   1  11  -6 23420.8 519.934  26
   1  11  -5 147.686 62.8022  14
   1  11  -5 256.303 87.6767  26
   1  11  -4 14209.1 451.971  14
   1  11  -3 20815.6 559.350  32
   1  11  -3 20430.9 550.492  14
   1  11  -2 14456.6 467.803  14
   1  11  -2 15077.9 517.859  32
   1  11  -1 55241.2 1040.86  32
   1  11  -1 56332.9 915.914  14
   1  11   0 22220.2 676.331  52
   1  11   0 21214.0 668.622  32
   1  11   1 31385.9 768.025  28
   1  11   1 32027.3 821.981  52
   1  11   1 30494.2 818.376  32
   1  11   2 41520.6 790.948  23
   1  11   2 43180.9 827.596  17
   1  11   2 41221.6 883.831  28
   1  11   2 41924.4 951.546  32
   1  11   2 42421.0 946.301  52
   1  11   3 3470.87 240.983  23
   1  11   3 3021.43 254.553  52
   1  11   3 3257.82 266.088  32
   1  11   3 3169.89 246.737  28
   1  11   3 3400.88 244.796  17
   1  11   4 90477.3 1261.76  17
   1  11   4 88038.4 1304.14  32
   1  11   4 90115.3 1332.35  52
   1  11   4 87333.7 1184.72  23
   1  11   4 89422.0 1277.06  28
   1  11   5 58278.1 973.877  23
   1  11   5 58690.7 1013.07  32
   1  11   5 59584.3 1019.52  28
   1  11   5 59313.2 1032.51  17
   1  11   5 59624.8 1060.55  52
   1  11   6 72.3376 63.9262  28
   1  11   6 121.359 79.6167  23
   1  11   6 168.944 75.9816  52
   1  11   6-8.47891 57.2361  32
   1  11   7 52091.7 799.074  32
   1  11   7 49976.0 889.998  52
   1  11   7 50965.0 879.479  28
   1  11   7 52894.4 894.747  23
   1  11   7 51288.9 934.371  17
   1  11   8 7376.42 332.393  17
   1  11   8 7486.70 308.879  52
   1  11   8 7656.29 325.761  28
   1  11   9 892.799 98.3243  52
   1  11   9 1037.85 119.706  17
   1  11   9 874.639 104.961  28
   1  11  10 10487.0 319.023  17
   1  11  10 10256.5 302.297  28
   1  11  11 1840.87 112.717  17
   1  11  11 1794.94 104.555  28
   1  12  -6 2392.19 110.893  26
   1  12  -5 12842.1 312.765  26
   1  12  -4 11516.8 336.423  26
   1  12  -3 1504.61 138.065  26
   1  12  -3 1480.46 116.699  32
   1  12  -2 28331.8 564.948  32
   1  12  -1 4140.97 239.993  32
   1  12   0 28002.3 640.120  32
   1  12   1 46907.9 855.782  32
   1  12   1 47522.5 867.069  52
   1  12   2 769.776 126.781  32
   1  12   2 756.662 121.003  52
   1  12   3 41468.2 783.414  32
   1  12   3 41494.3 787.179  52
   1  12   3 41039.2 745.626  28
   1  12   3 40996.4 646.069  23
   1  12   4 74889.3 885.681  23
   1  12   4 76735.7 1044.70  52
   1  12   4 75417.3 985.201  28
   1  12   4 74097.2 1005.54  32
   1  12   5 1526.87 148.101  52
   1  12   5 1610.93 134.941  23
   1  12   5 1453.37 140.555  32
   1  12   5 1719.40 145.746  17
   1  12   5 1514.71 140.051  28
   1  12   6 34773.3 575.641  32
   1  12   6 35729.2 641.440  52
   1  12   6 36171.3 638.792  17
   1  12   7 7340.34 256.249  52
   1  12   7 7495.81 278.290  17
   1  12   7 7479.77 268.426  28
   1  12   8 9875.93 270.370  28
   1  12   8 10094.8 289.644  17
   1  13  -1 15060.6 297.883  26
   1  13   0 43285.3 520.560  26
   1  13   1 109.601 49.3840  32
   1  13   1 126.800 45.2676  26
   1  13   2 23188.8 435.151  32
   1  13   3 44400.8 576.183  32
  -2  11   6 34339.2 527.711  23
  -2  11   6 32449.0 424.421  17
  -2  11   5 4203.97 202.978  23
  -2  11   4 2975.94 180.638  23
  -2  11   3 2639.93 175.036  23
  -2  11   2 3444.05 203.543  23
  -2  11   1 12171.7 378.204  23
  -2  11   0 3167.74 192.096  23
  -2  11  -1 6711.94 269.835  23
  -2  11  -2 26312.1 511.168  23
  -2  11  -2 25770.4 463.140  26
  -2  11  -3 14904.8 348.865  26
  -2  11  -3 15814.6 372.437  23
  -2  11  -4 4206.29 164.049  23
  -2  11  -4 4434.16 186.084  26
  -2  11  -5 30709.0 444.174  26
  -2  10   9 181.848 47.0306  17
  -2  10   8 57295.3 726.979  29
  -2  10   8 56724.3 654.694  54
  -2  10   8 58142.2 765.059  17
  -2  10   7 15448.2 431.980  17
  -2  10   7 15719.5 440.655  23
  -2  10   7 15193.9 386.908  54
  -2  10   7 14791.1 420.371  29
  -2  10   6 14665.1 418.927  54
  -2  10   6 15560.2 454.781  17
  -2  10   6 14766.1 465.210  29
  -2  10   6 15736.5 470.330  23
  -2  10   5 29897.9 630.554  17
  -2  10   5 28932.7 610.541  54
  -2  10   5 29535.6 694.787  29
  -2  10   5 28454.7 661.871  23
  -2  10   4 2309.97 200.253  23
  -2  10   4 2458.20 181.976  17
  -2  10   4 2408.24 209.250  29
  -2  10   4 2465.43 187.014  54
  -2  10   3 12567.1 423.561  54
  -2  10   3 13311.1 489.514  29
  -2  10   3 13846.7 488.676  23
  -2  10   2 35401.1 784.033  23
  -2  10   2 33374.0 819.200  32
  -2  10   2 34942.1 794.066  29
  -2  10   1 572.378 112.672  23
  -2  10   1 551.055 143.338  32
  -2  10   0 9905.14 415.671  23
  -2  10   0 9949.97 460.743  32
  -2  10  -1 22149.9 577.601  26
  -2  10  -1 21642.6 602.661  23
  -2  10  -2 324.821 89.8986  23
  -2  10  -2 337.901 90.1978  26
  -2  10  -3 10964.8 406.476  23
  -2  10  -3 10432.3 397.787  26
  -2  10  -4 32737.8 667.674  23
  -2  10  -4 31878.8 674.441  26
  -2  10  -5 510.632 85.6956  23
  -2  10  -5 522.429 97.0192  26
  -2  10  -6 25914.2 480.571  23
  -2  10  -6 26565.0 554.156  26
  -2  10  -7 35765.0 590.732  26
  -2  10  -7 35129.0 526.732  30
  -2  10  -8 2068.95 115.197  30
  -2   9  11 21883.8 415.880  17
  -2   9  11 21806.0 375.183  54
  -2   9  10 511.423 70.9431  29
  -2   9  10 276.408 59.6674  54
  -2   9   9 58703.6 847.787  54
  -2   9   9 57441.8 812.401  29
  -2   9   8 16447.6 497.660  23
  -2   9   8 16181.6 491.904  54
  -2   9   8 15879.3 480.684  29
  -2   9   7 20034.3 582.257  23
  -2   9   7 20233.7 589.774  54
  -2   9   7 19368.0 579.550  29
  -2   9   6 60035.2 1051.41  23
  -2   9   6 61207.6 1048.82  54
  -2   9   6 60409.7 1099.96  29
  -2   9   5 1497.21 180.409  23
  -2   9   5 1402.84 167.718  54
  -2   9   5 1434.54 179.013  29
  -2   9   5 1750.63 188.868  24
  -2   9   4 30628.0 792.475  23
  -2   9   4 30459.2 757.544  54
  -2   9   4 29315.2 767.180  24
  -2   9   4 30645.7 813.547  29
  -2   9   4 28899.4 775.326  32
  -2   9   3 31092.6 836.750  32
   2  -9  -3 32997.5 844.894  41
  -2   9   3 32577.7 824.136  23
  -2   9   3 32129.9 782.644  54
  -2   9   3 31633.0 812.175  24
  -2   9   3 33465.8 856.418  29
  -2   9   2 995.732 150.839  24
  -2   9   2 924.011 148.427  23
  -2   9   2 623.003 149.474  32
  -2   9   2 728.501 119.173  54
   2  -9  -2 889.283 143.487  41
  -2   9   2 765.346 139.539  29
  -2   9   2 753.563 141.044  52
  -2   9   1 49149.5 951.997  54
  -2   9   1 47976.3 1010.78  29
  -2   9   1 47904.6 1112.89  32
  -2   9   1 46642.9 986.126  52
  -2   9   1 47643.3 998.750  23
   2  -9  -1 50976.5 1047.68  41
  -2   9   1 47348.1 919.857  24
  -2   9   0 55633.8 1075.54  23
  -2   9   0 57025.6 1087.89  29
  -2   9   0 56156.3 1210.41  32
  -2   9   0 57762.2 1024.00  54
  -2   9  -1 322.493 92.4939  22
  -2   9  -1 507.140 118.735  23
  -2   9  -1 464.800 93.0219  54
  -2   9  -1 245.191 124.761  32
  -2   9  -2 51830.8 1005.65  23
  -2   9  -2 51433.9 1098.55  32
   2  -9   3 15179.2 628.755  40
  -2   9  -3 14955.5 534.491  23
  -2   9  -3 15576.6 579.076  32
  -2   9  -3 15327.3 556.547  26
   2  -9   4 700.251 136.552  40
  -2   9  -4 418.116 99.1691  23
  -2   9  -4 721.476 136.010  26
  -2   9  -5 20766.7 626.624  26
  -2   9  -5 21032.9 600.988  23
  -2   9  -6 11590.0 425.480  23
  -2   9  -6 11327.6 446.931  26
  -2   9  -7 3712.60 245.115  26
  -2   9  -7 3738.04 219.858  23
  -2   9  -8 30064.3 530.039  23
  -2   9  -8 30345.9 635.788  26
  -2   9  -9 297.992 66.6816  30
   2  -9   9 154.350 59.0003  56
   2  -9  10 11971.6 319.898  56
  -2   9 -10 15189.0 337.781  30
  -2   8  12 29161.9 498.122  16
  -2   8  12 29024.3 512.567  54
  -2   8  11 6278.71 279.237  54
  -2   8  11 6277.53 234.210  29
  -2   8  11 6241.61 266.558  16
  -2   8  10 25432.3 622.761  54
  -2   8  10 25843.3 567.406  29
  -2   8  10 25248.6 590.258  16
  -2   8   9 20059.4 570.421  23
  -2   8   9 19998.4 559.648  29
  -2   8   9 20885.9 579.649  16
  -2   8   9 20446.1 607.082  54
  -2   8   8 18942.9 586.303  23
  -2   8   8 18909.0 572.286  16
  -2   8   8 18980.1 595.330  29
  -2   8   8 18825.7 620.203  54
  -2   8   8 18292.1 596.117  24
  -2   8   7 75436.8 1260.25  54
  -2   8   7 75512.7 1149.58  16
  -2   8   7 72211.5 1237.44  29
  -2   8   7 71911.7 1232.72  24
  -2   8   7 72162.9 1183.71  23
  -2   8   6 6011.81 353.321  23
  -2   8   6 5989.34 373.239  29
  -2   8   6 5827.32 319.665  16
  -2   8   6 6139.41 365.127  54
  -2   8   6 5783.46 359.420  24
  -2   8   5 93160.4 1396.04  23
  -2   8   5 97658.8 1522.89   9
  -2   8   5 95539.5 1377.81  32
  -2   8   5 90187.9 1419.34  24
  -2   8   5 92809.1 1460.62  29
  -2   8   5 95609.0 1262.20  16
  -2   8   5 94828.4 1411.34  54
  -2   8   4 24661.1 750.768  29
  -2   8   4 24444.9 736.824  32
  -2   8   4 25121.6 723.784  54
  -2   8   4 24183.9 718.188  23
  -2   8   4 24570.3 757.895   9
  -2   8   4 23130.8 721.145  24
  -2   8   3 1728.63 201.974   9
  -2   8   3 1849.97 216.316  22
  -2   8   3 1588.73 186.350  54
  -2   8   3 1786.42 211.824  29
  -2   8   3 1599.29 212.026  32
  -2   8   3 1582.21 197.009  24
  -2   8   3 1559.86 187.875  23
  -2   8   2 90972.6 1405.00   9
  -2   8   2 92287.8 1397.32  23
  -2   8   2 92094.8 1428.47  29
  -2   8   2 90229.1 1431.90  22
  -2   8   2 88414.8 1338.32  54
  -2   8   2 87577.6 1406.55  24
  -2   8   2 87474.4 1351.31  52
  -2   8   2 86150.6 1489.68  32
  -2   8   1 15644.6 582.503  52
  -2   8   1 15605.2 587.881  22
  -2   8   1 15635.0 573.099  23
   2  -8  -1 16595.0 620.458  41
  -2   8   1 16092.5 588.435  29
  -2   8   1 16040.8 666.966  32
  -2   8   1 15416.1 553.615  54
  -2   8   1 16489.0 579.486   9
  -2   8   1 15269.2 560.402  24
  -2   8   0 843.631 147.116  22
  -2   8   0 350.895 103.788  52
  -2   8   0 619.229 129.979  54
  -2   8   0 527.587 118.868  23
  -2   8   0 574.729 159.920  32
  -2   8   0 515.348 117.267  29
   2  -8   0 409.273 108.066  41
  -2   8  -1 89300.7 1362.77  23
  -2   8  -1 90828.7 1339.95  29
  -2   8  -1 89026.4 1313.91  54
  -2   8  -1 84781.3 1321.25  22
  -2   8  -1 85670.8 1381.83  52
  -2   8  -1 88662.5 1541.54  32
   2  -8   1 93004.7 1464.11  41
  -2   8  -2 44818.2 936.031  22
  -2   8  -2 43755.4 949.034  23
   2  -8   2 47149.9 1039.62  41
  -2   8  -2 44648.3 1065.96  32
  -2   8  -2 44180.5 914.305  29
  -2   8  -2 44485.8 921.331  54
  -2   8  -3 547.810 117.160  23
   2  -8   3 546.603 119.796  41
  -2   8  -3 631.188 132.836  51
  -2   8  -3 486.798 139.304  32
  -2   8  -3 365.699 87.8801  54
  -2   8  -4 29915.0 833.568  51
  -2   8  -4 28224.1 754.479  23
   2  -8   4 31768.5 846.168  41
  -2   8  -4 29873.7 812.412  26
  -2   8  -4 30698.9 812.462  32
  -2   8  -4 30212.1 752.735  54
  -2   8  -5 4927.58 312.986  23
  -2   8  -5 5019.09 308.276  54
   2  -8   5 5141.16 377.083  40
  -2   8  -5 5256.80 348.669  26
  -2   8  -5 5406.15 318.501  27
   2  -8   5 5174.47 340.645  41
  -2   8  -5 4988.19 346.224  51
  -2   8  -6 32054.6 867.532  51
  -2   8  -6 34272.9 806.423  23
  -2   8  -6 34842.2 789.059  54
  -2   8  -6 36015.4 848.870  27
   2  -8   6 34586.0 946.102  40
  -2   8  -6 34345.9 862.654  26
   2  -8   7 105142. 1589.38  40
  -2   8  -7 107015. 1433.92  27
  -2   8  -7 109452. 1373.85  54
  -2   8  -7 105812. 1550.06  51
  -2   8  -7 107798. 1473.60  26
  -2   8  -7 111160. 1399.08  23
  -2   8  -8 312.012 84.1423  54
  -2   8  -8 381.404 108.919  51
  -2   8  -8 231.449 91.1040  26
  -2   8  -8 251.788 77.9139  23
  -2   8  -8 187.171 74.4250  27
  -2   8  -9 39031.3 772.840  27
  -2   8  -9 38994.2 836.321  51
  -2   8  -9 38027.5 671.998  23
  -2   8  -9 39210.9 786.634  26
  -2   8 -10 21833.6 527.610  27
  -2   8 -10 22617.5 573.646  51
  -2   8 -11 2005.45 151.498  51
  -2   8 -11 1914.80 139.597  30
   2  -8  11 1724.08 146.997  56
   2  -8  12 1898.04 126.577  56
  -2   8 -12 3005.49 140.059  30
  -2   7  14 10645.5 255.682  54
  -2   7  14 10388.2 245.506  16
  -2   7  13 14660.9 388.075  54
  -2   7  13 15113.9 378.639  16
  -2   7  12 14761.9 449.603  54
  -2   7  12 14584.0 429.058  16
  -2   7  11 29478.8 700.617  54
  -2   7  11 28937.2 659.564  16
  -2   7  11 28888.8 595.712  29
  -2   7  10 1360.28 159.338  16
  -2   7  10 1231.85 163.681  54
  -2   7   9 20839.7 615.974  23
  -2   7   9 20621.9 670.474  54
  -2   7   9 21335.2 638.938  16
  -2   7   9 21366.6 649.304  24
  -2   7   8 43543.1 913.942  23
  -2   7   8 44891.2 988.194  24
  -2   7   8 45043.1 939.170  16
  -2   7   8 43635.3 996.124  54
   2  -7  -8 41795.1 1011.21  36
  -2   7   8 41928.0 909.061  15
  -2   7   7 526.931 122.634  15
  -2   7   7 287.235 90.7553  16
  -2   7   7 314.639 95.0334  24
   2  -7  -7 323.930 107.121  36
  -2   7   7 583.641 117.388  23
  -2   7   7 363.018 101.772   9
  -2   7   7 438.266 111.365  54
  -2   7   6 30362.4 781.149  23
   2  -7  -6 31304.5 914.577  36
  -2   7   6 31304.1 751.355  16
  -2   7   6 29479.2 827.391  24
  -2   7   6 30455.3 814.185  15
  -2   7   6 30053.1 838.102   9
  -2   7   6 30446.8 812.446  54
  -2   7   5 42317.3 1027.19   9
  -2   7   5 43261.1 947.198  54
  -2   7   5 41658.6 908.614  23
  -2   7   5 40790.8 961.217  24
  -2   7   5 41943.9 839.341  16
  -2   7   5 40555.2 923.815  15
   2  -7  -5 43638.9 1030.92  36
   2  -7  -4 8876.55 441.224  36
  -2   7   4 8641.52 457.333   9
  -2   7   3 92036.5 1450.32   9
   2  -7  -3 92727.2 1339.22  36
  -2   7   2 73377.9 1264.20   9
  -2   7   1 5043.40 323.934   9
  -2   7   0 115979. 1466.79   9
   2  -7   0 117711. 1592.04  41
  -2   7  -1 72484.0 1331.75   6
   2  -7   1 76864.8 1291.49  41
   2  -7   2 32250.7 842.457  41
  -2   7  -2 30313.7 869.055   6
   2  -7   3 30349.5 829.074  41
  -2   7  -3 28084.6 846.407   6
   2  -7   4 498.701 119.312  41
  -2   7  -4 664.106 123.146  12
   2  -7   4 806.424 143.298  37
  -2   7  -4 426.622 121.700   6
  -2   7  -5 58485.2 1060.04  54
   2  -7   5 60762.5 1197.29  41
  -2   7  -5 58039.7 1111.16  12
  -2   7  -5 58827.1 1164.10  51
  -2   7  -5 60068.3 1116.17  27
  -2   7  -5 61089.6 1235.21   6
   2  -7   5 59264.3 1242.56  37
  -2   7  -5 58930.8 1147.15  26
  -2   7  -6 48283.0 1037.58   6
   2  -7   6 51848.3 1178.00  40
   2  -7   6 51665.3 1115.03  41
  -2   7  -6 49170.3 1027.51  12
   2  -7   6 50063.6 1133.80  37
  -2   7  -6 48871.3 1086.34  51
  -2   7  -6 52476.8 1103.45  26
  -2   7  -6 53979.2 1122.69  27
   2  -7   7 11100.1 520.388  41
  -2   7  -7 10591.7 515.558  51
  -2   7  -7 10087.3 466.304  12
  -2   7  -7 11028.8 498.288  27
  -2   7  -7 11517.7 511.648  26
   2  -7   7 10369.9 522.867  40
   2  -7   7 10871.4 528.271  37
   2  -7   8 43347.8 1020.46  41
   2  -7   8 41669.7 1014.06  40
  -2   7  -8 42468.9 948.471  27
  -2   7  -8 43987.0 944.631  39
  -2   7  -8 41763.4 1028.08  51
  -2   7  -8 41303.4 927.769  12
  -2   7  -8 41570.5 946.491  26
  -2   7  -9 38446.0 844.120  39
   2  -7   9 41132.2 941.492  41
   2  -7   9 37894.5 850.434  46
  -2   7  -9 38085.2 865.635  26
  -2   7  -9 38050.3 938.378  51
   2  -7   9 37679.3 902.445  40
  -2   7  -9 37518.2 853.848  27
  -2   7 -10 1379.80 173.805  51
  -2   7 -10 1267.42 155.365  27
  -2   7 -10 1459.24 168.276  26
   2  -7  10 1226.92 149.467  46
  -2   7 -11 52759.7 914.765  51
   2  -7  11 54432.1 866.646  46
  -2   7 -12 8432.56 318.624  51
  -2   7 -12 8057.65 264.826  54
  -2   7 -12 8145.44 305.418  27
   2  -7  12 8307.40 299.369  46
  -2   7 -12 8479.99 303.078  30
   2  -7  13 72.9769 40.2753  56
  -2   7 -13 103.720 37.3041  30
   2  -7  13 39.6933 30.3140  46
  -2   7 -13 120.914 39.6985  51
  -2   6  15 20252.8 338.575  54
  -2   6  15 18899.0 316.993  16
  -2   6  14 214.764 56.1204  54
  -2   6  14 240.304 56.1587  16
  -2   6  13 10010.6 370.805  54
  -2   6  13 9877.16 357.023  16
  -2   6  12 34308.8 734.570  16
  -2   6  12 34920.5 766.167  50
  -2   6  12 34870.0 767.748  54
  -2   6  11 4667.06 307.620  54
  -2   6  11 4854.50 298.469  16
  -2   6  11 4664.68 294.593  50
  -2   6  10 17770.9 588.862  16
  -2   6  10 17283.4 585.480  50
  -2   6  10 18018.6 549.360  15
   2  -6 -10 18257.7 607.174  43
  -2   6  10 17903.5 623.746  54
  -2   6  10 19323.3 587.893  24
  -2   6   9 29004.9 770.323  16
  -2   6   9 27991.9 722.702  15
  -2   6   9 28800.6 731.985  23
  -2   6   9 29999.8 787.742   9
  -2   6   9 29589.4 835.402  49
  -2   6   9 28080.3 745.904  50
  -2   6   9 30091.5 843.455  54
   2  -6  -9 28269.3 828.494  36
   2  -6  -9 28033.2 760.774  43
  -2   6   9 31068.4 796.678  24
  -2   6   8 896.018 141.790  23
  -2   6   8 1010.37 145.585  16
   2  -6  -8 743.706 130.283  43
  -2   6   8 858.634 140.891  50
  -2   6   8 935.266 152.823   9
  -2   6   8 953.141 149.927  24
  -2   6   8 1019.33 173.025  54
   2  -6  -8 774.115 154.424  36
  -2   6   8 749.256 131.993  15
  -2   6   8 918.361 155.272  49
  -2   6   7 10200.5 478.102   9
   2  -6  -7 10494.5 537.951  36
   2  -6  -6 96106.7 1636.01  36
  -2   6   6 90111.5 1446.10   9
   2  -6  -5 21939.7 734.965  36
  -2   6   5 20638.8 697.991   9
  -2   6   4 107703. 1588.05   9
   2  -6  -4 109200. 1549.11  36
  -2   6   3 67496.1 1202.25   9
   2  -6  -3 68101.5 1146.27  36
   2  -6  -2 22281.5 606.724  36
  -2   6   2 21231.7 652.304   9
  -2   6   1 20978.8 621.611   9
  -2   6   1 21809.9 675.753   6
  -2   6   0 5472.12 304.983   9
  -2   6   0 5736.70 355.863   6
   2  -6   1 51283.9 980.306  41
  -2   6  -1 52539.1 1068.61   6
  -2   6  -1 52484.4 887.532   9
   2  -6   1 53039.0 948.894  37
   2  -6   2 67824.9 1143.88  41
  -2   6  -2 66522.7 1219.43   6
   2  -6   2 68109.8 1135.43  37
  -2   6  -3 4384.12 299.426  12
   2  -6   3 4482.12 304.861  37
   2  -6   3 5230.68 329.214  41
  -2   6  -3 4575.67 331.285   6
   2  -6   4 37531.0 894.409  41
   2  -6   4 36400.6 911.747  37
  -2   6  -4 36643.3 940.070   6
  -2   6  -4 34435.7 853.365  12
   2  -6   5 70487.8 1260.80  41
  -2   6  -5 73194.1 1357.51   6
   2  -6   5 71209.7 1338.35  37
  -2   6  -5 69044.5 1230.09  12
  -2   6  -6 25449.8 700.381  39
   2  -6   6 26587.2 815.652  40
  -2   6  -6 25508.4 767.821   6
   2  -6   6 25679.6 776.279  41
   2  -6   6 25845.2 850.376  37
  -2   6  -6 25606.0 766.687  12
  -2   6  -7 45494.0 974.173   6
  -2   6  -7 42880.3 996.203  12
   2  -6   7 45303.3 1075.94  40
  -2   6  -7 45529.9 998.361  26
  -2   6  -7 44219.6 1036.28  51
  -2   6  -7 45925.5 993.095  39
   2  -6   7 47139.4 1163.64  37
  -2   6  -7 44942.1 1019.99  27
   2  -6   7 45010.3 1055.92  41
   2  -6   8 64961.4 1268.17  40
  -2   6  -8 65929.9 1235.01  12
  -2   6  -8 66933.3 1201.73  26
   2  -6   8 67360.1 1249.01  46
   2  -6   8 67884.5 1320.60  41
   2  -6   8 68617.5 1391.06  37
  -2   6  -8 64848.5 1208.38  27
  -2   6  -8 68100.2 1241.33  39
  -2   6  -8 65921.0 1305.16  51
   2  -6   9 574.387 129.109  41
   2  -6   9 403.983 108.350  40
  -2   6  -9 717.292 152.395  51
  -2   6  -9 289.399 92.2588  27
  -2   6  -9 233.519 88.8709  39
  -2   6  -9 295.520 91.0038  12
   2  -6   9 351.225 112.433  37
   2  -6   9 382.370 109.599  46
  -2   6  -9 247.393 95.0569  26
  -2   6 -10 71884.1 1295.35  51
  -2   6 -10 71111.4 1209.70  39
   2  -6  10 70108.0 1296.27  41
  -2   6 -10 72502.5 1233.28  12
   2  -6  10 75172.7 1287.09  46
  -2   6 -10 70339.5 1164.09  26
  -2   6 -11 16093.1 572.320  51
  -2   6 -11 15159.7 522.284  27
  -2   6 -12 3864.22 237.512  30
   2  -6  12 4141.35 265.797  46
  -2   6 -12 3704.66 247.422  51
  -2   6 -12 3846.87 244.427  27
  -2   6 -13 19711.0 490.775  51
   2  -6  13 21001.2 522.678  46
  -2   6 -13 19963.2 455.334  30
  -2   6 -13 19652.5 478.122  27
   2  -6  14 3062.68 165.939  46
  -2   6 -14 2796.85 147.417  51
  -2   6 -14 3006.03 134.058  30
  -2   5  15 80.9885 39.1382  54
  -2   5  15 80.9102 36.7922  16
  -2   5  14 11365.2 373.196  16
  -2   5  14 11716.7 400.509  50
  -2   5  14 11164.8 380.084  54
   2  -5 -13 16863.4 465.614  53
  -2   5  13 18115.5 562.413  50
  -2   5  13 16671.7 512.082  16
  -2   5  13 17702.6 539.654  54
  -2   5  12 2028.35 206.152  50
   2  -5 -12 2244.70 191.767  51
  -2   5  12 2121.49 201.030  16
   2  -5 -12 2093.66 206.150  43
  -2   5  12 2232.02 214.604  54
  -2   5  11 21517.8 681.460  54
  -2   5  11 20869.4 641.819  16
  -2   5  11 21541.4 677.539  50
   2  -5 -11 20643.2 671.965  43
  -2   5  10 1121.91 154.314  16
  -2   5  10 1567.06 196.285  54
  -2   5  10 1154.64 163.386  50
   2  -5 -10 1133.10 166.643  36
   2  -5 -10 1129.54 166.195  43
  -2   5  10 1117.65 146.608  15
  -2   5  10 1089.10 176.167  49
  -2   5   9 51413.4 1037.03  50
  -2   5   9 49939.4 939.420  23
  -2   5   9 52642.6 1114.66  54
  -2   5   9 53749.0 1022.99  24
  -2   5   9 50974.7 1030.62   9
  -2   5   9 51834.6 1114.81  49
  -2   5   9 49506.7 949.987  15
   2  -5  -9 48721.3 1041.57  43
   2  -5  -9 48112.3 1086.91  36
  -2   5   9 50718.5 1005.12  16
   2  -5  -8 121148. 1744.67  36
   2  -5  -8 119190. 1604.48  43
  -2   5   7 72587.9 1256.84   9
   2  -5  -7 72974.3 1369.79  36
   2  -5  -7 70815.6 1192.83  43
  -2   5   6 1326.53 175.845   9
   2  -5  -6 1260.81 192.523  36
  -2   5   6 1387.19 162.332  40
   2  -5  -6 1132.22 149.784  43
  -2   5   5 102961. 1491.03   9
   2  -5  -5 108258. 1614.32  36
  -2   5   5 108182. 1403.61  40
   2  -5  -5 100992. 1302.28  43
  -2   5   4 8007.72 380.373  40
   2  -5  -4 8366.19 425.056  36
  -2   5   4 8154.83 424.999   9
  -2   5   3 35259.6 833.044   9
   2  -5  -3 35658.6 800.200  36
   2  -5  -2 52016.6 897.424  36
  -2   5   2 51875.4 970.593   9
  -2   5   2 53527.8 955.461   6
   2  -5  -1 5776.36 278.470  36
  -2   5   1 6636.02 331.803   9
  -2   5   1 5648.44 316.254   6
  -2   5   0 38944.6 754.917   9
  -2   5   0 39025.6 842.314   6
   2  -5   0 38926.5 670.310  36
   2  -5   1 123366. 1357.72  37
  -2   5  -1 124157. 1479.31  12
  -2   5  -1 126750. 1276.96   9
  -2   5  -1 124640. 1519.63   6
   2  -5   2 1234.89 149.492  37
  -2   5  -2 1524.46 143.156   7
   2  -5   2 1314.88 148.855  41
  -2   5  -2 1248.12 161.789   6
  -2   5  -2 1179.05 157.454  12
  -2   5  -3 18257.2 594.578   6
  -2   5  -3 18060.0 603.417  12
   2  -5   3 19029.3 567.702  41
   2  -5   3 18839.3 587.719  37
   2  -5   4 44731.6 901.153  41
  -2   5  -4 44401.8 783.165  39
   2  -5   4 44877.2 953.949  37
  -2   5  -4 43890.1 942.771   6
  -2   5  -4 42464.1 941.244  12
  -2   5  -5 6336.56 318.132  39
  -2   5  -5 6360.82 372.039   6
  -2   5  -5 6048.66 366.834  12
   2  -5   5 6279.71 350.741  41
   2  -5   5 6188.09 376.990  37
  -2   5  -6 31264.2 809.160   6
  -2   5  -6 30649.5 755.214  39
   2  -5   6 31931.9 901.676  37
  -2   5  -6 28583.9 802.798  12
   2  -5   6 30289.9 794.538  41
   2  -5   7 76557.4 1325.61  41
   2  -5   7 80348.2 1342.95  40
  -2   5  -7 78530.9 1242.28   6
   2  -5   7 82104.7 1528.51  37
  -2   5  -7 80009.8 1313.17  39
  -2   5  -7 77335.1 1348.89  12
  -2   5  -8 4262.53 323.323  12
   2  -5   8 3905.41 349.592  37
  -2   5  -8 4587.66 324.474  39
   2  -5   8 4302.40 314.584  40
   2  -5   8 4283.11 331.522  41
  -2   5  -9 61496.7 1212.02  12
   2  -5   9 63413.0 1315.92  41
  -2   5  -9 59637.3 1138.16  27
   2  -5   9 63528.4 1190.70  40
  -2   5  -9 62711.6 1127.29  26
   2  -5   9 60355.1 1237.97  46
  -2   5  -9 66199.4 1305.02  51
   2  -5   9 65141.0 1372.17  37
  -2   5  -9 62391.9 1201.65  39
   2  -5  10 28714.8 871.175  41
   2  -5  10 29921.7 913.659  37
  -2   5 -10 28444.2 806.905  39
  -2   5 -10 28317.5 814.004  12
  -2   5 -10 29131.9 757.055  26
   2  -5  10 31190.4 867.377  46
  -2   5 -10 27318.1 763.732  27
  -2   5 -10 30945.7 872.330  51
   2  -5  11 15785.4 622.412  41
  -2   5 -11 15530.6 582.430  39
  -2   5 -11 15787.6 595.670  51
  -2   5 -11 15070.7 556.840  27
   2  -5  11 16113.0 615.170  46
  -2   5 -11 16095.0 591.746  12
  -2   5 -12 21603.0 653.928  39
  -2   5 -12 22045.5 627.614  27
  -2   5 -12 21719.2 647.266  51
   2  -5  12 23180.4 697.862  46
  -2   5 -12 22260.6 600.688  30
   2  -5  13 3161.50 240.768  46
  -2   5 -13 2570.11 199.581  51
  -2   5 -13 2791.07 191.117  30
  -2   5 -13 2804.68 204.155  27
  -2   5 -14 23551.7 445.053  30
  -2   5 -14 22959.2 503.190  51
  -2   5 -15 32556.0 441.632  51
   2  -5  15 37317.1 584.258  46
   2  -4 -16 97.3819 37.0795  47
  -2   4  16 110.793 34.1887  16
  -2   4  16 75.4435 29.6448  54
  -2   4  15 23043.7 489.023  16
  -2   4  15 22902.8 505.590  54
  -2   4  15 23805.7 537.896  50
   2  -4 -15 23073.7 462.213  53
   2  -4 -14 552.777 93.4681  53
  -2   4  14 511.686 99.0475  50
  -2   4  14 420.371 87.2602  16
  -2   4  14 506.713 96.6600  54
  -2   4  13 3027.97 252.181  50
  -2   4  13 2930.15 230.643  16
   2  -4 -13 3023.78 218.216  51
  -2   4  13 2718.01 228.859  54
  -2   4  12 68715.6 1229.94  50
  -2   4  12 64249.2 1118.17  16
  -2   4  12 62846.2 1141.96  54
   2  -4 -12 68506.0 1114.83  51
   2  -4 -12 65652.5 1204.88  43
  -2   4  11 18172.5 633.942  54
  -2   4  11 18888.2 677.480  49
  -2   4  11 17780.9 602.319  16
  -2   4  11 18770.9 656.669  50
   2  -4 -11 18211.7 656.056  43
   2  -4 -11 17610.0 602.473  36
  -2   4  10 13010.8 538.612  50
  -2   4  10 12721.7 534.766  54
   2  -4 -10 12399.3 526.634  36
  -2   4  10 13196.8 514.992  16
  -2   4  10 13128.1 561.910  49
   2  -4 -10 12688.5 552.666  43
   2  -4  -9 117213. 1641.49  43
  -2   4   9 120853. 1548.12   9
  -2   4   8 27351.0 824.411  42
  -2   4   8 27161.9 748.784   9
   2  -4  -8 26710.1 787.760  36
   2  -4  -8 26068.7 751.692  43
  -2   4   7 3255.15 259.199   9
   2  -4  -7 3214.55 261.100  43
  -2   4   6 93408.8 1347.97   9
   2  -4  -6 91849.1 1305.59  43
  -2   4   5 2150.57 189.782  40
   2  -4  -5 2381.90 204.497  43
  -2   4   5 2151.30 207.870   9
  -2   4   4 101372. 1248.21  40
  -2   4   4 99375.5 1379.55   9
   2  -4  -4 100081. 1399.75  36
   2  -4  -3 130332. 1475.47  36
  -2   4   3 133741. 1398.60  40
  -2   4   2 52022.2 856.027  40
  -2   4   2 53249.6 850.698   6
  -2   4   2 54176.8 929.317   9
   2  -4  -2 51467.9 852.741  36
   2  -4  -1 116170. 1190.85  36
  -2   4   1 117199. 1288.01   6
  -2   4   1 115059. 1292.24   9
  -2   4   0 49822.5 794.382   9
   2  -4   0 50711.0 719.195  36
  -2   4   0 50084.0 842.427   6
  -2   4  -1 18002.6 443.440   9
  -2   4  -1 17341.8 418.596   7
  -2   4  -1 16328.3 484.177   6
  -2   4  -1 18686.4 576.951  12
   2  -4   1 16781.8 383.705  36
   2  -4   2 83227.7 1065.90  37
  -2   4  -2 85121.8 919.604   7
  -2   4  -2 82616.7 869.174   9
  -2   4  -2 84687.0 1308.05  12
  -2   4  -3 80115.6 895.474   7
   2  -4   3 77672.1 1095.00  37
   2  -4   3 73852.2 1007.91  41
  -2   4  -3 82308.1 1374.90  12
  -2   4  -3 74719.2 862.252  39
  -2   4  -4 17136.5 622.720  12
  -2   4  -4 16939.6 455.148  39
   2  -4   4 16879.4 543.733  37
   2  -4   4 16051.4 492.239  41
   2  -4   5 35892.3 842.130  37
   2  -4   5 34071.1 750.672  41
  -2   4  -5 33114.1 851.635  12
  -2   4  -5 33864.2 707.149  39
   2  -4   6 25417.2 758.625  37
  -2   4  -6 24589.3 661.267  39
  -2   4  -6 22496.0 706.520  12
   2  -4   6 23248.9 656.467  41
   2  -4   7 2600.09 221.515  40
   2  -4   7 2597.85 265.989  37
  -2   4  -7 2412.10 225.596  39
  -2   4  -7 2163.88 227.842  12
   2  -4   7 2351.99 222.951  41
   2  -4   8 23697.6 679.714  40
  -2   4  -8 24371.0 719.800  39
  -2   4  -8 25102.4 769.737  12
   2  -4   8 26917.6 880.458  37
   2  -4   8 24820.7 754.800  41
   2  -4   9 7784.63 395.342  40
   2  -4   9 7577.87 445.818  41
  -2   4  -9 7558.09 427.847  12
   2  -4   9 8141.77 481.341  37
  -2   4  -9 8585.34 436.212  39
   2  -4  10 17017.5 679.473  41
  -2   4 -10 18572.5 654.333  39
  -2   4 -10 19042.4 609.041  53
   2  -4  10 18381.2 670.295  46
  -2   4 -10 16564.4 592.215  27
  -2   4 -10 18044.0 656.391  51
  -2   4 -10 17684.1 649.647  12
  -2   4 -10 16814.5 558.686  26
   2  -4  10 18157.7 712.223  37
  -2   4 -11 64060.2 1209.63  51
   2  -4  11 62689.5 1284.56  41
   2  -4  11 60304.8 1034.06  19
   2  -4  11 66514.0 1329.93  37
  -2   4 -11 67291.7 1245.73  12
  -2   4 -11 63148.3 1208.32  39
   2  -4  11 68966.5 1294.23  46
  -2   4 -11 64742.6 1168.75  27
  -2   4 -11 63970.1 1100.46  53
   2  -4  12 734.355 147.133  41
  -2   4 -12 942.562 134.882  53
   2  -4  12 833.859 131.241  19
  -2   4 -12 812.933 140.599  39
   2  -4  12 939.312 161.563  46
  -2   4 -12 981.452 134.236  30
  -2   4 -12 917.516 145.641  51
  -2   4 -12 807.644 134.388  27
  -2   4 -13 17045.0 579.132  39
  -2   4 -13 17059.2 548.534  51
   2  -4  13 17158.2 514.768  19
  -2   4 -13 16653.5 515.783  53
  -2   4 -13 17163.0 525.953  27
  -2   4 -13 17129.1 489.583  30
   2  -4  13 17971.0 615.342  46
  -2   4 -14 52249.6 790.595  27
   2  -4  14 51903.6 810.906  19
  -2   4 -14 50802.9 805.660  53
  -2   4 -14 51049.0 832.529  51
  -2   4 -15 1699.42 126.082  51
   2  -4  15 1801.74 132.315  19
   2  -4  15 1475.40 128.763  31
   2  -4  15 1893.04 162.576  46
  -2   4 -15 1872.07 131.813  53
   2  -4  16 8720.47 268.730  46
   2  -4  16 8170.43 205.828  19
   2  -3 -16 19869.8 392.529  53
  -2   3  16 20988.3 393.107  16
  -2   3  16 19644.2 409.607  50
  -2   3  16 20398.5 407.177  54
   2  -3 -16 19904.9 408.769  47
  -2   3  15 1814.12 154.852  54
  -2   3  15 1957.54 168.438  50
   2  -3 -15 1901.23 157.407  53
  -2   3  15 2063.30 161.376  16
  -2   3  14 15498.8 498.821  16
   2  -3 -14 15541.6 509.535  53
  -2   3  14 15326.8 506.149  54
  -2   3  14 16547.6 550.670  50
   2  -3 -14 16468.5 479.350  51
  -2   3  13 47039.6 964.317  54
   2  -3 -13 47998.7 893.040  13
   2  -3 -13 50333.0 937.419  51
  -2   3  13 47582.4 951.752  16
  -2   3  13 50186.2 1044.21  50
   2  -3 -13 49419.8 1019.54  43
  -2   3  12 28891.8 800.572  49
  -2   3  12 28316.6 814.935  50
  -2   3  12 27307.3 829.939  42
  -2   3  12 27048.2 762.528  54
   2  -3 -12 27120.5 701.988  13
  -2   3  12 27242.6 818.736  41
  -2   3  12 26687.5 735.256  16
   2  -3 -12 28466.1 755.895  51
   2  -3 -12 26639.3 788.645  43
  -2   3  11 14964.1 572.413  54
  -2   3  11 14163.7 534.575  16
   2  -3 -11 14142.0 515.656  13
  -2   3  11 15033.4 594.863  49
   2  -3 -11 13997.7 527.535  36
  -2   3  11 14884.2 616.859  41
   2  -3 -11 14335.5 591.400  43
  -2   3  11 14964.1 632.394  42
  -2   3  11 16042.8 614.787  50
  -2   3  10 69885.7 1336.78  41
   2  -3 -10 66999.4 1104.42  13
  -2   3  10 68944.6 1348.85  42
   2  -3 -10 69881.3 1296.52  43
  -2   3   9 19239.9 599.698   9
  -2   3   9 18383.8 682.470  41
   2  -3  -9 17000.2 601.578  36
   2  -3  -9 16750.3 539.903  13
  -2   3   9 19390.8 707.777  42
   2  -3  -9 18043.5 638.378  43
  -2   3   8 47142.1 1057.83  41
  -2   3   8 43801.0 839.746  40
   2  -3  -8 42028.0 820.552  13
  -2   3   8 45923.5 926.029   9
  -2   3   8 46046.0 1082.87  42
   2  -3  -8 41621.6 942.715  43
  -2   3   7 65762.0 1163.76  41
  -2   3   7 64261.3 1073.50   9
   2  -3  -7 60221.4 955.304  13
  -2   3   7 66271.4 1033.05  40
  -2   3   7 65437.9 1216.47  42
   2  -3  -7 60335.0 1084.81  43
  -2   3   6 15566.7 483.210  40
  -2   3   6 14862.6 517.885  41
  -2   3   6 14955.3 533.145  42
   2  -3  -6 14450.2 505.574  43
  -2   3   6 14526.3 499.177   9
  -2   3   5 128584. 1332.48  40
  -2   3   5 124209. 1417.01   9
   2  -3  -5 126443. 1418.87  43
  -2   3   5 127365. 1401.18  42
   2  -3  -4 155382. 1501.70  43
  -2   3   4 155739. 1391.11  40
  -2   3   4 151522. 1530.49   9
  -2   3   3 2379.14 169.957  40
   2  -3  -3 2625.08 190.283  43
   2  -3  -3 2729.55 211.643  36
  -2   3   3 2791.93 167.894   6
  -2   3   3 2785.00 212.563   9
  -2   3   2 373902. 2037.70  40
   2  -3  -2 366560. 2147.81  36
  -2   3   2 393343. 2014.86   6
   2  -3  -2 377017. 1811.06   3
  -2   3   2 376335. 2249.17   9
  -2   3   2 379860. 1954.63   4
  -2   3   2 363818. 2399.33  10
   2  -3  -2 356083. 1445.84  57
  -2   3   1 6536.87 279.587   9
  -2   3   1 6368.07 265.035   4
  -2   3   1 6247.08 256.888   6
   2  -3  -1 6472.90 225.067   3
   2  -3  -1 6591.66 214.198  57
  -2   3   1 7202.13 281.195  40
  -2   3   1 6920.35 342.144  10
   2  -3  -1 6585.17 261.902  36
  -2   3   0 55516.7 815.817   4
  -2   3   0 55059.8 674.528  38
   2  -3   0 54602.2 686.261  36
   2  -3   0 54825.8 468.455  35
  -2   3   0 54113.3 744.338  40
  -2   3   0 58164.1 776.460   9
   2  -3   0 52901.4 605.852   3
  -2   3   0 55096.1 669.195  33
  -2   3   0 59478.0 967.776  10
   2  -3   0 54684.3 564.154  35
   2  -3   1 204254. 1233.38  36
  -2   3  -1 213957. 1397.11   9
   2  -3   1 210802. 1184.74   3
   2  -3   1 206858. 1227.31  35
  -2   3  -1 206558. 1224.85   7
  -2   3  -1 209078. 1485.29  38
  -2   3  -1 213446. 1701.17  10
  -2   3  -2 14606.4 317.925   7
  -2   3  -2 15704.4 454.524  38
  -2   3  -2 15570.9 342.211   9
  -2   3  -2 14708.5 437.350  12
   2  -3   2 14910.6 311.278  36
   2  -3   3 24460.3 512.826  34
  -2   3  -3 26007.7 633.826  38
   2  -3   3 23518.3 502.712  35
  -2   3  -3 25463.4 426.212   7
   2  -3   3 24373.2 555.581  37
  -2   3  -3 25380.4 642.566  12
   2  -3   3 23856.2 508.881  41
  -2   3  -4 91588.1 992.576  39
  -2   3  -4 92353.5 1234.75  38
   2  -3   4 94622.1 1173.31  37
   2  -3   5 3748.45 230.778  41
  -2   3  -5 4043.61 323.084  12
   2  -3   5 4566.23 283.039  37
  -2   3  -5 3970.13 268.469  38
  -2   3  -5 4145.26 240.445  39
   2  -3   6 3382.72 254.141  37
   2  -3   6 3297.38 234.787  41
  -2   3  -6 3342.21 256.377  38
  -2   3  -6 2910.47 219.924  39
  -2   3  -7 22549.3 629.904  39
  -2   3  -7 22196.1 698.599  12
   2  -3   7 22150.9 576.001  40
  -2   3  -7 21213.5 654.100  38
   2  -3   7 21865.3 633.453  41
   2  -3   7 23862.8 724.080  37
   2  -3   8 3559.60 239.673  40
  -2   3  -8 3230.51 251.664  39
  -2   3  -8 3384.21 280.404  12
   2  -3   8 3647.35 283.777  41
   2  -3   9 39212.8 986.494  41
  -2   3  -9 40022.5 957.709  12
  -2   3  -9 41316.7 927.978  39
   2  -3   9 42449.5 1054.49  37
   2  -3  10 66291.1 1306.77  41
  -2   3 -10 67267.7 1225.92  39
   2  -3  10 67792.2 1343.43  37
  -2   3 -10 69105.2 1264.47  12
   2  -3  11 717.938 140.737  41
   2  -3  11 1246.59 168.270  19
   2  -3  11 572.282 131.914  46
  -2   3 -11 929.061 154.068  51
  -2   3 -11 683.818 129.530  39
  -2   3 -11 753.249 141.602  12
  -2   3 -11 551.026 140.234  45
   2  -3  11 954.032 163.900  37
  -2   3 -11 806.450 136.370  53
  -2   3 -11 1042.76 151.154  27
   2  -3  12 62587.3 1232.64  37
  -2   3 -12 60040.9 993.342  30
   2  -3  12 61533.4 1261.60  41
  -2   3 -12 62615.3 1140.09  53
  -2   3 -12 61321.4 1121.93  51
  -2   3 -12 66784.0 1175.31  12
  -2   3 -12 58066.1 1155.67  39
   2  -3  12 64502.5 1248.96  46
   2  -3  12 61961.1 1118.09  19
  -2   3 -12 60752.5 1056.27  27
   2  -3  13 27947.4 805.351  46
  -2   3 -13 25569.0 746.412  39
  -2   3 -13 26000.8 710.303  53
  -2   3 -13 26701.2 701.825  51
   2  -3  13 26118.0 788.184  41
  -2   3 -13 26558.7 650.480  27
   2  -3  13 26490.1 713.273  19
  -2   3 -14 3388.90 227.456  51
  -2   3 -14 3282.64 238.939  53
   2  -3  14 3497.54 245.946  19
   2  -3  14 3340.52 269.446  46
   2  -3  15 7732.96 356.672  46
  -2   3 -15 7002.52 306.153  53
   2  -3  15 6731.68 286.225  31
   2  -3  15 7822.76 324.538  19
   2  -3  16 8285.13 308.706  46
   2  -3  16 8257.22 278.754  19
  -2   3 -16 7484.47 263.438  53
   2  -3  17 787.112 71.5082  46
   2  -2 -16 9563.88 305.423  53
  -2   2  16 8957.22 287.891  50
   2  -2 -16 9175.70 284.031  47
  -2   2  16 9822.81 284.206  16
  -2   2  16 8914.01 285.730  54
  -2   2  15 21387.0 557.720  50
  -2   2  15 20860.5 533.162  54
   2  -2 -15 20235.2 483.584  51
   2  -2 -15 20462.5 547.629  53
  -2   2  15 20775.8 518.018  16
  -2   2  14 21135.6 635.274  50
   2  -2 -14 20024.2 615.416  53
  -2   2  14 21490.8 604.045  16
   2  -2 -14 20830.2 576.648  51
  -2   2  14 20318.6 597.354  54
   2  -2 -13 14422.7 524.146  13
  -2   2  13 15642.5 594.690  50
  -2   2  13 15007.6 541.810  16
  -2   2  13 14755.6 585.958  41
   2  -2 -13 15344.2 548.565  51
  -2   2  13 14579.8 543.213  54
   2  -2 -13 15061.0 572.948  43
  -2   2  13 15102.2 614.795  42
  -2   2  12 9368.62 437.585  49
  -2   2  12 9402.75 449.619  54
   2  -2 -12 9206.56 435.396  13
   2  -2 -12 9254.69 446.732  51
  -2   2  12 9515.39 505.632  42
  -2   2  12 9504.50 492.999  41
  -2   2  12 9381.18 478.024  50
  -2   2  12 9416.38 441.044  16
   2  -2 -12 9952.41 483.945  43
  -2   2  11 22628.0 689.116  54
   2  -2 -11 23520.1 746.795  43
  -2   2  11 22541.2 780.242  42
  -2   2  11 22576.1 677.414  16
  -2   2  11 22699.0 702.830  49
  -2   2  11 22938.8 730.914  50
   2  -2 -11 22851.8 698.495  51
  -2   2  11 21915.5 747.978  41
   2  -2 -11 21580.3 667.912  13
  -2   2  10 16464.8 637.385  41
   2  -2 -10 15619.0 558.491  13
   2  -2 -10 15795.6 548.627  36
   2  -2 -10 16215.7 606.151  43
  -2   2  10 16400.3 661.818  42
   2  -2  -9 60344.5 1067.27  13
  -2   2   9 63831.2 1222.17  41
  -2   2   9 64488.1 1020.96  37
   2  -2  -9 60879.2 1140.03  43
   2  -2  -9 62063.3 1103.85  36
  -2   2   9 62063.6 1263.15  42
  -2   2   8 105407. 1279.99  40
   2  -2  -8 103592. 1362.15  13
  -2   2   8 106953. 1328.65   9
  -2   2   8 109755. 1567.68  41
  -2   2   8 106336. 1294.65  37
  -2   2   8 105377. 1626.95  42
   2  -2  -8 100246. 1393.18  43
  -2   2   7 34.7141 64.5689  42
  -2   2   7 145.666 68.4667  41
  -2   2   7 204.312 65.6001  40
  -2   2   7 117.986 51.9951  37
  -2   2   7 75.5095 58.4148   9
   2  -2  -7 296.113 84.5488  13
   2  -2  -7 37.1142 57.4275  43
  -2   2   6 48105.1 894.872  41
  -2   2   6 45624.2 812.245   9
  -2   2   6 48513.0 831.490  40
  -2   2   6 48309.5 978.988  42
  -2   2   6 46726.1 759.203  37
   2  -2  -6 49682.8 919.862  13
   2  -2  -6 44105.7 840.029  43
  -2   2   5 154968. 1469.59  41
  -2   2   5 154252. 1377.16  40
  -2   2   5 150372. 1266.67  37
  -2   2   5 153299. 1536.45  42
   2  -2  -5 150984. 1471.25  43
  -2   2   4 8295.83 301.308  40
   2  -2  -4 8527.85 337.318  43
  -2   2   4 8988.00 321.611  41
  -2   2   4 8381.73 278.720  37
  -2   2   4 8676.27 326.728  42
  -2   2   3 295504. 1672.88  41
  -2   2   3 309978. 1715.53  40
  -2   2   3 297645. 1682.57  42
  -2   2   3 308142. 1393.07   4
  -2   2   3 320325. 1597.22   3
  -2   2   3 305089. 1434.73   6
   2  -2  -3 315243. 1574.29  33
  -2   2   3 295495. 1961.48  10
  -2   2   2 52279.0 611.080   6
  -2   2   2 49205.6 577.933   4
   2  -2  -2 49745.0 433.530  57
   2  -2  -2 52507.6 603.695  33
   2  -2  -2 50411.4 593.711   3
  -2   2   2 51296.5 793.050  10
   2  -2  -1 111355. 850.218  33
  -2   2   1 104570. 871.931   4
   2  -2  -1 102807. 766.732   3
   2  -2  -1 106150. 705.948  57
  -2   2   1 113671. 1131.31  10
   2  -2  -1 104649. 923.049  36
   2  -2   0 239461. 1081.46   3
  -2   2   0 227233. 1357.82   4
   2  -2   0 252461. 1028.94  35
   2  -2   0 230463. 763.804  35
   2  -2   0 241659. 1235.88  33
  -2   2   0 230697. 1175.06  33
  -2   2   0 252434. 1647.44  10
   2  -2   0 237774. 1287.47  36
   2  -2   1 91484.4 753.796  36
  -2   2  -1 97873.9 964.244  38
   2  -2   1 89148.8 630.896   3
  -2   2  -1 88834.5 425.796   1
  -2   2  -1 87758.4 734.054  33
   2  -2   1 89732.2 735.408  35
   2  -2   1 90663.4 775.194  33
  -2   2  -1 91878.9 792.625   9
  -2   2  -1 95596.3 966.465  10
  -2   2  -1 87226.4 900.127   4
  -2   2  -2 52886.0 758.430  38
   2  -2   2 51990.0 725.956   4
   2  -2   2 48002.0 524.530  36
  -2   2  -2 48795.6 574.455  33
  -2   2  -2 50256.4 732.470   4
   2  -2   2 49511.4 621.777  35
  -2   2  -2 48647.8 443.979   1
  -2   2  -2 51484.7 669.603  10
   2  -2   3 134662. 1126.17  35
  -2   2  -3 132840. 1268.31  38
  -2   2  -3 132497. 1282.64   4
   2  -2   3 131999. 845.519  36
  -2   2  -3 136552. 1017.69  10
  -2   2  -3 131955. 889.629   1
  -2   2  -3 135252. 1015.28  33
  -2   2  -4 12125.8 352.013  39
   2  -2   4 11459.9 291.997  34
  -2   2  -4 11279.1 394.879  12
   2  -2   4 11132.7 333.650  41
   2  -2   4 11130.8 250.504  36
   2  -2   4 10972.1 338.710  35
  -2   2  -5 180641. 1469.93  39
  -2   2  -5 177724. 1781.82  12
  -2   2  -6 35676.7 701.207  39
  -2   2  -6 33902.6 741.411  38
   2  -2   6 35005.6 755.137  37
   2  -2   7 10363.9 350.029  40
  -2   2  -7 10221.3 423.345  38
   2  -2   7 10500.6 447.861  37
  -2   2  -7 10529.7 481.113  12
  -2   2  -7 10432.8 403.198  39
   2  -2   8 75719.1 1234.75  41
  -2   2  -8 74904.8 1146.44  39
   2  -2   8 80352.4 1333.04  37
  -2   2  -8 73887.8 1194.29  38
  -2   2  -8 78547.0 1289.38  12
  -2   2  -9 40121.4 907.376  38
  -2   2  -9 39190.1 869.771  39
   2  -2   9 40719.1 969.171  41
  -2   2  -9 40334.9 932.887  12
   2  -2   9 41183.8 987.421  37
   2  -2   9 41699.0 981.491  42
  -2   2 -10 11014.0 482.269  39
  -2   2 -10 11857.3 503.520  12
   2  -2  10 11227.9 515.813  42
   2  -2  10 11113.8 521.036  41
   2  -2  10 11081.0 520.513  37
   2  -2  11 57265.5 1223.11  41
  -2   2 -11 54595.4 1103.09  39
   2  -2  11 57228.3 1176.44  37
  -2   2 -11 60966.2 1122.27  12
   2  -2  11 59364.3 1189.65  42
  -2   2 -12 7077.62 373.589  47
  -2   2 -12 7746.92 414.650  53
  -2   2 -12 7220.56 413.176  39
  -2   2 -12 7799.71 386.322  12
   2  -2  12 7476.58 396.751  19
  -2   2 -12 7919.69 465.541  45
   2  -2  12 7300.37 443.986  41
   2  -2  12 7790.52 437.711  46
   2  -2  12 7673.12 425.740  37
   2  -2  12 8038.67 434.768  42
  -2   2 -13 277.521 79.1160  47
   2  -2  13 141.204 92.7572  41
  -2   2 -13 232.512 84.5280  39
  -2   2 -13 159.961 70.0385  53
   2  -2  13 248.798 83.5950  37
   2  -2  13 90.8726 71.1688  46
   2  -2  13 199.844 86.2930  19
   2  -2  14 43951.7 915.914  19
  -2   2 -14 44609.9 937.912  53
   2  -2  14 43546.6 994.355  41
  -2   2 -14 44675.0 858.090  47
   2  -2  14 47728.6 1016.90  46
  -2   2 -14 46463.5 973.068  39
  -2   2 -15 5485.64 271.597  47
   2  -2  15 5306.85 275.578  31
   2  -2  15 5929.36 334.066  46
   2  -2  15 5533.19 299.062  19
  -2   2 -15 5370.73 299.720  53
   2  -2  16 1238.20 128.222  19
  -2   2 -16 1074.34 119.737  53
   2  -2  16 1088.05 102.419  31
   2  -2  16 1152.70 133.315  46
   2  -2  17 27638.4 461.169  19
   2  -2  17 28485.8 493.578  46
   2  -1 -17 2078.68 108.944  53
  -2   1  16 12431.4 329.596  50
   2  -1 -16 12653.8 316.997  51
   2  -1 -16 13023.2 375.951  53
  -2   1  16 12777.4 344.567  54
  -2   1  16 13097.1 332.037  16
   2  -1 -16 12752.2 322.303  47
   2  -1 -15 35656.3 744.239  53
  -2   1  15 35346.0 631.067  28
   2  -1 -15 35568.5 687.017  51
  -2   1  15 35963.6 712.651  50
  -2   1  15 36629.0 707.980  54
  -2   1  15 36456.5 695.982  16
  -2   1  14 756.959 125.984  16
  -2   1  14 757.808 129.379  50
  -2   1  14 713.450 121.128  54
   2  -1 -14 729.100 122.726  51
   2  -1 -14 631.327 122.470  53
  -2   1  13 10805.9 504.289  41
   2  -1 -13 11167.2 481.326  13
   2  -1 -13 11137.2 478.487  51
  -2   1  13 12494.2 528.982  50
   2  -1 -13 10658.2 476.531  43
  -2   1  13 10356.4 515.039  42
  -2   1  13 10983.7 467.550  16
  -2   1  13 10838.6 465.702  54
  -2   1  12 19566.3 635.988  54
  -2   1  12 19710.8 702.097  41
  -2   1  12 18444.4 700.942  42
   2  -1 -12 19502.7 654.944  13
   2  -1 -12 19471.1 669.284  43
  -2   1  12 19601.2 675.635  50
   2  -1 -12 19976.4 659.207  51
  -2   1  11 536.280 131.270  42
   2  -1 -11 506.164 111.452  13
   2  -1 -11 652.081 132.837  43
  -2   1  11 705.517 138.257  41
  -2   1  11 708.062 117.731  37
  -2   1  10 13445.2 563.207  41
  -2   1  10 13634.9 504.784  37
   2  -1 -10 13051.7 537.046  43
  -2   1  10 12236.8 564.885  42
   2  -1 -10 12946.3 523.735  13
  -2   1   9 86928.8 1384.10  41
  -2   1   9 87199.6 1191.04  40
   2  -1  -9 87559.4 1190.15  36
   2  -1  -9 82588.8 1268.61  13
  -2   1   9 89294.5 1258.44  37
   2  -1  -9 86681.0 1320.36  43
  -2   1   9 82897.6 1449.16  42
  -2   1   8 8675.17 367.706  40
   2  -1  -8 9298.33 411.015  13
  -2   1   8 8975.18 367.198   9
  -2   1   8 8791.18 463.224  42
  -2   1   8 8920.49 388.941  37
  -2   1   8 9377.11 440.188  41
   2  -1  -8 8955.62 406.648  43
   2  -1  -8 8994.20 387.009  36
  -2   1   7 22973.4 663.180  41
  -2   1   7 21434.8 554.919  40
   2  -1  -7 20973.2 598.767  13
  -2   1   7 22210.6 591.587  37
   2  -1  -7 21060.8 590.219  43
  -2   1   6 43018.9 819.286  41
  -2   1   6 42613.1 749.100  40
  -2   1   6 42405.4 757.726  37
  -2   1   6 43870.4 722.650  10
   2  -1  -6 43833.0 847.136  13
  -2   1   5 68318.8 923.583  41
  -2   1   5 67873.1 867.743  37
  -2   1   5 69280.3 898.926  40
   2  -1  -5 68856.4 960.195  43
  -2   1   5 72019.2 906.419  10
  -2   1   5 70925.1 1061.75  42
  -2   1   4 272679. 1812.66  42
  -2   1   4 259806. 843.370  35
  -2   1   4 276738. 1641.71  40
   2  -1  -4 282528. 1426.14   1
  -2   1   4 269304. 1570.19  37
  -2   1   4 274007. 1584.99   3
  -2   1   4 271245. 1678.96  10
  -2   1   4 273464. 1650.87  41
   2  -1  -4 286967. 1859.81  43
  -2   1   3 348036. 1642.65   5
   2  -1  -3 352457. 1218.03   1
   2  -1  -3 349874. 1482.15  33
  -2   1   3 340912. 1559.09   3
  -2   1   3 358174. 1778.78  10
  -2   1   3 344620. 1616.85  37
   2  -1  -3 342845. 1823.44  36
   2  -1  -2 56587.9 335.676   1
  -2   1   2 55899.1 551.675   3
   2  -1  -2 56470.5 658.980  36
   2  -1  -2 55230.5 307.816  57
   2  -1  -2 57963.8 545.324  33
  -2   1   2 56850.5 605.895  37
  -2   1   2 58156.4 666.070   5
  -2   1   1 203544. 1050.95   4
   2  -1  -1 210674. 974.017  33
  -2   1   1 198120. 873.557   3
   2  -1  -1 214052. 1164.97  36
  -2   1   1 209258. 1276.40   5
   2  -1   0 87507.9 608.306  33
  -2   1   0 81380.9 573.429  33
   2  -1   0 81426.3 483.092   3
   2  -1   0 82076.7 342.953  35
   2  -1   0 89370.7 705.490  36
  -2   1   0 84479.2 704.949   4
  -2   1   0 90757.3 852.577   5
   2  -1   1 68068.3 506.635  35
  -2   1  -1 65167.7 650.723   4
   2  -1   1 65148.0 377.122   3
  -2   1  -1 63056.6 515.421  33
  -2   1  -1 69531.9 753.960   5
   2  -1   1 65972.9 562.610  33
   2  -1   2 48833.2 562.212  35
  -2   1  -2 44421.3 586.042  38
  -2   1  -2 40996.5 427.160  35
  -2   1  -2 44084.0 473.410  33
  -2   1  -2 41891.1 554.866   4
  -2   1  -2 45652.2 596.623   5
  -2   1  -3 5238.90 227.964  38
   2  -1   3 4973.01 212.885   4
   2  -1   3 4884.42 162.708  36
  -2   1  -3 4787.78 207.815   4
  -2   1  -3 5094.65 179.901  33
  -2   1  -3 4717.27 174.553  35
   2  -1   3 4887.03 195.229  35
  -2   1  -3 5113.05 202.876   5
  -2   1  -4 255695. 1390.11  33
  -2   1  -4 256716. 1642.13   4
   2  -1   4 257156. 1222.62  36
  -2   1  -4 259176. 1464.73  35
  -2   1  -4 255860. 1405.91   5
   2  -1   4 253186. 1526.25  37
   2  -1   5 89792.1 954.062  41
  -2   1  -5 90589.8 967.592  39
   2  -1   5 86283.1 774.185  36
   2  -1   5 86423.3 984.319  37
  -2   1  -5 92529.9 1098.54   4
  -2   1  -5 88554.5 1064.17  12
  -2   1  -6 8578.61 349.085  38
  -2   1  -6 8078.67 315.266  39
   2  -1   6 8914.87 270.347  36
  -2   1  -6 9061.03 401.954  12
   2  -1   6 8672.03 344.034  37
  -2   1  -7 113451. 1052.79  13
   2  -1   7 114780. 1367.62  37
   2  -1   8 45651.7 951.331  37
  -2   1  -8 43687.2 708.904  13
  -2   1  -8 46020.1 949.511  12
  -2   1  -9 6598.30 294.602  13
  -2   1  -9 6329.41 344.340  38
  -2   1  -9 6731.33 349.682  39
   2  -1   9 6550.54 368.130  37
   2  -1   9 6975.39 412.760  42
  -2   1  -9 6908.26 366.238  12
   2  -1   9 6410.93 366.791  41
   2  -1  10 72440.3 1306.17  41
  -2   1 -10 74363.5 1172.50  12
  -2   1 -10 70895.7 1178.07  38
  -2   1 -10 72037.9 1032.54  13
   2  -1  10 74587.2 1369.63  42
   2  -1  10 74474.4 1266.94  37
   2  -1  11 39729.5 998.341  41
   2  -1  11 40040.0 940.097  37
  -2   1 -11 38337.6 906.838  39
   2  -1  11 39279.8 1009.13  42
  -2   1 -11 42025.0 864.506  12
  -2   1 -11 40315.1 805.422  13
   2  -1  12 25264.3 813.394  41
  -2   1 -12 25743.1 804.814  45
  -2   1 -12 25966.5 770.522  53
   2  -1  12 25176.4 716.842  19
  -2   1 -12 26467.9 662.747  13
   2  -1  12 26049.2 751.565  54
   2  -1  12 26638.1 757.067  37
   2  -1  12 27118.4 787.838  46
  -2   1 -12 25573.3 724.882  47
   2  -1  12 26569.2 833.809  42
  -2   1 -12 26537.2 775.128  39
  -2   1 -13 64847.2 1155.06  47
   2  -1  13 69220.1 1319.84  42
   2  -1  13 64482.9 1293.62  41
  -2   1 -13 64858.0 1211.90  39
   2  -1  13 64669.3 1135.29  37
   2  -1  13 63752.4 1156.13  19
  -2   1 -13 66742.6 1231.86  53
   2  -1  13 67980.5 1279.23  46
  -2   1 -13 66956.0 1045.10  13
   2  -1  14 8617.32 455.258  41
  -2   1 -14 8827.30 437.584  53
  -2   1 -14 8710.21 408.714  47
   2  -1  14 8367.04 412.301  19
  -2   1 -14 8344.77 417.712  39
   2  -1  14 8938.01 450.341  46
   2  -1  14 8705.02 444.818  42
   2  -1  15 9832.76 441.706  46
   2  -1  15 9343.44 405.412  19
  -2   1 -15 9181.91 416.116  53
  -2   1 -15 8877.35 383.301  47
   2  -1  15 9372.45 373.688  31
  -2   1 -16 14936.1 470.457  53
  -2   1 -16 14963.8 429.365  47
   2  -1  16 14142.4 382.158  31
   2  -1  16 14947.7 480.521  46
   2  -1  16 15723.8 469.304  19
  -2   1 -17 84.1985 33.8165  47
  -2   1 -17 95.4298 47.0160  53
   2  -1  17 142.317 52.6535  46
   2  -1  17 91.6851 44.0770  19
   2   0 -17 8448.52 218.382  53
   2   0 -16 16228.4 423.577  53
  -2   0  16 16472.8 363.052  16
   2   0 -16 16077.9 379.719  51
   2   0 -15 127.835 62.6081  53
  -2   0  15 49.5444 52.0602  50
  -2   0  15 140.567 57.0649  16
  -2   0  15 81.7382 44.4868  54
   2   0 -15 72.7259 50.3964  51
  -2   0  15 171.339 52.1298  19
   2   0 -14 42334.8 912.233  53
  -2   0  14 40676.8 821.979  54
  -2   0  14 40778.0 851.614  50
  -2   0  14 40665.5 746.434  19
   2   0 -14 40342.2 861.715  51
  -2   0  14 41486.9 837.214  16
  -2   0  13 36887.9 910.373  41
   2   0 -13 36522.3 874.808  13
  -2   0  13 37263.2 887.593  50
   2   0 -13 36308.8 876.967  51
  -2   0  13 37024.1 761.369  19
  -2   0  13 36211.2 828.936  54
   2   0 -13 34475.7 839.065  43
  -2   0  13 34669.8 935.162  42
  -2   0  12 2174.17 232.680  41
   2   0 -12 1861.59 205.265  13
  -2   0  12 2079.80 208.639  37
  -2   0  12 2318.90 220.503  54
   2   0 -12 1830.90 203.980  43
  -2   0  12 1986.65 185.164  19
   2   0 -12 2094.23 219.609  51
  -2   0  12 2403.80 238.310  50
  -2   0  12 1955.80 231.996  42
   2   0 -11 16002.7 590.594  13
  -2   0  11 15950.5 617.504  41
   2   0 -11 15548.4 587.478  43
  -2   0  11 16227.7 580.752  37
  -2   0  11 15757.9 649.699  42
  -2   0  10 22295.1 706.025  41
  -2   0  10 22904.2 640.790  40
  -2   0  10 21585.6 750.163  42
   2   0 -10 22455.0 683.366  13
  -2   0  10 22485.8 681.842  37
   2   0 -10 22659.2 691.543  43
  -2   0   9 46625.0 984.346  41
   2   0  -9 46250.3 946.919  13
  -2   0   9 48449.1 960.606  37
  -2   0   9 47603.0 899.238  40
   2   0  -9 46896.6 957.582  43
  -2   0   9 45450.2 1055.76  42
  -2   0   8 78885.4 1222.60  41
  -2   0   8 78436.9 1113.96  40
   2   0  -8 79099.9 1178.40  43
  -2   0   8 78617.2 1174.94  37
   2   0  -8 80371.2 1198.07  13
  -2   0   7 448.774 117.939  42
  -2   0   7 478.323 89.5261  40
   2   0  -7 698.156 100.896  36
  -2   0   7 501.074 101.117  37
   2   0  -7 347.732 92.5343  13
  -2   0   7 666.789 115.132  41
  -2   0   6 14217.9 468.935  41
  -2   0   6 13821.1 420.280  40
   2   0  -6 14572.5 482.811  13
  -2   0   6 14766.1 473.604  37
   2   0  -6 14964.0 440.538  36
  -2   0   6 14167.6 568.494  42
  -2   0   5 113457. 1137.02  40
  -2   0   5 113967. 1164.87  41
  -2   0   5 109813. 770.487  35
  -2   0   5 110285. 1166.71  37
   2   0  -5 121169. 1190.93  36
   2   0  -5 118350. 1238.13  13
  -2   0   5 113087. 959.083  10
   2   0  -5 118096. 1194.99   1
   2   0  -5 113446. 1200.08  43
  -2   0   5 115522. 1394.29  42
  -2   0   4 89652.7 910.608   3
  -2   0   4 87020.5 609.377  35
   2   0  -4 88267.4 900.329  36
   2   0  -4 91547.2 881.149   1
  -2   0   4 85063.0 913.453  37
   2   0  -3 881.936 90.0330  36
   2   0  -3 1075.25 82.4053   1
  -2   0   3 1149.21 100.075   3
  -2   0   3 1347.49 107.140  37
  -2   0   3 1149.03 60.4435  35
  -2   0   2 247362. 1233.60  37
   2   0  -2 245913. 993.357   1
   2   0  -1 15220.8 201.860   2
   2   0  -1 15850.3 204.862  33
  -2   0   1 14883.2 226.184   3
  -2   0   1 15971.3 210.297   1
   2   0   0 56095.8 265.140  35
  -2   0   0 57281.2 348.047  33
  -2   0   0 60127.9 308.831  35
  -2   0   0 53565.2 276.624   3
   2   0   0 60384.8 367.227  33
  -2   0  -1 148901. 660.687   2
  -2   0  -1 154269. 619.436  33
  -2   0  -1 155688. 706.273  35
   2   0   1 148113. 620.562  35
  -2   0  -2 334379. 1102.98  33
   2   0   2 315145. 1151.03  35
  -2   0  -2 297785. 1268.31   4
  -2   0  -2 320799. 1259.35  35
   2   0   3 114148. 625.623   3
  -2   0  -3 113946. 833.138   4
  -2   0  -3 115637. 860.696  35
  -2   0  -3 114965. 868.939  38
   2   0   3 117010. 846.766  35
  -2   0  -4 768878. 2365.21   4
   2   0   4 753295. 2505.38  35
  -2   0  -4 728794. 2444.60  38
   2   0   4 738762. 2299.76  37
   2   0   4 782304. 2214.03  36
   2   0   5 3425.97 165.861  36
   2   0   5 3300.62 154.871   3
  -2   0  -5 3507.55 181.074  35
   2   0   5 3357.91 177.531  37
  -2   0  -5 3828.85 189.725   4
   2   0   5 3341.22 180.446  35
  -2   0  -5 3515.94 193.001  38
   2   0   5 3320.27 167.754  58
   2   0   6 32421.0 620.763  41
  -2   0  -6 32690.4 572.690  13
  -2   0  -6 34334.7 647.383   4
  -2   0  -6 33764.7 664.478  12
  -2   0  -6 32229.5 646.141  38
  -2   0  -6 31583.1 596.801  39
   2   0   6 32498.6 602.608  37
   2   0   6 31097.6 519.552   3
   2   0   6 31253.8 551.028  36
  -2   0  -7 22782.2 506.574  13
  -2   0  -7 22280.1 554.046  38
   2   0   7 23577.7 578.916  37
   2   0   7 23861.0 539.029  36
   2   0   8 10045.4 406.251  37
  -2   0  -8 9740.31 386.627  38
   2   0   8 9485.45 377.446  36
  -2   0  -8 10198.8 418.888  12
  -2   0  -8 8690.63 361.376  39
  -2   0  -8 8963.86 341.450  13
   2   0   9 56941.7 1063.40  41
  -2   0  -9 56676.2 906.333  13
  -2   0  -9 55954.1 980.760  39
  -2   0  -9 58395.7 971.566  38
  -2   0  -9 58915.4 963.867  12
   2   0   9 58299.8 1008.66  37
   2   0   9 59088.2 1193.57  42
  -2   0 -10 56890.6 961.813  13
   2   0  10 60561.0 1054.38  37
  -2   0 -10 55165.5 1033.95  39
  -2   0 -10 59009.5 1003.76  38
   2   0  10 57958.9 1133.29  41
   2   0  10 58324.4 1214.24  42
  -2   0 -11 16066.9 532.366  13
   2   0  11 16689.9 559.157  37
   2   0  11 17133.2 645.506  41
  -2   0 -11 15623.5 570.542  39
   2   0  11 16044.9 653.756  42
   2   0  12 49459.1 1121.85  41
  -2   0 -12 48739.8 953.134  13
  -2   0 -12 47344.2 1018.93  39
   2   0  12 48225.1 1146.76  42
   2   0  13 10979.4 533.751  41
   2   0  13 10536.9 469.425  19
  -2   0 -13 10252.5 492.070  53
  -2   0 -13 9673.92 467.369  39
  -2   0 -13 10455.3 442.114  13
   2   0  13 10308.5 480.209  54
  -2   0 -13 10539.2 484.355  47
   2   0  13 11224.3 510.905  46
   2   0  13 10358.4 533.743  42
   2   0  14 47110.8 1068.25  41
  -2   0 -14 45863.6 889.402  13
  -2   0 -14 45850.4 976.881  39
   2   0  14 45816.9 965.116  19
  -2   0 -14 42958.6 988.756  53
   2   0  14 45551.2 991.141  54
  -2   0 -14 44351.3 962.296  47
   2   0  14 46819.1 910.972  31
   2   0  14 46611.5 1022.03  46
   2   0  14 44837.3 1064.33  42
   2   0  15 24029.2 710.639  41
  -2   0 -15 24032.4 694.947  53
  -2   0 -15 24849.2 678.632  47
   2   0  15 26259.4 720.970  46
   2   0  15 24990.6 613.861  31
   2   0  15 25202.7 682.814  19
  -2   0 -16 332.183 88.3313  47
  -2   0 -16 209.107 85.7640  53
   2   0  16 178.999 68.7770  19
   2   0  16 378.542 101.041  46
   2   0  16 196.993 58.5747  31
  -2   0 -17 38453.3 623.677  47
   2   0  17 40596.9 657.269  19
   2   0  17 39702.9 664.319  46
  -2   0 -17 38712.0 673.799  53
  -2   0 -18 25346.0 402.835  53
   2   0  18 24383.3 366.376  46
   2   1 -16 4962.21 227.504  53
  -2  -1  16 4748.43 186.014  19
   2   1 -16 4807.27 213.316  51
  -2  -1  16 4706.07 181.347  16
  -2  -1  15 78548.3 949.802  54
   2   1 -15 79533.8 1082.10  53
  -2  -1  15 78555.2 962.800  16
   2   1 -15 78788.2 1064.75  51
  -2  -1  15 75650.6 935.249  19
   2   1 -14 3796.49 268.106  51
  -2  -1  14 3700.39 240.447  50
  -2  -1  14 3421.10 232.082  54
   2   1 -14 3997.44 278.293  53
  -2  -1  14 3813.91 241.218  19
  -2  -1  14 3812.81 249.469  16
   2   1 -14 3848.28 261.344  45
   2   1 -13 14766.9 550.099  45
  -2  -1  13 15002.5 594.830  42
   2   1 -13 15096.4 559.096  13
  -2  -1  13 15764.7 528.711  54
  -2  -1  13 15148.1 514.866  19
  -2  -1  13 15715.2 576.614  41
   2   1 -13 15267.6 571.919  51
  -2  -1  13 15221.3 545.305  50
   2   1 -13 14390.0 523.584  43
   2   1 -13 14916.7 568.100  53
  -2  -1  12 29041.0 812.024  41
   2   1 -12 29437.0 806.162  13
   2   1 -12 27857.1 760.625  43
   2   1 -12 28605.3 799.310  51
   2   1 -12 28755.4 795.401  45
  -2  -1  12 28747.9 734.579  54
  -2  -1  12 28878.0 735.917  19
  -2  -1  12 29011.4 804.658  37
  -2  -1  12 29871.1 791.874  50
  -2  -1  12 28397.2 849.879  42
  -2  -1  11 6705.15 390.757  41
   2   1 -11 6655.16 382.376  13
  -2  -1  11 6665.36 421.717  42
  -2  -1  11 6492.22 385.503  37
   2   1 -11 6568.28 374.270  43
  -2  -1  10 25867.1 743.530  41
  -2  -1  10 25766.2 703.498  40
   2   1 -10 27144.1 750.803  13
  -2  -1  10 26642.4 762.904  37
   2   1 -10 25657.5 725.944  43
  -2  -1  10 24950.0 792.514  42
  -2  -1   9 106696. 1447.06  41
  -2  -1   9 107114. 1401.17  40
   2   1  -9 104681. 1418.95  13
  -2  -1   9 110325. 1497.43  37
   2   1  -9 105520. 1417.62  43
  -2  -1   8 13425.2 489.211  41
   2   1  -8 13453.2 494.412  13
  -2  -1   8 13758.3 483.140  40
   2   1  -8 13639.8 487.056  43
  -2  -1   8 13777.2 507.519  37
  -2  -1   8 13084.8 568.719  42
   2   1  -7 16458.1 528.085  13
  -2  -1   7 15622.0 517.525  37
  -2  -1   7 15836.4 493.813  40
  -2  -1   7 16149.7 501.500  41
   2   1  -7 16227.4 507.930  43
  -2  -1   7 16487.9 644.816  42
  -2  -1   6 190619. 1626.89  41
   2   1  -6 201635. 1800.88  13
  -2  -1   6 183185. 1571.71  40
  -2  -1   6 189896. 1720.32  37
  -2  -1   6 205820. 2325.61  42
  -2  -1   5 1604.67 146.326  41
   2   1  -5 1434.27 136.415  13
   2   1  -5 1344.11 107.584  36
  -2  -1   5 1550.32 112.411  35
   2   1  -5 1423.97 138.855  43
  -2  -1   5 1513.12 139.257  40
  -2  -1   5 1539.63 178.771  42
   2   1  -4 20879.7 368.700  36
  -2  -1   4 20193.5 208.545  57
   2   1  -4 22754.3 470.820  58
   2   1  -4 23016.6 469.585   1
  -2  -1   4 22384.7 370.256  35
  -2  -1   3 121123. 743.034  35
  -2  -1   3 119849. 1023.39  37
  -2  -1   2 6607.78 189.080   1
  -2  -1   2 5967.00 201.197  37
   2   1  -2 6119.61 187.296   1
  -2  -1   1 194576. 902.370   1
   2   1  -1 193895. 579.838  57
  -2  -1   0 170135. 792.519   1
  -2  -1   0 179858. 695.593  35
   2   1   0 171692. 668.706  57
   2   1   0 176985. 688.726  35
   2   1   0 175176. 812.951   2
   2   1   1 31004.7 314.365  35
  -2  -1  -1 31581.5 350.109   2
  -2  -1  -2 13192.3 169.414   3
  -2  -1  -2 13825.8 243.274  35
   2   1   2 13553.3 240.089  35
  -2  -1  -3 36319.5 449.430  35
   2   1   3 38233.0 356.496   3
  -2  -1  -3 37169.7 452.643  38
   2   1   3 36722.7 447.653  35
   2   1   3 37736.6 467.309  36
  -2  -1  -3 36651.9 407.246   4
   2   1   4 209121. 1071.87  58
  -2  -1  -4 215390. 1200.33  38
  -2  -1  -4 221668. 1073.75   4
  -2  -1  -4 217376. 1246.64  35
   2   1   4 227136. 1280.43  36
   2   1   4 224030. 1058.69   3
   2   1   4 227103. 1256.48  35
   2   1   4 217557. 788.881  34
   2   1   5 165259. 1073.37   3
   2   1   5 166489. 1238.49  36
  -2  -1  -5 163983. 1153.84  38
   2   1   5 166925. 1086.65  37
  -2  -1  -5 169801. 1033.82   4
   2   1   5 176116. 1237.72  35
  -2  -1  -5 168240. 1233.83  35
   2   1   5 160108. 1077.77  58
   2   1   6 122457. 1167.50  41
  -2  -1  -6 120850. 1154.52  39
   2   1   6 123644. 1077.81  37
  -2  -1  -6 125948. 1123.02  38
  -2  -1  -6 128308. 1009.31   4
   2   1   6 123088. 1202.17  36
   2   1   6 127136. 1081.04   3
   2   1   6 120637. 1062.07  58
  -2  -1  -7 20239.3 518.279  13
   2   1   7 19852.4 522.608  41
   2   1   7 21158.3 499.343  37
   2   1   7 20841.4 559.602  36
  -2  -1  -7 21217.4 510.895  38
  -2  -1  -7 20477.3 515.594  39
   2   1   8 53126.6 925.146  41
   2   1   8 56802.3 982.009  36
  -2  -1  -8 53763.0 873.545  13
  -2  -1  -8 54268.5 770.119  43
   2   1   8 55878.7 846.071  37
  -2  -1  -8 54531.5 854.865  38
  -2  -1  -8 54062.9 888.784  39
  -2  -1  -9 45056.0 847.419  13
   2   1   9 47833.5 1062.42  42
  -2  -1  -9 44195.5 852.676  39
  -2  -1  -9 46773.6 817.006  38
   2   1   9 45248.7 919.550  41
   2   1   9 46871.9 810.654  37
  -2  -1  -9 45272.1 744.636  43
   2   1  10 665.737 132.272  41
   2   1  10 995.240 173.198  42
  -2  -1 -10 769.325 123.304  39
  -2  -1 -10 920.545 133.190  13
   2   1  11 61780.4 1190.73  41
   2   1  11 59348.2 1256.73  42
  -2  -1 -11 57580.6 1083.04  39
  -2  -1 -11 59880.7 1067.41  13
   2   1  12 1191.17 183.735  41
  -2  -1 -12 1151.88 158.851  13
  -2  -1 -12 1312.75 173.582  39
   2   1  12 1110.57 186.779  42
   2   1  13 72236.6 1355.41  41
   2   1  13 70027.2 1191.28  19
   2   1  13 70338.7 1240.78  46
  -2  -1 -13 70224.4 1287.97  53
  -2  -1 -13 71260.5 1274.21  47
  -2  -1 -13 71542.0 1238.32  39
   2   1  13 69397.4 1385.13  42
  -2  -1 -13 72565.9 1208.82  13
   2   1  13 68880.1 1224.20  54
   2   1  13 71112.4 1145.94  31
   2   1  14 66040.7 1268.41  41
  -2  -1 -14 65732.6 1120.13  13
  -2  -1 -14 66341.7 1147.77  39
  -2  -1 -14 64063.7 1223.44  53
   2   1  14 66136.9 1193.39  46
   2   1  14 66345.3 1149.64  19
   2   1  14 64717.4 1184.03  54
   2   1  14 66670.2 1078.43  31
  -2  -1 -14 64431.3 1202.53  47
   2   1  14 65953.6 1316.98  42
   2   1  15 2799.84 248.803  41
   2   1  15 2742.79 237.048  54
   2   1  15 2761.65 228.011  19
  -2  -1 -15 2575.82 237.483  53
   2   1  15 2724.11 236.421  46
   2   1  15 2885.68 210.818  31
  -2  -1 -15 2886.36 244.208  47
  -2  -1 -15 2863.92 221.873  13
   2   1  15 2731.81 250.986  42
  -2  -1 -16 18223.0 558.026  53
  -2  -1 -16 18801.4 554.651  47
   2   1  16 19067.7 552.216  46
   2   1  16 19187.0 536.475  19
  -2  -1 -17 22119.7 519.869  53
  -2  -1 -17 22672.2 517.016  47
   2   1  17 22410.1 502.741  46
   2   1  17 23263.3 499.217  19
  -2  -1 -18 92.9322 35.1081  47
  -2  -1 -18 51.3595 33.8909  53
   2   1  18 70.9879 28.9953  46
   2   1  18 84.4907 36.4881  28
   2   2 -16 10054.9 300.035  51
   2   2 -16 10555.7 296.425  53
  -2  -2  16 10643.2 284.330  19
  -2  -2  15 4124.97 224.726  19
   2   2 -15 4054.52 231.958  53
  -2  -2  15 3959.15 202.251  16
   2   2 -15 3751.75 225.448  45
   2   2 -15 4008.90 239.290  51
  -2  -2  14 17350.0 523.542  19
   2   2 -14 17357.8 543.992  53
   2   2 -14 16422.3 546.252  51
   2   2 -14 16489.8 550.083  45
   2   2 -13 71837.8 1255.58  45
   2   2 -13 71028.7 1174.57  13
   2   2 -13 71353.1 1226.05  51
  -2  -2  13 70892.1 1146.81  19
   2   2 -13 71483.0 1181.93  53
   2   2 -13 69686.5 1090.42  43
   2   2 -12 12164.8 507.547  13
   2   2 -12 12612.7 550.814  45
   2   2 -12 12202.7 526.191  51
  -2  -2  12 12909.9 542.443  42
   2   2 -12 12797.9 498.255  43
  -2  -2  12 12497.1 542.094  37
  -2  -2  12 12333.5 495.714  19
   2   2 -12 12275.5 507.267  53
  -2  -2  11 44131.9 1034.02  37
  -2  -2  11 44814.2 960.366  40
  -2  -2  11 43262.0 933.114  19
   2   2 -11 42996.7 955.971  13
   2   2 -11 42687.4 1014.73  45
  -2  -2  11 43504.7 963.618  41
   2   2 -11 41653.2 949.941  51
   2   2 -11 42260.0 924.610  43
  -2  -2  11 42525.0 1004.39  42
  -2  -2  10 99883.9 1443.87  40
  -2  -2  10 98557.0 1417.17  41
  -2  -2  10 94208.2 1490.36  37
   2   2 -10 97840.1 1428.09  13
   2   2 -10 96547.9 1391.66  43
  -2  -2  10 96528.2 1514.30  42
  -2  -2   9 19460.6 606.720  41
  -2  -2   9 20525.2 644.467  40
  -2  -2   9 20363.4 671.382  37
   2   2  -9 19438.6 609.771  43
   2   2  -9 19418.9 617.462  13
  -2  -2   9 19493.4 670.913  42
  -2  -2   8 95945.5 1341.41  40
   2   2  -8 95523.7 1335.65  13
   2   2  -8 97288.1 1299.43  39
  -2  -2   8 97092.5 1394.94  37
   2   2  -8 95499.2 1290.00  43
  -2  -2   8 93288.6 1252.37  41
  -2  -2   8 94374.6 1459.47  42
  -2  -2   7 30010.8 666.452  41
  -2  -2   7 31454.1 730.742  40
   2   2  -7 32581.2 754.599  13
  -2  -2   7 29155.9 736.837  37
   2   2  -7 31226.3 708.037  43
  -2  -2   7 32099.5 844.644  42
  -2  -2   6 14466.6 432.973  41
  -2  -2   6 14891.6 476.191  40
   2   2  -6 16362.6 495.008  13
   2   2  -6 17565.4 527.885  39
  -2  -2   6 14646.1 495.561  37
   2   2  -6 16777.5 491.704  43
  -2  -2   6 17506.6 615.881  42
  -2  -2   5 138537. 1346.34  40
   2   2  -5 139087. 1270.34  13
   2   2  -5 143198. 1313.41  39
  -2  -2   5 141058. 1484.54  37
   2   2  -5 141020. 1268.51  43
   2   2  -4 9694.04 298.199  13
  -2  -2   4 9624.52 330.913  40
  -2  -2   4 9813.26 270.271  35
   2   2  -4 9528.34 299.925  58
   2   2  -4 9638.68 320.931   1
   2   2  -4 9804.58 303.367  43
   2   2  -4 9005.50 274.870  34
  -2  -2   3 259.678 41.0212  57
  -2  -2   3 135.233 54.3054  37
  -2  -2   3 196.919 46.5882  35
   2   2  -3 134.100 46.9014   1
   2   2  -3 242.721 56.8213  34
  -2  -2   2 175329. 853.604  57
   2   2  -2 163222. 1132.81  34
  -2  -2   2 173748. 1079.62   1
   2   2  -2 174212. 1070.09  58
   2   2  -2 167128. 1106.06   1
  -2  -2   2 169028. 1158.90  37
   2   2  -2 177146. 730.455  33
   2   2  -1 113358. 913.524  34
   2   2  -1 104593. 427.113  33
  -2  -2   1 106362. 648.717  57
  -2  -2   1 108498. 729.093  35
   2   2  -1 110897. 759.500  58
   2   2  -1 106587. 793.155   2
   2   2   0 53341.0 457.605  57
   2   2   0 52106.1 585.095  34
   2   2   1 277634. 1286.10  34
   2   2   1 267897. 1085.15  35
  -2  -2  -1 267959. 1094.27  35
   2   2   2 2504.26 123.783  57
  -2  -2  -2 2209.89 95.5401   3
   2   2   2 2385.01 118.242  34
  -2  -2  -2 2528.33 115.556  35
   2   2   2 2318.35 53.9462  58
   2   2   2 2507.50 115.214  35
  -2  -2  -3 15421.0 292.313  38
   2   2   3 15094.8 327.844  36
   2   2   3 14305.0 263.884  34
  -2  -2  -3 15436.7 306.843  35
   2   2   3 16205.3 215.402  58
  -2  -2  -3 14908.3 265.720   3
  -2  -2  -4 274987. 1036.84   4
  -2  -2  -4 295216. 1459.41  35
  -2  -2  -4 283807. 1323.14  38
   2   2   4 285249. 1305.12   3
   2   2   4 270005. 1099.19  34
  -2  -2  -4 287074. 1313.49   3
   2   2   4 278323. 1411.04  35
   2   2   4 284559. 1585.11  36
  -2  -2  -5 61101.8 507.341   4
   2   2   5 58255.3 664.327   3
   2   2   5 59053.3 815.532  36
   2   2   5 60117.2 707.561  35
  -2  -2  -5 58326.4 647.032  38
   2   2   5 59336.5 501.893  34
   2   2   6 3578.49 194.720  41
  -2  -2  -6 3366.61 187.745  39
   2   2   6 3439.32 211.395  11
   2   2   6 4055.05 253.973  36
  -2  -2  -6 3828.44 182.804  38
   2   2   6 4448.08 204.703   3
  -2  -2  -7 59861.7 894.703  13
  -2  -2  -7 60466.9 869.680  39
   2   2   7 61088.7 1054.27  36
   2   2   7 57795.0 854.683  41
  -2  -2  -7 57764.4 764.046  38
   2   2   7 57325.0 726.457   8
   2   2   8 1707.20 166.469  41
  -2  -2  -8 2011.08 188.604  13
  -2  -2  -8 1873.65 174.111  39
  -2  -2  -8 2149.23 164.354  38
   2   2   8 1750.68 189.114  36
   2   2   8 2124.97 143.383   8
   2   2   9 27089.6 692.182  41
  -2  -2  -9 28410.9 709.070  13
  -2  -2  -9 28065.5 681.716  39
   2   2   9 28519.6 804.255  42
  -2  -2  -9 29783.3 670.159  43
   2   2  10 20656.6 644.980  41
  -2  -2 -10 20405.0 624.029  13
  -2  -2 -10 20787.0 613.669  39
   2   2  10 20133.3 705.830  42
  -2  -2 -10 20610.1 576.314  43
   2   2  11 5404.10 350.822  41
  -2  -2 -11 5564.63 339.436  13
  -2  -2 -11 5598.69 333.063  39
  -2  -2 -11 5541.09 309.937  43
   2   2  11 5786.90 389.093  42
  -2  -2 -12 44301.2 972.468  13
  -2  -2 -12 42398.9 931.696  39
  -2  -2 -12 42879.5 864.900  43
   2   2  12 43895.8 1094.63  42
   2   2  12 42117.8 1002.86  41
  -2  -2 -13 83649.7 1337.49  13
   2   2  13 79581.2 1305.75  54
   2   2  13 76366.9 1173.15  31
   2   2  13 84740.5 1536.11  42
   2   2  13 79230.9 1392.92  41
   2   2  13 76912.5 1217.49  19
  -2  -2 -13 81515.6 1286.44  39
   2   2  13 80877.0 1300.67  46
  -2  -2 -13 80117.3 1372.72  53
   2   2  14 212.822 77.9579  19
   2   2  14 171.693 75.3806  41
  -2  -2 -14 116.297 74.5807  53
   2   2  14 95.9154 68.7423  54
  -2  -2 -14 119.926 74.8350  47
   2   2  14 387.596 112.976  42
  -2  -2 -14 174.288 76.0742  13
   2   2  14 134.947 54.4521  31
   2   2  14 231.109 85.3306  46
   2   2  15 17262.9 586.710  54
  -2  -2 -15 16907.2 585.930  53
   2   2  15 17187.7 544.779  19
   2   2  15 17655.4 575.005  46
  -2  -2 -15 17374.9 604.151  47
  -2  -2 -15 17299.7 558.140  13
   2   2  15 17087.9 603.215  41
   2   2  15 16973.8 501.471  31
   2   2  15 15800.2 599.318  42
   2   2  16 17120.1 510.374  46
   2   2  16 17124.0 489.182  19
  -2  -2 -16 18178.3 561.236  47
  -2  -2 -16 16813.3 526.771  53
   2   2  16 18060.9 547.993  54
  -2  -2 -17 1059.72 122.710  47
   2   2  17 1021.86 106.173  19
  -2  -2 -17 937.746 110.834  53
   2   2  17 1040.06 110.589  46
   2   2  17 1032.33 121.202  28
   2   2  18 25449.2 425.384  28
  -2  -2 -18 26282.2 431.973  47
   2   3 -16 8959.12 264.204  51
  -2  -3  16 9431.44 256.049  19
   2   3 -15 15111.5 437.583  51
   2   3 -15 14746.4 438.542  45
  -2  -3  15 15189.9 418.189  19
   2   3 -15 15322.9 392.618  53
   2   3 -14 38091.3 807.420  51
   2   3 -14 37159.5 728.051  53
   2   3 -14 38816.9 839.769  45
  -2  -3  14 39136.2 774.789  19
  -2  -3  13 4421.68 267.769  46
   2   3 -13 4299.61 278.241  13
   2   3 -13 4174.26 271.065  53
  -2  -3  13 4540.33 292.147  19
   2   3 -13 3902.94 284.566  51
   2   3 -13 4418.49 317.821  45
   2   3 -12 99558.1 1552.96  45
   2   3 -12 96494.0 1382.52  13
   2   3 -12 95385.7 1459.05  51
   2   3 -12 97078.4 1347.13  53
  -2  -3  12 101376. 1556.97  37
  -2  -3  12 102293. 1383.74  46
  -2  -3  12 96974.6 1411.95  19
  -2  -3  11 56278.9 1112.96  40
  -2  -3  11 58353.4 1080.98  46
  -2  -3  11 54743.9 1081.95  19
   2   3 -11 53146.4 1049.75  13
   2   3 -11 54995.4 1105.58  51
  -2  -3  11 54393.1 1171.00  37
   2   3 -11 53761.0 1142.92  45
   2   3 -11 56065.7 1020.50  53
   2   3 -11 55178.3 1017.25  43
  -2  -3  10 15613.4 599.288  40
   2   3 -10 14575.0 553.743  13
   2   3 -10 14651.3 543.496  39
  -2  -3  10 15494.7 620.641  37
   2   3 -10 14831.2 535.517  43
   2   3  -9 48805.8 985.645  13
   2   3  -9 53753.2 1037.18  39
  -2  -3   9 51145.4 1066.24  40
  -2  -3   9 50974.9 1101.68  37
   2   3  -9 51560.4 980.544  43
   2   3  -8 26615.2 712.223  13
   2   3  -8 26146.3 732.104  39
   2   3  -8 27092.1 687.749  43
  -2  -3   8 24518.9 735.302  37
  -2  -3   8 26639.2 744.639  40
   2   3  -7 157.959 70.3163  13
   2   3  -7 132.008 57.6125  43
  -2  -3   7 128.947 65.7935  37
   2   3  -7 285.870 94.6209  39
   2   3  -6 233598. 1847.18  13
   2   3  -6 237226. 1830.84  43
   2   3  -5 18329.1 463.823  13
   2   3  -5 18403.1 515.231  39
   2   3  -5 17171.6 449.853  43
   2   3  -4 3180.79 179.092  13
   2   3  -4 4033.62 218.955  39
   2   3  -4 3327.44 174.018  34
  -2  -3   4 2906.11 203.612  40
   2   3  -4 3173.64 147.961  33
  -2  -3   4 3536.68 182.536  57
   2   3  -4 3496.22 188.139  43
  -2  -3   4 3533.16 250.894  37
  -2  -3   3 102116. 1110.83  40
   2   3  -3 108008. 925.746  13
  -2  -3   3 107364. 912.611  57
  -2  -3   3 110570. 1281.21  37
   2   3  -3 101564. 952.109  34
   2   3  -3 105477. 757.523  33
  -2  -3   2 31366.6 469.262  57
  -2  -3   2 31961.7 495.372  35
   2   3  -2 33656.7 562.451  34
  -2  -3   2 33184.4 583.864  37
   2   3  -2 31428.1 369.982  33
  -2  -3   2 31474.2 511.091   1
  -2  -3   1 101550. 859.091   1
  -2  -3   1 106485. 839.284  57
   2   3  -1 103520. 807.321   7
   2   3  -1 103956. 609.806  33
  -2  -3   1 105783. 852.716  35
   2   3  -1 103627. 881.494   2
  -2  -3   0 333153. 1437.72  35
  -2  -3   0 324356. 1018.52  33
   2   3   0 348487. 1479.08   8
   2   3   0 324228. 1596.84  34
  -2  -3   0 330040. 1448.18  57
   2   3   0 344009. 1516.41   2
   2   3   0 325944. 1380.37  57
   2   3   0 339283. 1363.85   7
   2   3   1 40062.9 508.019   2
   2   3   1 39924.0 491.701  57
  -2  -3  -1 41467.6 521.594  57
   2   3   1 40268.5 493.147  35
  -2  -3  -1 40208.2 498.159  35
   2   3   1 41450.2 539.830   8
  -2  -3  -1 41311.1 374.857  33
  -2  -3  -1 41052.3 513.803  38
   2   3   1 39024.6 442.766   7
   2   3   1 39896.9 517.328   9
   2   3   2 109178. 832.149  35
  -2  -3  -2 112876. 855.540  35
   2   3   2 109624. 902.524  36
   2   3   2 107119. 838.199  57
  -2  -3  -2 110857. 825.682  38
   2   3   2 108685. 872.594   9
  -2  -3  -2 114104. 702.484  33
   2   3   2 108298. 891.125  34
   2   3   2 114185. 953.116   8
  -2  -3  -2 106142. 782.427   3
  -2  -3  -2 111101. 850.037   2
   2   3   3 137648. 1035.85   9
  -2  -3  -3 139291. 925.719  38
   2   3   3 140880. 873.002   7
   2   3   3 145288. 1033.69  57
  -2  -3  -3 142072. 962.629   3
  -2  -3  -3 147241. 1013.56  35
   2   3   3 135832. 1128.31  36
   2   3   3 137831. 991.233  34
   2   3   3 152700. 1177.02   8
  -2  -3  -3 155971. 1278.74  34
  -2  -3  -3 143739. 1025.71   2
   2   3   3 143311. 981.480  35
  -2  -3  -4 2973.41 154.916  35
   2   3   4 3043.31 166.987   9
  -2  -3  -4 2947.94 159.370   2
   2   3   4 2976.05 151.796  35
   2   3   4 2945.95 157.396  57
  -2  -3  -4 3116.61 141.811  38
   2   3   4 3712.17 190.068   8
  -2  -3  -4 3610.75 164.775   3
  -2  -3  -5 80710.9 837.197  39
  -2  -3  -5 80080.0 841.308   3
  -2  -3  -5 78319.3 738.551  38
   2   3   5 77035.4 871.050   8
   2   3   5 82758.8 927.458   9
   2   3   6 44033.5 690.010  41
  -2  -3  -6 43199.3 579.697  38
  -2  -3  -6 43814.0 675.269  39
   2   3   6 44137.6 900.613  36
   2   3   6 42865.9 662.405   8
   2   3   6 44882.7 747.192  11
   2   3   7 16669.7 461.049  41
  -2  -3  -7 17199.6 459.100  39
   2   3   7 17798.1 559.841  42
   2   3   7 16395.1 570.046  36
   2   3   7 16925.3 425.129   8
  -2  -3  -8 148857. 1596.64  13
  -2  -3  -8 150123. 1486.59  39
   2   3   8 146208. 1284.04   8
   2   3   8 146374. 1693.28  42
   2   3   9 10627.7 429.942  41
  -2  -3  -9 11134.2 463.271  13
   2   3   9 10757.4 483.286  42
  -2  -3  -9 11613.1 444.227  39
   2   3  10 1120.01 154.452  41
  -2  -3 -10 1313.26 171.966  13
  -2  -3 -10 1407.26 164.342  39
  -2  -3 -10 1167.46 156.954  43
   2   3  10 1317.35 188.351  42
   2   3  11 30175.8 804.624  41
  -2  -3 -11 31666.4 822.229  13
  -2  -3 -11 30487.8 757.986  39
   2   3  11 31846.2 903.760  42
  -2  -3 -11 29918.3 768.231  43
   2   3  12 46503.4 1037.46  41
  -2  -3 -12 48509.4 1034.22  13
   2   3  12 49594.0 1154.95  42
  -2  -3 -12 49481.6 975.318  39
  -2  -3 -12 48245.4 977.853  43
  -2  -3 -13 495.252 117.973  53
   2   3  13 133.577 61.1063  19
   2   3  13 90.4744 72.6569  54
   2   3  13 248.781 80.9736  31
  -2  -3 -13 95.9815 58.2815  13
   2   3  13 118.295 69.4506  46
   2   3  13 387.872 118.229  42
   2   3  13 158.615 72.4449  41
  -2  -3 -13 63.9831 68.2161  43
   2   3  14 27281.7 784.997  41
  -2  -3 -14 29880.1 783.372  13
  -2  -3 -14 28111.0 762.792  53
   2   3  14 26001.6 655.431  31
  -2  -3 -14 28262.0 822.649  47
   2   3  14 28132.5 740.746  46
   2   3  14 27528.2 688.342  19
   2   3  14 28464.4 774.115  54
   2   3  14 29009.8 851.927  42
   2   3  15 2253.89 216.456  41
  -2  -3 -15 2142.05 201.539  53
   2   3  15 2138.53 195.699  46
   2   3  15 2335.61 217.080  54
   2   3  15 2346.20 185.161  31
   2   3  15 2248.49 190.201  19
  -2  -3 -15 2000.96 211.330  47
   2   3  15 2279.48 224.053  42
  -2  -3 -16 3043.73 214.037  53
   2   3  16 3023.78 222.998  54
  -2  -3 -16 3265.55 243.592  47
   2   3  16 3104.82 211.070  46
   2   3  16 3090.04 227.837  28
   2   3  16 2999.21 195.275  19
   2   3  17 22289.4 456.908  46
  -2  -3 -17 21301.1 463.038  53
  -2  -3 -17 22223.3 527.198  47
   2   3  17 22376.6 513.532  28
  -2  -3 -18 3302.60 154.823  47
   2   3  18 3161.55 145.926  28
  -2  -4  16 6489.08 186.766  19
   2   4 -16 6114.70 186.336  51
  -2  -4  15 34396.8 587.810  19
   2   4 -15 34447.0 615.695  51
   2   4 -15 32546.6 621.600  45
   2   4 -14 7357.07 339.479  51
  -2  -4  14 7573.08 329.045  19
  -2  -4  14 7263.97 297.104  46
   2   4 -14 7663.17 361.796  45
   2   4 -13 23764.1 704.952  45
  -2  -4  13 23452.4 645.129  19
   2   4 -13 22767.7 661.915  51
  -2  -4  13 23907.5 624.185  46
  -2  -4  12 44525.6 934.938  40
   2   4 -12 43472.8 884.531  13
   2   4 -12 42355.3 961.553  51
  -2  -4  12 44805.4 958.397  19
   2   4 -12 43585.9 1011.09  45
  -2  -4  12 45410.6 937.636  46
   2   4 -11 3639.58 291.591  51
  -2  -4  11 3196.72 272.973  40
   2   4 -11 3341.23 293.464  45
  -2  -4  11 3443.59 300.455  37
  -2  -4  11 3443.84 279.702  46
   2   4 -11 3187.87 260.770  39
   2   4 -11 3015.36 244.386  13
  -2  -4  11 3269.73 272.811  19
  -2  -4  10 35622.3 930.486  40
   2   4 -10 34675.4 830.518  13
   2   4 -10 34218.0 866.340  39
  -2  -4  10 33580.1 928.686  37
  -2  -4  10 33791.7 860.159  19
   2   4 -10 35352.0 881.627  51
  -2  -4  10 36041.2 903.099  46
   2   4 -10 35177.4 911.998  45
   2   4 -10 33099.5 803.969  44
  -2  -4   9 56805.8 1173.14  40
  -2  -4   9 52318.4 1141.41  37
   2   4  -9 55490.1 1052.32  13
   2   4  -9 53726.4 1101.18  39
   2   4  -9 55129.7 991.008  43
   2   4  -8 1240.90 164.638  13
   2   4  -8 1114.11 167.648  39
  -2  -4   8 1260.76 177.325  37
   2   4  -8 1503.84 167.203  43
  -2  -4   8 1352.65 183.141  40
  -2  -4   7 38699.0 918.202  40
   2   4  -7 40424.1 843.193  13
   2   4  -7 41583.2 980.718  39
   2   4  -7 40423.3 814.736  43
   2   4  -6 16023.2 485.853  13
   2   4  -6 16430.2 577.744  39
  -2  -4   6 14922.5 551.739  37
  -2  -4   6 15097.7 550.646  40
   2   4  -6 15754.9 474.520  43
   2   4  -5 89165.9 1045.39  13
   2   4  -5 92024.7 1242.62  39
   2   4  -5 89660.2 1052.27  43
  -2  -4   4 141112. 1614.72  37
   2   4  -4 140812. 1407.67  39
   2   4  -4 145497. 1235.06  13
   2   4  -4 145833. 1248.80  43
   2   4  -3 52050.6 786.471  39
  -2  -4   3 52383.6 737.916  57
   2   4  -3 54913.5 701.004  13
   2   4  -3 50532.9 596.475  33
   2   4  -3 53593.5 712.796  43
  -2  -4   3 53331.6 903.355  40
  -2  -4   2 70923.3 966.657  40
   2   4  -2 70048.0 738.304  13
  -2  -4   2 70620.4 816.235  57
   2   4  -2 70327.7 785.269  43
   2   4  -2 70435.0 663.354  33
   2   4  -1 291396. 1561.10   8
   2   4  -1 287269. 1771.27  34
  -2  -4   1 291183. 1603.72  35
  -2  -4   1 282830. 1598.12  57
   2   4  -1 287297. 1560.81   7
   2   4  -1 289357. 1286.91  33
   2   4  -1 295761. 1634.97   2
  -2  -4   1 295437. 1639.13  37
  -2  -4   0 100443. 938.849  57
   2   4   0 106831. 1050.12  34
   2   4   0 107915. 976.249   8
  -2  -4   0 107488. 1120.01  34
  -2  -4   0 97569.2 709.940  33
   2   4   0 107048. 939.298   2
  -2  -4   0 103348. 938.751   1
   2   4   0 100430. 882.512   7
  -2  -4   0 105692. 927.789  35
   2   4   0 98766.4 926.771   9
   2   4   1 111955. 935.850   2
  -2  -4  -1 115830. 1016.80  57
  -2  -4  -1 108612. 756.867  33
  -2  -4  -1 115406. 956.800  35
   2   4   1 107435. 1043.61  34
  -2  -4  -1 118218. 1211.20  34
  -2  -4  -1 109046. 944.581   1
   2   4   1 109134. 990.487   9
   2   4   1 109164. 894.341   7
   2   4   1 110284. 1023.89   8
   2   4   1 113789. 1068.96  36
   2   4   1 108352. 940.494  57
   2   4   2 118920. 995.740  57
   2   4   2 108920. 1027.51   9
   2   4   2 110793. 897.968   7
   2   4   2 119477. 1185.20  36
  -2  -4  -2 115516. 962.557  38
  -2  -4  -2 114997. 946.686   3
   2   4   2 115219. 1090.43   8
   2   4   2 112487. 945.089  35
  -2  -4  -2 113912. 958.621  35
  -2  -4  -2 114812. 820.293  33
  -2  -4  -2 118295. 971.911   2
   2   4   2 113149. 1067.72  34
   2   4   3 930.526 107.788   9
   2   4   3 718.906 90.8488  34
   2   4   3 864.135 126.047  36
  -2  -4  -3 778.758 86.3016  35
   2   4   3 1049.46 116.221   8
   2   4   3 991.208 91.0118   7
  -2  -4  -3 905.607 90.0433   2
  -2  -4  -3 1098.35 134.630  34
  -2  -4  -3 888.327 85.2205  38
  -2  -4  -3 888.084 81.8286  33
   2   4   3 707.776 88.1782  43
   2   4   4 114005. 1212.33   9
   2   4   4 123480. 1247.86   8
   2   4   4 119631. 1126.53  34
  -2  -4  -4 116558. 1236.73  34
  -2  -4  -4 122167. 998.905  33
  -2  -4  -4 118777. 928.080  38
   2   4   4 119600. 1399.19  36
  -2  -4  -5 57249.4 752.812  39
   2   4   5 55781.7 744.486  11
   2   4   5 55589.8 831.247   8
  -2  -4  -5 58561.7 657.275  38
   2   4   5 55914.9 999.359  36
  -2  -4  -6 18508.9 452.176  39
   2   4   6 18474.3 436.690  41
   2   4   6 18880.8 490.016   8
   2   4   6 17249.6 583.552  36
   2   4   6 19480.3 500.760  11
   2   4   6 18327.5 501.719  42
   2   4   7 279463. 1924.49  41
   2   4   7 288955. 2005.69   9
  -2  -4  -7 288487. 1914.13  39
   2   4   7 273099. 1887.81   8
   2   4   7 270295. 2066.42  42
  -2  -4  -8 42261.7 866.843  13
   2   4   8 43330.4 825.087  41
  -2  -4  -8 42443.3 788.826  39
   2   4   8 43237.4 764.548   8
   2   4   8 41452.5 871.204  42
  -2  -4  -9 36348.3 868.604  13
   2   4   9 33030.0 759.423  41
  -2  -4  -9 36107.4 785.049  39
   2   4   9 34146.6 835.797  42
   2   4  10 37996.1 859.926  41
   2   4  10 37707.0 927.832  42
  -2  -4 -10 39683.6 917.931  13
  -2  -4 -10 40421.3 947.514  43
  -2  -4 -10 41903.6 854.248  39
   2   4  11 4737.72 318.120  41
  -2  -4 -11 6099.27 365.905  13
  -2  -4 -11 5180.90 305.139  39
   2   4  11 5216.49 357.971  42
  -2  -4 -11 5561.29 352.731  43
   2   4  12 5381.44 349.760  41
   2   4  12 5582.90 337.779  54
   2   4  12 5532.32 353.736  50
   2   4  12 5904.12 320.870  31
  -2  -4 -12 5882.94 364.640  13
   2   4  12 5341.40 321.846  46
  -2  -4 -12 5916.18 360.997  43
   2   4  12 5590.46 379.928  42
   2   4  13 21597.6 613.577  31
  -2  -4 -13 21988.1 691.578  13
   2   4  13 20490.9 662.564  50
   2   4  13 20928.5 578.076  19
   2   4  13 22698.5 688.406  54
   2   4  13 21997.7 645.904  52
   2   4  13 22155.5 652.840  46
   2   4  13 20930.2 684.151  41
  -2  -4 -13 22638.3 688.385  43
   2   4  13 22508.4 747.266  42
   2   4  14 5290.60 336.087  41
  -2  -4 -14 5445.70 332.604  13
   2   4  14 5539.25 336.522  54
   2   4  14 4863.11 322.200  28
  -2  -4 -14 5686.43 319.349  53
   2   4  14 5315.71 284.246  19
   2   4  14 5388.37 295.093  31
   2   4  14 5422.67 315.602  46
  -2  -4 -14 5535.94 320.417  43
   2   4  14 5557.21 358.347  42
   2   4  15 13975.9 434.615  31
   2   4  15 13818.0 500.619  54
   2   4  15 13519.5 463.679  46
  -2  -4 -15 13326.0 451.484  53
  -2  -4 -15 13640.2 525.797  47
   2   4  15 13424.7 502.242  28
   2   4  15 13252.0 413.780  19
  -2  -4 -16 11437.9 366.009  53
  -2  -4 -16 11736.8 437.966  47
   2   4  16 11436.3 411.788  54
   2   4  16 11651.7 420.312  28
   2   4  16 11567.1 378.083  46
  -2  -4 -17 2940.70 184.195  47
   2   4  17 2719.84 141.353  46
   2   4  17 2720.79 172.705  54
   2   4  17 2830.59 177.398  28
  -2  -4 -18 9423.65 237.751  47
   2   4  18 9916.50 233.358  28
  -2  -5  15 108.701 41.0904  19
   2   5 -15 128.273 44.0015  51
   2   5 -14 14093.5 450.904  45
  -2  -5  14 13334.7 400.987  19
   2   5 -14 13361.2 418.069  51
  -2  -5  14 12976.2 377.211  46
   2   5 -13 23116.3 628.006  51
   2   5 -13 23893.7 665.212  45
  -2  -5  13 21297.1 573.819  46
   2   5 -13 21894.2 506.246  27
  -2  -5  13 22199.4 594.964  19
  -2  -5  12 6117.46 340.236  40
   2   5 -12 6331.37 361.048  51
  -2  -5  12 6939.74 369.439  46
   2   5 -12 6625.21 381.224  45
  -2  -5  12 6199.82 345.578  19
  -2  -5  11 38996.0 943.039  40
   2   5 -11 36695.2 789.548  13
  -2  -5  11 37347.6 921.139  46
   2   5 -11 37491.1 910.842  51
   2   5 -11 38435.6 948.745  45
   2   5 -11 38306.6 851.136  44
  -2  -5  11 36508.4 884.063  19
  -2  -5  10 28441.8 846.457  40
   2   5 -10 27628.6 802.073  39
  -2  -5  10 28580.7 837.926  46
  -2  -5  10 28088.9 858.262  37
  -2  -5  10 27987.0 791.481  19
   2   5 -10 29449.9 738.728  13
   2   5 -10 27613.6 759.276  44
   2   5 -10 28575.4 797.549   7
   2   5 -10 28563.9 831.004  45
   2   5 -10 28270.8 795.580  51
  -2  -5   9 4498.15 348.078  37
   2   5  -9 4297.70 330.132  39
   2   5  -9 4857.48 306.463  13
  -2  -5   9 5050.28 367.511  40
   2   5  -9 4844.39 336.142   7
  -2  -5   8 31932.3 905.843  40
   2   5  -8 31789.1 895.512  39
   2   5  -8 32241.8 852.878   7
   2   5  -8 32980.6 790.935  13
  -2  -5   7 10144.8 502.703  40
   2   5  -7 9730.01 402.895  43
   2   5  -7 9691.87 504.175  39
   2   5  -7 10198.2 418.678  13
   2   5  -7 10056.1 465.525   7
  -2  -5   7 9249.54 473.214  37
  -2  -5   6 59820.3 1173.05  40
   2   5  -6 62188.3 1182.45  39
   2   5  -6 59930.4 948.072  13
   2   5  -6 61744.9 1068.60   7
   2   5  -6 60480.7 949.676  43
  -2  -5   5 99831.0 1472.47  40
   2   5  -5 100187. 1390.51  39
   2   5  -5 104894. 1173.07  13
   2   5  -5 102667. 1298.42   7
   2   5  -5 103349. 1184.19  43
  -2  -5   4 688.797 133.701  40
   2   5  -4 874.803 132.190  39
  -2  -5   4 742.058 137.677  37
   2   5  -4 855.308 103.701  13
   2   5  -4 671.851 94.4193  43
   2   5  -4 693.540 107.593   7
  -2  -5   3 38026.1 836.807  40
   2   5  -3 38802.7 624.559  13
   2   5  -3 39128.9 667.318  43
   2   5  -3 37940.0 712.659   7
  -2  -5   2 108143. 1327.38  40
   2   5  -2 109651. 990.353  13
   2   5  -2 106960. 1137.28   7
   2   5  -2 110583. 1090.90  43
   2   5  -1 88840.2 853.510  33
   2   5  -1 90453.1 854.916  13
   2   5  -1 87735.1 987.062   7
   2   5  -1 86874.2 948.165  43
   2   5   0 7662.90 299.271   9
  -2  -5   0 8657.02 254.259  33
   2   5   0 7864.79 288.422   7
  -2  -5   0 7989.28 329.375  40
   2   5   0 9185.47 331.415   8
   2   5   0 9135.60 306.757  43
   2   5   1 214300. 1601.06   9
   2   5   1 218390. 1494.25   7
   2   5   1 223081. 1708.09   8
  -2  -5  -1 228546. 1299.91  33
   2   5   1 229163. 1553.30  43
  -2  -5  -2 27285.5 520.861  38
   2   5   2 29486.0 635.920   8
   2   5   2 29867.2 665.536  36
  -2  -5  -2 30297.4 677.767   4
   2   5   2 27466.5 523.629   7
   2   5   2 28065.0 612.243   9
   2   5   2 28935.9 574.046  43
   2   5   3 117365. 1323.25   9
   2   5   3 113271. 1073.04   7
   2   5   3 115687. 1372.90  36
  -2  -5  -3 113874. 1019.95  38
   2   5   3 118010. 1308.02   8
  -2  -5  -4 188948. 1266.65  38
   2   5   4 191102. 1738.82   8
  -2  -5  -5 67663.5 856.438  39
   2   5   5 68446.3 1042.62   8
   2   5   6 127103. 1170.20  41
  -2  -5  -6 126049. 1224.69  39
   2   5   6 124468. 1401.48   8
   2   5   7 66576.1 938.340  41
  -2  -5  -7 66340.4 941.265  39
   2   5   7 66984.8 1036.66   8
   2   5   7 66470.2 1056.61   9
   2   5   7 66342.4 986.586  42
  -2  -5  -8 118147. 1483.40  13
   2   5   8 122974. 1394.95  41
  -2  -5  -8 119553. 1322.39  39
   2   5   8 120657. 1409.40   8
   2   5   8 116457. 1394.98  42
  -2  -5  -9 86961.8 1369.77  13
   2   5   9 85123.2 1256.38  41
  -2  -5  -9 87103.2 1188.97  39
   2   5   9 83333.9 1262.60  42
   2   5   9 82575.4 1154.03   8
   2   5  10 8431.95 408.605  41
  -2  -5 -10 9097.00 443.528  13
   2   5  10 8284.54 418.517  42
   2   5  11 31753.7 812.554  41
  -2  -5 -11 33346.5 890.623  43
  -2  -5 -11 33122.4 853.626  13
   2   5  11 33031.2 858.023  42
   2   5  12 17446.1 607.335  41
  -2  -5 -12 18687.0 640.761  13
   2   5  12 17919.8 564.954  31
   2   5  12 18327.4 599.935  52
   2   5  12 17899.5 594.585  54
   2   5  12 17483.7 575.445  46
   2   5  12 17491.8 613.540  28
  -2  -5 -12 18401.2 649.411  43
   2   5  12 17999.5 638.705  42
   2   5  13 9288.21 438.586  41
   2   5  13 9512.71 417.307  46
  -2  -5 -13 10017.7 458.033  13
   2   5  13 10667.4 444.668  52
   2   5  13 9481.15 454.861  42
   2   5  13 9550.89 451.969  28
   2   5  13 10132.1 416.469  31
   2   5  13 10111.8 444.779  54
  -2  -5 -13 10334.7 468.705  43
   2   5  14 16400.9 503.498  31
  -2  -5 -14 17019.5 566.478  13
   2   5  14 16118.3 550.132  41
   2   5  14 16736.4 523.952  46
   2   5  14 16875.7 558.009  54
   2   5  14 15962.5 562.949  28
  -2  -5 -14 16309.0 550.877  43
   2   5  14 16071.1 564.761  42
   2   5  15 10481.7 378.407  46
   2   5  15 10731.1 416.705  54
   2   5  15 10289.1 356.699  31
   2   5  15 10529.1 423.209  28
  -2  -5 -15 10230.9 438.125  47
   2   5  16 148.418 56.1660  54
  -2  -5 -16 170.604 69.0948  47
   2   5  16 164.119 63.0605  28
  -2  -5 -17 19355.3 425.313  47
   2   5  17 18507.8 409.077  28
  -2  -6  14 10697.8 306.234  19
   2   6 -14 9974.13 315.377  51
   2   6 -14 9928.38 236.381  27
   2   6 -13 815.766 117.705  51
  -2  -6  13 724.508 101.014  19
  -2  -6  13 857.377 117.187  46
   2   6 -13 856.740 121.925  45
   2   6 -13 846.042 98.1196  27
  -2  -6  12 45164.9 900.427  46
  -2  -6  12 45621.7 858.761  19
   2   6 -12 44622.6 891.679  51
   2   6 -12 45674.7 804.870  44
   2   6 -12 46631.5 940.966  45
  -2  -6  11 1023.55 154.016  40
   2   6 -11 1254.57 178.188  45
   2   6 -11 1198.05 165.319  51
  -2  -6  11 1156.35 156.369  19
  -2  -6  11 1131.15 170.699  46
   2   6 -11 1321.03 162.201  44
  -2  -6  10 26718.4 817.410  40
   2   6 -10 25869.0 764.290  45
  -2  -6  10 24932.8 722.592  19
  -2  -6  10 25160.1 804.688  46
   2   6 -10 25407.1 735.357  44
   2   6 -10 24563.9 737.220  51
  -2  -6   9 24098.4 793.033  37
   2   6  -9 23552.9 729.687  45
  -2  -6   9 24107.8 806.351  40
   2   6  -9 24252.7 741.265  44
   2   6  -9 22676.8 716.885  51
  -2  -6   9 23965.0 720.926  19
   2   6  -9 24400.8 749.708   7
  -2  -6   8 7595.83 463.537  40
   2   6  -8 7561.00 407.741  51
   2   6  -8 7389.52 423.182   7
  -2  -6   8 7153.60 432.400  37
   2   6  -8 7506.84 451.175  39
  -2  -6   7 26662.1 854.224  40
   2   6  -7 26971.6 865.583  39
   2   6  -7 26856.8 788.278   7
  -2  -6   7 24305.7 778.028  37
   2   6  -6 112471. 1671.26  39
   2   6  -6 110681. 1518.02   7
  -2  -6   6 108449. 1687.95  40
  -2  -6   5 3399.77 296.883  40
   2   6  -5 3351.82 214.422  13
  -2  -6   5 3335.05 275.434  37
   2   6  -5 3561.98 262.986   7
  -2  -6   4 14639.8 595.937  40
   2   6  -4 15201.1 514.888   7
   2   6  -4 15116.7 424.535  13
   2   6  -4 15365.7 460.322  43
  -2  -6   4 14853.4 561.030  37
   2   6  -3 50687.5 822.839  43
   2   6  -3 50473.4 745.553  13
  -2  -6   3 50763.1 1059.47  40
   2   6  -3 50718.1 905.327   7
  -2  -6   2 3990.58 286.540  40
   2   6  -2 3985.52 228.276  43
   2   6  -2 4214.82 206.871  13
   2   6  -2 3947.19 247.440   7
  -2  -6   1 28130.0 735.136  40
   2   6  -1 28005.6 637.341   7
   2   6  -1 29713.3 616.564  43
   2   6   0 90748.6 1150.94   9
  -2  -6   0 89223.8 1269.81  40
   2   6   0 93455.2 1107.94  43
   2   6   0 92669.0 1130.85   7
   2   6   1 17125.6 518.513   9
  -2  -6  -1 17082.9 550.436  40
   2   6   1 16808.4 477.657   7
   2   6   1 17786.3 493.199  43
   2   6   2 161880. 1644.74   8
  -2  -6  -2 165930. 1411.53  38
   2   6   2 159691. 1452.08   7
   2   6   2 166683. 1537.63  43
   2   6   3 117343. 1447.74   9
   2   6   3 113549. 1228.19   7
  -2  -6  -3 117348. 1128.48  38
   2   6   3 117614. 1442.01   8
   2   6   4 31992.6 773.445   8
   2   6   4 31514.3 788.209   9
  -2  -6  -4 29578.9 539.408  38
   2   6   4 29088.8 635.148   7
   2   6   5 87306.0 1377.97   9
   2   6   5 87060.0 1313.97   8
  -2  -6  -5 83140.7 1009.70  39
  -2  -6  -6 49340.9 796.746  39
   2   6   6 47765.2 953.955   8
   2   6   7 40349.6 885.814   9
  -2  -6  -7 40028.8 747.979  39
  -2  -6  -8 124234. 1578.07  13
   2   6   8 117654. 1431.78   9
  -2  -6  -9 1252.16 167.305  13
   2   6   9 1057.14 141.614  41
   2   6  10 45207.8 947.978  41
  -2  -6 -10 43163.2 957.045  13
   2   6  11 36191.4 845.317  41
  -2  -6 -11 37863.3 892.636  13
   2   6  11 36521.3 867.288  52
   2   6  11 34962.2 808.673  16
   2   6  11 36787.4 834.759  46
   2   6  11 36253.0 816.695  31
  -2  -6 -11 37774.6 974.430  43
   2   6  11 35955.2 879.568  28
   2   6  12 1719.73 185.105  41
   2   6  12 1581.66 174.468  31
   2   6  12 2013.41 201.538  52
   2   6  12 1679.16 174.625  16
  -2  -6 -12 1804.29 195.888  13
   2   6  12 1762.02 185.610  54
   2   6  12 1672.55 197.182  28
  -2  -6 -12 1979.62 224.519  43
   2   6  12 1760.06 181.696  46
   2   6  13 3431.66 241.446  46
   2   6  13 3132.49 237.523  41
   2   6  13 3511.72 250.755  54
   2   6  13 3543.51 237.046  16
  -2  -6 -13 3502.82 262.239  13
   2   6  13 3442.83 248.274  52
   2   6  13 3228.40 235.980  31
  -2  -6 -13 3412.09 272.295  43
   2   6  13 3412.15 266.408  28
   2   6  14 19123.1 518.757  31
   2   6  14 18980.0 550.014  54
   2   6  14 17674.7 562.547  28
   2   6  15 14603.7 434.464  54
  -2  -6 -15 14983.0 480.630  47
   2   6  15 14326.9 460.932  28
  -2  -6 -16 70842.8 885.529  47
   2   6  16 68301.1 864.591  28
   2   6  16 70973.2 805.411  54
   2   6  17 35365.1 484.161  28
  -2  -6 -17 33954.3 459.429  47
   2   7 -14 1114.42 83.6515  51
  -2  -7  13 8625.09 269.312  19
   2   7 -13 8439.71 298.278  51
  -2  -7  13 8199.21 292.027  46
   2   7 -13 8532.94 264.927  27
   2   7 -12 279.607 73.4001  51
   2   7 -12 446.127 79.0901  44
  -2  -7  12 356.787 77.2870  19
  -2  -7  12 469.953 91.9372  46
   2   7 -12 413.029 94.8541  45
   2   7 -12 512.471 88.0009  27
   2   7 -11 59358.0 975.724  44
  -2  -7  11 58465.4 934.934  19
   2   7 -11 60163.1 1033.33  51
   2   7 -11 60589.9 1048.18  45
  -2  -7  11 61227.4 1094.33  46
  -2  -7  10 42337.2 994.576  40
  -2  -7  10 41753.9 852.785  19
   2   7 -10 42088.6 922.611  45
  -2  -7  10 42594.1 1009.48  46
   2   7 -10 41593.2 916.905  51
   2   7 -10 41088.7 909.953  44
   2   7 -10 41689.1 794.628  14
   2   7  -9 381.458 110.097  45
  -2  -7   9 378.600 117.978  40
   2   7  -9 310.846 98.6740  44
   2   7  -9 227.938 79.8423  14
   2   7  -9 339.793 97.9261  51
  -2  -7   9 341.020 91.3586  19
  -2  -7   8 63339.3 1345.80  40
  -2  -7   8 57980.1 1166.19  37
   2   7  -8 62859.6 1185.22  51
  -2  -7   8 59826.4 1086.36  19
   2   7  -8 62884.0 1226.14   7
   2   7  -8 63857.3 1148.54  45
   2   7  -8 61194.4 1205.02  44
   2   7  -8 63836.8 1155.88  14
  -2  -7   7 38757.9 944.070  37
   2   7  -7 41102.8 1004.92   7
  -2  -7   7 41499.3 1106.21  40
   2   7  -7 41657.0 962.215  51
   2   7  -7 41723.5 974.670  14
  -2  -7   7 38675.9 876.620  19
   2   7  -7 40082.2 987.005  44
  -2  -7   6 8017.81 425.951  37
  -2  -7   6 8559.45 505.008  40
   2   7  -6 8798.55 454.091   7
  -2  -7   5 74874.8 1463.19  40
   2   7  -5 78825.5 1310.59   7
  -2  -7   4 2504.09 274.304  40
   2   7  -4 2378.76 227.986   7
  -2  -7   3 14601.4 623.252  40
   2   7  -3 15627.1 551.362   7
  -2  -7   2 47088.0 1092.61  40
   2   7  -2 49997.1 962.594   7
   2   7  -2 47249.9 838.940  43
  -2  -7   1 6337.53 390.058  40
   2   7  -1 6345.15 338.544   7
   2   7  -1 6365.22 311.822  43
   2   7   0 286.866 77.0438  43
  -2  -7   0 491.877 126.172  40
   2   7   0 581.675 110.478   7
   2   7   0 313.260 91.8403   9
   2   7   1 88227.9 1283.38   9
   2   7   1 89955.1 1233.94   7
  -2  -7  -1 90229.2 1351.39  40
   2   7   2 16575.1 568.843   9
   2   7   2 16061.3 519.218   7
  -2  -7  -2 16999.7 488.680  38
   2   7   3 15606.0 568.662   9
   2   7   3 15874.2 515.200   7
  -2  -7  -3 16408.8 452.768  38
   2   7   4 164427. 1903.95   9
  -2  -7  -5 1721.52 157.513  39
   2   7   5 1847.08 214.503   9
   2   7   6 21174.3 737.528   9
   2   7   7 129195. 1681.06   9
  -2  -7  -7 133165. 1543.32  13
  -2  -7  -8 7620.04 393.725  13
   2   7   8 7281.10 379.227   9
  -2  -7  -9 23830.6 686.586  13
   2   7  10 38371.1 869.974  31
   2   7  10 39948.6 917.774  16
  -2  -7 -10 41096.3 900.299  13
   2   7  10 40228.1 917.389  52
   2   7  10 41183.5 898.702  46
   2   7  10 38582.1 921.196  28
   2   7  11 21491.1 655.131  52
   2   7  11 21100.2 640.901  16
   2   7  11 20414.2 620.599  31
   2   7  11 20930.8 678.893  28
  -2  -7 -11 22788.5 661.701  13
  -2  -7 -11 22711.7 746.752  43
  -2  -7 -12 20864.4 610.385  13
   2   7  12 20473.8 612.098  52
   2   7  12 21477.9 612.637  16
   2   7  12 20283.6 593.351  31
   2   7  12 19943.6 635.121  28
  -2  -7 -12 20763.8 683.934  43
  -2  -7 -13 43857.1 921.746  43
   2   7  13 44598.0 817.980  16
   2   7  13 46319.8 846.006  52
   2   7  13 45060.3 909.024  28
   2   7  14 3991.60 218.644  16
   2   7  14 3863.19 247.086  28
  -2  -7 -14 4105.56 246.013  47
  -2  -7 -15 16553.5 427.033  47
   2   7  15 15662.3 438.262  28
   2   7  16 13885.6 340.661  28
  -2  -7 -16 12978.4 294.293  47
   2   8 -13 1192.60 77.6639  27
   2   8 -13 1028.76 77.8079  51
  -2  -8  12 32376.3 457.578  19
  -2  -8  12 33187.7 602.078  46
   2   8 -12 32818.3 572.371  51
   2   8 -12 31966.1 500.209  44
   2   8 -12 33014.9 543.621  27
   2   8 -11 47535.4 806.240  51
  -2  -8  11 49308.8 693.366  19
   2   8 -11 47985.6 775.713  27
  -2  -8  11 48800.0 878.457  46
   2   8 -11 48436.2 778.550  44
  -2  -8  10 933.604 110.896  19
   2   8 -10 786.269 120.806  44
   2   8 -10 771.198 119.709  51
   2   8 -10 778.939 117.202  45
  -2  -8  10 851.315 155.862  46
  -2  -8   9 61249.8 1203.73  40
   2   8  -9 56104.2 1042.43  51
  -2  -8   9 55110.4 892.712  19
   2   8  -9 60998.8 1015.95  45
   2   8  -9 56160.0 1067.71  44
   2   8  -9 57437.5 993.484  14
   2   8  -8 7207.62 392.358  51
  -2  -8   8 7241.33 446.003  40
   2   8  -8 7080.55 405.573  44
   2   8  -8 7164.45 381.996  14
  -2  -8   7 179.537 96.2754  40
   2   8  -7 264.801 102.878  14
   2   8  -7 265.471 94.6353  51
   2   8  -7 148.073 72.6941   7
   2   8  -7 153.774 99.2146  44
  -2  -8   6 97991.8 1733.93  40
   2   8  -6 103240. 1621.23  44
   2   8  -6 98572.9 1534.10  14
   2   8  -6 98935.0 1413.38  51
   2   8  -6 100653. 1554.51   7
   2   8  -5 2063.52 236.927  44
   2   8  -5 2379.26 215.581  51
  -2  -8   5 2339.96 281.952  40
   2   8  -5 2073.27 226.030   7
   2   8  -5 2091.93 228.512  14
  -2  -8   4 10851.9 576.165  40
   2   8  -4 10477.0 496.063   7
   2   8  -3 76676.6 1316.98   7
  -2  -8   3 77456.2 1508.39  40
  -2  -8   2 450.452 125.961  40
   2   8  -2 246.520 88.3748   7
   2   8  -1 44119.6 976.812   7
  -2  -8   1 40939.1 1031.13  40
  -2  -8   0 67658.3 1284.70  40
   2   8   0 68474.3 1200.90   7
   2   8   0 67782.5 1171.61   9
   2   8   1 11195.0 479.417   7
   2   8   1 10755.6 478.332   9
  -2  -8  -1 11420.0 454.848  38
   2   8   2 40431.4 948.539   9
   2   8   2 42402.2 932.733   7
   2   8   3 127311. 1715.56   9
   2   8   3 129136. 1637.59   7
   2   8   4 3641.04 302.529   9
   2   8   5 21063.9 741.003   9
   2   8   6 18280.2 712.028   9
   2   8   7 2543.20 247.389   9
   2   8   8 42977.2 960.410   9
   2   8   8 44569.4 965.011  23
   2   8   8 45765.6 1009.90  52
   2   8   8 44451.2 969.703  16
   2   8   8 44056.3 956.620  28
   2   8   9 7115.55 368.740   9
   2   8   9 7366.88 401.593  16
   2   8   9 7491.39 401.198  28
   2   8   9 7793.26 424.586  52
   2   8  10 23725.1 711.672  16
   2   8  10 23746.4 702.098  52
   2   8  10 23398.4 720.424  28
   2   8  10 22506.8 671.940  17
  -2  -8 -10 24054.8 784.311  43
   2   8  11 58922.1 1047.34  52
  -2  -8 -11 58754.1 1158.81  43
   2   8  11 59396.4 1014.79  17
   2   8  11 58220.8 1102.47  28
   2   8  11 57984.8 1046.00  16
   2   8  12 17624.2 568.833  28
   2   8  12 18151.4 539.931  52
   2   8  12 17852.9 537.770  16
   2   8  13 870.519 111.337  52
   2   8  13 805.699 121.015  28
   2   8  13 830.723 109.716  16
   2   8  14 13251.1 406.683  28
   2   8  15 18304.8 406.340  28
   2   9 -11 168.090 45.3478  51
  -2  -9  11 96.3644 50.9582  46
   2   9 -11 57.7304 38.7819  27
  -2  -9  10 26565.4 635.410  46
   2   9 -10 27216.0 580.453  44
   2   9 -10 27482.2 570.625  51
   2   9 -10 27965.7 567.749  27
   2   9  -9 27040.7 615.447  14
   2   9  -9 26220.1 650.948  44
   2   9  -9 26360.4 626.097  51
  -2  -9   9 27055.7 726.553  46
   2   9  -9 26316.3 612.107  27
   2   9  -8 12133.1 487.049  44
   2   9  -8 12949.3 473.434  51
   2   9  -8 12241.5 460.318  14
  -2  -9   7 53685.5 1173.91  40
   2   9  -7 52511.3 1071.71  44
   2   9  -7 53434.9 1034.30  14
   2   9  -7 56670.5 1034.35  51
   2   9  -7 55787.9 939.440  26
  -2  -9   6 28143.2 882.762  40
   2   9  -6 30440.5 860.336  44
   2   9  -6 29596.3 743.774  51
   2   9  -6 29265.6 806.269  14
   2   9  -5 22305.9 727.126   7
  -2  -9   5 21877.4 799.369  40
   2   9  -5 21701.2 754.120  44
   2   9  -5 21519.4 712.778  14
   2   9  -4 61174.2 1216.57   7
   2   9  -4 61032.3 1219.86  14
   2   9  -4 60825.9 1225.39  44
   2   9  -3 2219.44 233.461   7
  -2  -9   3 2206.64 264.317  40
   2   9  -3 2445.35 246.655  14
   2   9  -3 2167.37 230.004  44
   2   9  -3 1870.81 203.314  52
  -2  -9   2 77770.7 1497.26  40
   2   9  -2 81086.5 1394.66   7
   2   9  -2 79196.2 1282.85  52
   2   9  -2 75985.8 1246.40  28
   2   9  -2 76794.9 1290.02  44
   2   9  -2 77560.0 1336.52  14
  -2  -9   1 15682.5 654.300  40
   2   9  -1 17086.4 643.093   7
   2   9  -1 15421.2 555.950  28
  -2  -9   0 1054.12 168.082  40
   2   9   0 1126.02 164.187   7
  -2  -9   0 1567.73 182.827  38
   2   9   1 92619.2 1484.38   7
   2   9   1 91381.4 1441.18   9
   2   9   2 95863.2 1503.73   9
   2   9   2 96093.9 1516.88   7
   2   9   3 15630.0 626.054   9
   2   9   4 46516.0 1091.42   9
   2   9   5 3958.96 324.587   9
   2   9   5 3913.03 274.106  23
   2   9   5 4253.32 312.291  52
   2   9   5 4394.52 322.650  17
   2   9   5 3877.15 290.240  29
   2   9   5 4269.23 297.074  28
   2   9   5 3967.18 285.070  25
   2   9   6 8973.40 423.900  23
   2   9   6 9222.64 478.618  17
   2   9   6 9911.86 453.785  28
   2   9   6 9761.34 512.746   9
   2   9   6 9888.34 476.980  52
   2   9   6 9491.26 436.167  25
   2   9   7 68533.3 1187.47  23
   2   9   7 68650.1 1256.62  52
   2   9   7 68910.0 1327.33  17
   2   9   7 65405.1 1245.46   9
   2   9   7 68971.7 1201.47  28
   2   9   7 69102.8 1136.26  25
   2   9   8 12918.7 527.545  23
   2   9   8 12469.5 514.722  28
   2   9   8 11818.4 537.665  17
   2   9   8 11984.9 501.473   9
   2   9   8 12365.9 532.718  52
   2   9   9 13622.0 533.616  28
   2   9   9 13629.2 543.750  52
   2   9   9 12750.7 526.177  17
   2   9  10 61834.2 1117.12  28
   2   9  10 58562.1 1054.96  17
   2   9  10 60386.9 1068.15  52
  -2  -9 -10 62369.9 1165.42  43
   2   9  11 4490.24 271.322  17
   2   9  11 4360.84 268.439  52
   2   9  11 4308.78 281.835  28
   2   9  12 7950.34 347.801  28
   2   9  12 7907.10 318.031  52
   2   9  12 8347.43 322.272  17
   2   9  13 13583.4 404.574  28
   2   9  13 13487.2 347.821  52
   2   9  14 2689.65 155.443  28
   2   9  15 3288.94 128.734  28
  -2 -10  10 12483.1 326.959  46
   2  10 -10 17501.8 335.495  27
   2  10  -9 7130.92 244.349  51
   2  10  -9 7157.27 258.151  27
   2  10  -8 26123.6 548.430  27
   2  10  -8 26078.5 539.309  51
   2  10  -8 26134.7 612.547  44
   2  10  -8 26443.5 583.623  14
   2  10  -7 5971.19 323.199  44
   2  10  -7 5576.73 276.514  51
   2  10  -7 5525.72 296.775  14
   2  10  -7 5383.05 269.165  27
   2  10  -7 5671.61 269.301  26
   2  10  -6 24754.8 708.139  44
   2  10  -6 24519.7 595.398  51
   2  10  -6 22827.8 578.363  27
   2  10  -6 23910.0 612.597  26
   2  10  -6 22484.2 638.802  14
  -2 -10   5 30801.6 864.155  40
   2  10  -5 30419.7 780.942  14
   2  10  -5 32337.5 852.036  44
   2  10  -5 31141.2 695.380  27
  -2 -10   4 1035.57 171.991  40
   2  10  -4 1170.46 169.145  44
   2  10  -4 1201.88 168.514  14
   2  10  -3 82262.6 1346.35  44
   2  10  -3 84808.6 1290.53  32
   2  10  -3 81332.5 1350.99  14
  -2 -10   2 85611.1 1494.27  40
   2  10  -2 92272.2 1467.62   7
   2  10  -2 90015.5 1430.40  14
   2  10  -2 87984.6 1362.16  44
   2  10  -2 91238.1 1403.83  52
  -2 -10   1 1808.21 218.589  40
   2  10  -1 1343.70 183.963   7
   2  10  -1 1390.61 179.449  28
  -2 -10   1 1199.64 166.413  38
   2  10  -1 1303.51 181.853  52
   2  10  -1 1245.58 161.891  44
   2  10  -1 1354.42 177.964  14
   2  10   0 36979.9 950.967   7
   2  10   0 34327.8 886.908  52
   2  10   0 33471.8 848.946  28
   2  10   0 34879.1 852.100  14
   2  10   1 49238.2 971.789  17
   2  10   1 48070.8 1048.26  52
   2  10   1 45924.2 993.192  28
   2  10   2 106.327 69.2183  28
   2  10   2 192.140 89.0607  52
   2  10   2 259.485 90.9453  17
   2  10   3 60289.8 1189.92  52
   2  10   3 64024.7 1171.02  28
   2  10   3 63151.6 1160.13  17
   2  10   3 62350.6 1226.82   9
   2  10   4 11009.5 443.748  23
   2  10   4 11360.6 519.709  52
   2  10   4 11564.8 499.496  28
   2  10   4 11459.9 506.534  17
   2  10   4 11833.0 499.826  25
   2  10   4 12184.1 543.418   9
   2  10   5 32398.8 773.062  23
   2  10   5 34230.8 888.658  52
   2  10   5 32587.3 865.282  17
   2  10   5 32844.1 835.401  28
   2  10   5 32362.6 808.166  25
   2  10   6 42691.7 904.869  23
   2  10   6 43818.0 917.609  25
   2  10   6 48502.3 1001.88  28
   2  10   6 45920.6 1033.71  17
   2  10   6 45961.8 1020.68  52
   2  10   7 6895.15 368.835  23
   2  10   7 7140.90 410.007  17
   2  10   7 7003.14 394.091  52
   2  10   7 7632.38 397.302  28
   2  10   7 7083.68 347.635  25
   2  10   7 7068.77 358.445  32
   2  10   8 31701.8 785.976  28
  -2 -10  -8 30938.5 802.488  43
   2  10   8 33051.0 832.057  52
   2  10   8 31607.5 827.641  17
   2  10   9 43436.4 897.773  52
   2  10   9 43353.3 895.112  28
   2  10   9 42470.2 888.694  17
   2  10  10 15819.8 493.113  52
   2  10  10 16343.1 508.615  17
   2  10  11 29816.5 641.302  28
   2  10  11 29147.7 593.983  52
   2  10  11 30073.5 619.970  17
   2  10  12 22029.2 446.167  17
   2  10  12 21171.6 422.033  52
   2  10  12 22212.2 492.238  28
   2  10  13 97.0924 40.8660  28
  -2 -11   8-0.40202 33.7621  46
   2  11  -8 159.796 36.0280  27
   2  11  -7 12961.8 311.455  26
   2  11  -7 12566.0 299.340  27
   2  11  -6 32739.3 640.667  14
   2  11  -6 35052.5 619.183  26
   2  11  -5 1163.80 136.861  26
   2  11  -5 1131.10 135.070  14
   2  11  -4 34953.3 748.638  14
   2  11  -3 94372.2 1196.70  32
   2  11  -3 88478.2 1232.52  14
   2  11  -2 231.497 82.0653  14
   2  11  -2 223.391 79.2635  32
   2  11  -1 20261.6 642.947  52
   2  11  -1 20042.7 594.003  14
   2  11  -1 20701.0 647.597  32
   2  11   0 7369.48 404.231  32
   2  11   0 7012.68 388.273  52
   2  11   0 7164.24 352.195  14
   2  11   1 14331.6 573.950  32
   2  11   1 14194.9 559.454  52
   2  11   1 14495.6 543.177  28
   2  11   2 37158.2 901.445  52
   2  11   2 39088.0 955.702  32
   2  11   2 38337.3 881.426  28
   2  11   3 17622.6 618.258  52
   2  11   3 16827.2 581.966  28
   2  11   3 16803.2 568.718  17
   2  11   3 17004.8 617.012  32
   2  11   4 15515.4 573.718  32
   2  11   4 15976.2 584.421  52
   2  11   4 16196.0 564.571  17
   2  11   4 16514.5 571.265  28
   2  11   5 73892.6 1071.21  23
   2  11   5 70671.3 1169.20  32
   2  11   5 75493.3 1244.87  52
   2  11   5 73852.7 1207.88  17
   2  11   5 74381.8 1192.40  28
   2  11   6 15265.5 495.513  23
   2  11   6 15176.4 546.446  52
   2  11   6 16117.3 566.043  17
   2  11   6 15458.3 531.859  28
   2  11   6 14586.1 499.335  32
   2  11   7 15479.8 544.195  17
   2  11   7 15352.7 468.727  32
   2  11   7 15868.5 520.359  28
   2  11   7 15791.5 537.165  52
   2  11   8 43826.3 848.715  52
   2  11   8 42368.8 841.063  17
   2  11   9 2805.55 202.256  17
   2  11   9 3134.59 211.340  52
   2  11   9 3245.82 218.495  28
   2  11  10 32370.4 575.083  52
   2  11  10 32466.5 603.798  17
   2  11  10 33230.5 625.216  28
   2  11  11 44498.8 628.334  28
   2  11  11 43751.9 597.389  17
   2  11  12 2510.76 121.834  28
   2  12  -5 20707.1 403.720  26
   2  12  -4 15260.0 383.006  14
   2  12  -4 15994.6 406.882  26
   2  12  -3 155.084 51.5714  14
   2  12  -3 337.536 68.5538  32
   2  12  -2 25453.8 556.685  32
   2  12  -2 24208.8 517.909  14
   2  12  -1 805.014 119.336  32
   2  12  -1 736.667 97.3079  14
   2  12   0 14912.6 494.721  52
   2  12   0 14436.7 478.649  32
   2  12   1 39089.9 805.093  52
   2  12   1 38880.3 811.188  32
   2  12   2 5701.01 319.745  32
   2  12   2 5752.19 318.775  52
   2  12   3 2958.38 226.046  52
   2  12   3 2794.26 222.449  32
   2  12   3 3001.15 220.456  28
   2  12   4 41511.9 816.210  52
   2  12   4 39276.9 779.857  32
   2  12   4 40452.0 779.911  28
   2  12   5 2271.47 182.464  32
   2  12   5 2331.07 193.949  52
   2  12   5 2332.05 186.246  28
   2  12   6 17676.8 501.800  52
   2  12   6 17142.4 485.033  17
   2  12   6 17098.9 478.857  28
   2  12   6 16717.0 445.742  32
   2  12   7 45508.1 763.000  17
   2  12   7 45732.9 757.558  52
   2  12   7 46049.9 745.306  28
   2  12   7 45491.2 628.920  32
   2  12   8 1546.56 132.377  28
   2  12   8 1469.33 125.133  52
   2  12   9 12771.7 300.986  52
   2  12   9 14459.1 345.210  28
   2  12  10 50798.8 530.292  28
   2  13  -3 34923.2 424.017  26
   2  13  -2 2509.67 134.123  26
   2  13  -1 11753.5 286.895  32
   2  13  -1 11953.4 307.478  26
   2  13   0 11286.1 313.827  32
   2  13   1 1970.86 144.412  32
   2  13   2 10019.5 321.986  32
   2  13   3 15053.7 382.916  32
   2  13   4 630.330 81.5695  32
   2  13   4 782.375 96.5162  52
   2  13   5 24401.2 413.426  32
   2  13   5 24705.3 461.164  52
   2  13   6 35097.5 492.335  52
  -3  11   4 29604.8 410.558  23
  -3  11   3 33880.5 477.211  23
  -3  11   2 245.993 52.7320  23
  -3  11   1 49310.8 616.814  23
  -3  11   0 6714.84 227.090  23
  -3  11  -1 1926.60 120.797  23
  -3  11  -2 8945.63 242.485  23
  -3  10   7 18382.9 329.907  54
  -3  10   7 18986.0 334.008  17
  -3  10   7 18986.0 380.841  29
  -3  10   6 2902.15 167.046  23
  -3  10   6 2705.44 150.716  54
  -3  10   6 2643.40 164.996  29
  -3  10   6 2734.04 142.352  17
  -3  10   5 55350.3 772.682  23
  -3  10   5 54645.5 744.466  54
  -3  10   5 55919.9 822.460  29
  -3  10   4 35592.9 658.673  23
  -3  10   4 35627.3 679.784  29
  -3  10   4 35702.2 628.762  54
  -3  10   3 1028.39 126.943  23
  -3  10   3 830.668 104.062  54
  -3  10   3 921.848 117.304  29
  -3  10   2 46811.8 804.793  23
  -3  10   2 45270.3 743.120  54
  -3  10   1 5207.02 275.925  23
  -3  10   1 5257.91 255.703  54
  -3  10   0 24774.9 593.656  23
  -3  10   0 24195.1 541.083  54
  -3  10  -1 32305.9 670.963  23
  -3  10  -1 31931.0 610.700  54
  -3  10  -2 655.135 90.2516  54
  -3  10  -2 683.052 103.005  23
  -3  10  -3 26873.8 578.216  23
  -3  10  -3 26716.4 510.079  54
  -3  10  -3 25550.8 495.652  26
  -3  10  -4 34307.0 621.227  23
  -3  10  -4 32525.3 549.773  26
  -3  10  -5 664.055 85.4209  23
  -3  10  -5 551.429 77.7386  26
  -3  10  -6 8696.96 244.230  23
  -3   9  10 716.396 68.5893  17
  -3   9   9 31768.6 527.372  17
  -3   9   9 31923.6 501.917  29
  -3   9   9 32368.8 522.262  54
  -3   9   8 53515.4 774.351  54
  -3   9   8 52772.5 758.598  29
  -3   9   7 318.737 83.7072  29
  -3   9   7 295.882 77.6845  54
  -3   9   7 359.120 82.9674  23
  -3   9   6 50293.8 842.966  23
  -3   9   6 48474.4 876.102  54
  -3   9   6 49590.9 899.994  29
  -3   9   5 36481.1 760.549  23
  -3   9   5 35979.9 777.635  54
  -3   9   5 38020.4 825.211  29
  -3   9   5 35587.4 760.011  24
  -3   9   4 903.780 134.560  23
  -3   9   4 693.709 119.027  54
  -3   9   4 797.995 137.566  29
  -3   9   4 991.594 141.262  24
  -3   9   3 32313.0 769.175  23
  -3   9   3 32776.3 775.002  54
  -3   9   3 33108.5 799.310  29
  -3   9   3 31902.4 752.944  24
  -3   9   2 6209.16 346.428  23
  -3   9   2 6346.27 344.604  54
  -3   9   2 6532.01 355.668  29
  -3   9   2 6662.42 343.813  24
  -3   9   1 59842.5 1075.06  23
  -3   9   1 59863.9 1056.08  54
  -3   9   1 63226.6 1087.90  29
  -3   9   1 61734.1 991.334  24
  -3   9   0 70770.4 1165.11  23
  -3   9   0 69790.6 1130.97  54
  -3   9   0 70299.5 1128.30  29
  -3   9  -1 644.657 125.975  23
  -3   9  -1 615.913 120.465  22
  -3   9  -1 973.919 139.052  54
  -3   9  -2 66347.3 1068.29  54
  -3   9  -2 65900.0 1106.29  23
  -3   9  -2 67299.0 1064.91  22
  -3   9  -2 63898.4 995.083  26
  -3   9  -3 38913.1 831.317  23
  -3   9  -3 36775.3 727.762  22
  -3   9  -3 37608.6 771.841  26
  -3   9  -3 38696.9 800.402  54
  -3   9  -4 3363.36 244.197  23
  -3   9  -4 3514.66 236.756  54
  -3   9  -4 3274.67 229.093  26
  -3   9  -5 14746.8 483.777  23
  -3   9  -5 14471.0 465.295  26
  -3   9  -5 14132.7 452.104  54
  -3   9  -6 12197.7 418.053  23
  -3   9  -6 11118.1 392.848  26
  -3   9  -6 11154.4 355.848  30
  -3   9  -6 12077.3 393.984  54
  -3   9  -7 4664.84 232.255  23
  -3   9  -7 4386.19 213.599  30
  -3   9  -7 4656.76 220.904  54
  -3   9  -7 4367.84 233.707  26
  -3   9  -8 19093.3 397.227  23
  -3   9  -8 18485.0 400.235  30
   3  -9   9 5440.13 189.071  56
  -3   9  -9 6574.76 209.984  30
  -3   8  11 9522.06 280.664  54
  -3   8  11 8777.72 218.842  29
  -3   8  10 32318.0 554.548  29
  -3   8  10 30840.6 595.418  54
  -3   8   9 34776.5 668.457  29
  -3   8   9 35278.3 714.266  54
  -3   8   8 349.663 86.8703  23
  -3   8   8 494.823 106.268  54
  -3   8   8 421.751 89.4469  29
  -3   8   8 526.899 87.8662  16
  -3   8   8 309.872 91.4192  24
  -3   8   7 29075.1 677.903  23
  -3   8   7 29818.0 762.763  54
  -3   8   7 30064.8 747.354  29
  -3   8   7 28389.8 722.451  24
  -3   8   6 14174.2 501.268  23
  -3   8   6 14467.8 547.061  54
  -3   8   6 14466.7 554.202  29
  -3   8   6 14325.9 536.831  24
  -3   8   5 5125.69 315.250  23
  -3   8   5 4685.44 320.895  54
  -3   8   5 5129.45 329.321  24
  -3   8   5 5134.48 337.051  29
  -3   8   4 18045.2 603.888  23
  -3   8   4 17810.1 621.559  54
  -3   8   4 18067.6 637.104  29
  -3   8   4 16356.2 597.228  24
  -3   8   3 12110.8 503.840  23
  -3   8   3 12495.0 537.078  22
  -3   8   3 11475.3 500.592  24
  -3   8   3 12377.2 529.425  29
  -3   8   3 12218.7 516.543  54
  -3   8   2 34054.8 856.425  23
  -3   8   2 35268.8 903.940  22
  -3   8   2 34797.8 867.606  54
  -3   8   2 36190.5 891.506  29
  -3   8   2 35555.7 885.531  24
   3  -8  -2 37700.4 970.215  41
  -3   8   1 121102. 1578.94  24
  -3   8   1 117272. 1581.99  23
  -3   8   1 119510. 1637.25  22
  -3   8   1 117886. 1606.22  54
  -3   8   1 116954. 1792.91  32
  -3   8   1 120571. 1596.17  29
   3  -8   0 4012.79 318.378  41
  -3   8   0 3676.21 282.958  23
  -3   8   0 3720.12 291.564  22
  -3   8   0 4254.41 364.119  32
  -3   8   0 3676.37 277.827  29
  -3   8   0 3907.34 292.690  54
   3  -8   1 70253.2 1311.30  41
  -3   8  -1 68180.9 1209.90  23
  -3   8  -1 64783.1 1176.21  22
  -3   8  -1 66485.3 1183.38  54
  -3   8  -1 65566.6 1340.51  32
  -3   8  -1 69622.9 1150.65  29
   3  -8   2 60855.0 1217.48  41
  -3   8  -2 57804.9 1113.22  23
  -3   8  -2 57731.1 1083.27  22
  -3   8  -2 58893.1 1106.68  54
  -3   8  -2 58028.6 1080.70  26
  -3   8  -2 59100.9 1015.99  29
  -3   8  -3 9148.76 423.676  22
  -3   8  -3 8582.23 426.971  23
   3  -8   3 9460.02 477.806  41
  -3   8  -3 8746.59 426.021  54
  -3   8  -3 8994.00 430.224  26
   3  -8   4 34595.0 895.848  41
  -3   8  -4 33746.5 832.756  23
  -3   8  -4 32807.6 807.559  54
   3  -8   5 42324.5 974.557  41
   3  -8   5 42743.5 1021.06  40
  -3   8  -5 41228.4 885.672  54
  -3   8  -5 40010.0 883.033  26
  -3   8  -5 40530.1 902.497  23
   3  -8   6 1340.99 177.236  40
  -3   8  -6 1373.52 170.370  23
  -3   8  -6 1324.54 163.526  54
  -3   8  -6 1246.17 163.546  26
  -3   8  -7 30234.2 728.539  23
  -3   8  -7 29353.7 708.307  54
  -3   8  -7 29175.6 711.715  26
  -3   8  -8 6220.14 303.305  23
  -3   8  -8 6320.78 310.906  54
  -3   8  -8 6335.49 317.349  26
  -3   8  -9 19563.0 481.232  54
  -3   8  -9 18562.4 476.666  30
  -3   8  -9 18878.6 465.466  23
   3  -8   9 18995.2 526.284  56
  -3   8 -10 17733.0 384.469  54
  -3   8 -10 17780.7 376.978  23
   3  -8  10 17085.3 444.219  56
  -3   8 -10 17621.4 419.279  30
   3  -8  11 8366.87 264.718  56
  -3   8 -11 9461.29 261.803  30
  -3   7  13 11007.4 249.772  54
  -3   7  12 10102.1 283.778  16
  -3   7  12 10023.3 311.992  54
  -3   7  11 21427.7 529.518  54
  -3   7  11 22092.0 469.369  29
  -3   7  11 21864.5 484.086  16
  -3   7  10 4859.57 282.699  54
  -3   7  10 4713.94 252.230  16
  -3   7   9 1644.31 161.993  16
  -3   7   9 1584.17 183.527  54
  -3   7   9 1764.99 180.276  24
  -3   7   8 19538.2 560.857  23
  -3   7   8 20281.2 579.987  16
  -3   7   8 19777.2 654.842  54
  -3   7   8 18616.0 584.252  15
  -3   7   8 19642.7 624.440  24
  -3   7   7 2137.38 201.137  23
  -3   7   7 2123.26 213.213  15
  -3   7   7 2186.05 226.371  54
  -3   7   7 2182.28 192.675  16
  -3   7   7 2072.07 220.243  24
  -3   7   6 34188.6 886.827  24
  -3   7   6 36305.2 830.000  23
  -3   7   6 35981.7 902.304  54
   3  -7  -6 35799.1 967.040  36
  -3   7   6 35671.4 897.299  15
  -3   7   5 70756.7 1289.14  24
  -3   7   5 73360.5 1201.28  23
  -3   7   5 70769.0 1288.76   9
  -3   7   5 72869.8 1284.80  54
   3  -7  -5 73083.2 1346.61  36
  -3   7   5 71609.7 1255.60  15
  -3   7   4 1255.22 188.205  24
  -3   7   4 1335.98 174.219  23
  -3   7   4 1623.58 202.031  22
  -3   7   4 1277.92 176.489  54
   3  -7  -4 1518.34 195.892  36
  -3   7   4 1437.75 188.525   9
  -3   7   3 52555.0 1042.49  23
  -3   7   3 53323.0 1116.12  22
  -3   7   3 53781.7 1115.84   9
  -3   7   3 54088.3 1090.60  54
  -3   7   3 49745.2 1082.64  24
  -3   7   3 51027.4 1104.14  32
   3  -7  -3 53032.7 1055.63  36
  -3   7   2 26759.4 794.842  24
  -3   7   2 28329.7 762.390  23
  -3   7   2 29212.2 821.559  22
  -3   7   2 28830.7 798.258   9
  -3   7   2 29103.7 790.508  29
  -3   7   2 28598.2 784.444  54
  -3   7   2 27907.5 853.557  32
  -3   7   1 1949.76 218.832  24
  -3   7   1 1548.75 184.022  54
  -3   7   1 1836.08 199.009  23
  -3   7   1 1587.04 185.651   9
  -3   7   1 1625.93 199.041  22
  -3   7   1 1966.96 253.761  32
  -3   7   1 1701.05 192.429  29
   3  -7   0 46980.9 1074.44  41
  -3   7   0 44230.7 957.084  23
  -3   7   0 44042.1 991.412  22
  -3   7   0 44856.1 973.199  54
  -3   7   0 47508.1 1218.53  32
  -3   7   0 46205.5 950.283  29
  -3   7  -1 63313.7 1156.77  54
  -3   7  -1 62698.9 1161.81  22
   3  -7   1 66601.2 1286.59  41
  -3   7  -1 61834.6 1137.98  23
  -3   7  -1 63351.5 1272.36   6
  -3   7  -1 65238.9 1383.93  32
  -3   7  -1 65726.3 1098.09  29
   3  -7   2 1891.72 224.497  41
  -3   7  -2 1875.55 208.792  23
  -3   7  -2 2123.96 217.357  22
  -3   7  -2 1982.76 250.541  32
  -3   7  -2 1468.50 182.247  54
  -3   7  -2 1650.47 211.736   6
  -3   7  -2 1741.15 198.451  26
  -3   7  -3 32939.0 835.438  54
  -3   7  -3 32123.1 832.601  23
  -3   7  -3 31364.6 804.840  22
  -3   7  -3 31808.8 905.013  32
  -3   7  -3 31141.7 907.437   6
   3  -7   3 32660.7 908.245  41
  -3   7  -3 31231.2 830.721  26
  -3   7  -4 67784.9 1204.49  23
  -3   7  -4 69068.9 1173.74  22
  -3   7  -4 67110.2 1195.15  54
   3  -7   4 68108.9 1284.05  37
  -3   7  -4 66265.1 1257.65  51
  -3   7  -4 67642.4 1336.45   6
   3  -7   4 70387.1 1340.69  41
  -3   7  -4 67909.2 1236.77  26
   3  -7   5 417.676 120.467  41
  -3   7  -5 250.306 97.8401  23
  -3   7  -5 332.367 109.254  51
   3  -7   5 416.957 120.360  37
  -3   7  -5 350.456 106.880  54
  -3   7  -5 189.788 89.6051   6
  -3   7  -5 497.393 128.223  26
  -3   7  -5 356.790 102.795  12
  -3   7  -5 483.142 113.430  27
   3  -7   6 51359.1 1133.41  41
   3  -7   6 48955.0 1117.95  40
  -3   7  -6 47523.6 1088.32  51
  -3   7  -6 49149.7 1038.93  26
  -3   7  -6 48779.2 995.665  12
   3  -7   6 49732.7 1149.35  37
  -3   7  -6 50790.8 1058.07  27
  -3   7  -6 49211.8 1078.07   6
  -3   7  -6 49318.7 1022.67  54
  -3   7  -7 6580.53 371.430  54
   3  -7   7 6608.10 396.901  40
  -3   7  -7 6268.68 395.131  51
  -3   7  -7 6300.49 357.218  12
   3  -7   7 6920.51 413.453  41
  -3   7  -7 6707.65 391.831  27
  -3   7  -7 6388.13 373.015  26
   3  -7   8 44663.9 1017.57  41
   3  -7   8 42816.1 958.408  40
  -3   7  -8 43389.4 900.954  12
  -3   7  -8 43320.3 1016.26  51
  -3   7  -8 44351.8 945.306  26
  -3   7  -8 44719.5 948.247  54
  -3   7  -8 43842.4 945.774  27
  -3   7  -9 35201.4 802.527  54
  -3   7  -9 33610.8 834.782  51
  -3   7  -9 32524.1 767.587  27
  -3   7  -9 32867.6 770.535  26
  -3   7 -10 180.506 66.1317  23
  -3   7 -10 332.151 81.8174  54
  -3   7 -10 187.599 73.3683  51
  -3   7 -10 229.057 71.8820  30
  -3   7 -11 32526.5 571.236  23
  -3   7 -11 32994.9 630.833  30
  -3   7 -11 31504.0 640.015  51
   3  -7  11 33457.0 695.882  56
  -3   7 -11 32716.4 619.867  54
  -3   7 -12 36851.0 571.587  51
  -3   7 -12 35301.0 452.630  23
   3  -7  12 35829.1 625.363  56
  -3   7 -12 38088.6 582.719  30
  -3   7 -12 36894.3 529.818  54
   3  -7  13 4600.11 175.163  56
  -3   7 -13 7507.12 196.643  30
  -3   6  14 19544.5 328.136  54
  -3   6  14 18711.6 303.022  16
  -3   6  13 1281.59 115.788  54
  -3   6  13 1349.66 110.663  16
  -3   6  12 42109.4 744.308  54
   3  -6 -12 43201.4 663.166  51
  -3   6  12 42071.0 702.323  16
  -3   6  11 2198.17 182.702  50
  -3   6  11 2592.04 210.571  54
  -3   6  11 2286.15 185.567  16
  -3   6  11 2331.43 174.645  15
  -3   6  10 32107.5 727.565  16
  -3   6  10 31833.8 718.400  50
  -3   6  10 32681.0 800.300  54
  -3   6  10 32435.2 715.075  15
  -3   6  10 34744.7 724.778  24
  -3   6   9 37602.5 833.072  15
  -3   6   9 37478.0 823.430  16
  -3   6   9 38121.0 803.472  50
  -3   6   9 37887.4 914.834  49
  -3   6   9 38352.1 926.056  54
  -3   6   9 39742.1 868.086  24
  -3   6   8 2040.48 218.579  24
  -3   6   8 2020.77 190.528  23
  -3   6   8 1775.09 211.027  49
  -3   6   8 1535.36 199.277  54
  -3   6   8 2090.71 203.661  16
  -3   6   8 1835.60 198.376  15
   3  -6  -8 1518.52 200.659  36
  -3   6   7 72990.8 1304.14  24
  -3   6   7 69913.0 1113.57  23
  -3   6   7 68508.4 1248.11   9
   3  -6  -7 71585.3 1413.75  36
  -3   6   7 73278.1 1295.65  54
  -3   6   7 72037.1 1150.35  16
  -3   6   7 71758.3 1236.69  15
  -3   6   7 68543.8 1236.73  49
  -3   6   6 36292.1 876.316  49
  -3   6   6 36621.1 950.001  24
  -3   6   6 36148.1 809.685  23
  -3   6   6 38359.8 805.535  16
  -3   6   6 34980.1 913.067   9
  -3   6   6 38633.9 926.431  54
  -3   6   6 37829.7 915.254  15
   3  -6  -6 38894.4 1061.42  36
  -3   6   5 785.694 151.452  24
  -3   6   5 893.570 146.986  54
  -3   6   5 726.242 141.301   9
   3  -6  -5 732.266 146.516  36
  -3   6   5 806.294 140.028  15
  -3   6   4 18739.7 690.528   9
   3  -6  -4 19144.3 685.578  36
  -3   6   3 2817.36 264.778   9
   3  -6  -3 2605.03 240.645  36
  -3   6   2 468.424 114.755   9
   3  -6  -2 510.719 111.444  36
  -3   6   1 79510.5 1277.19   9
   3  -6  -1 82956.8 1201.28  36
  -3   6   1 80982.2 1352.97   6
  -3   6   0 75505.4 1185.17   9
  -3   6   0 75372.1 1329.45   6
   3  -6   1 3260.83 276.709  41
   3  -6   1 2990.63 246.612  37
  -3   6  -1 3638.07 301.306   6
   3  -6   2 131827. 1730.99  41
  -3   6  -2 128366. 1778.78   6
   3  -6   2 132377. 1696.56  37
   3  -6   3 11177.3 512.656  41
  -3   6  -3 10406.6 521.495   6
  -3   6  -3 10197.3 468.070  12
   3  -6   3 11123.0 511.098  37
   3  -6   4 5301.79 365.777  37
   3  -6   4 5049.19 351.861  41
  -3   6  -4 4714.67 353.108   6
  -3   6  -5 52036.0 1100.56  12
   3  -6   5 53359.1 1160.27  41
   3  -6   5 54534.2 1199.51  37
  -3   6  -5 55062.0 1217.66   6
  -3   6  -6 256.368 89.1907  51
  -3   6  -6 118.798 75.1449  27
  -3   6  -6 276.830 105.843  26
  -3   6  -6 169.450 83.5947  12
  -3   6  -6 131.733 87.2291   6
   3  -6   6 178.133 98.5088  37
   3  -6   7 45783.6 1101.20  41
   3  -6   7 43515.7 1034.29  40
  -3   6  -7 44192.8 1017.77   6
  -3   6  -7 43636.4 1048.12  51
  -3   6  -7 43377.9 1010.45  12
  -3   6  -7 44806.3 1007.85  26
   3  -6   7 46608.1 1171.83  37
  -3   6  -7 46826.0 1096.21  27
   3  -6   8 90405.9 1548.65  41
  -3   6  -8 90275.6 1408.84  26
   3  -6   8 91040.3 1445.76  40
  -3   6  -8 88127.1 1344.17   6
  -3   6  -8 91987.8 1541.21  51
   3  -6   8 91047.1 1601.33  37
  -3   6  -8 89601.9 1461.21  27
  -3   6  -8 88608.7 1430.89  12
   3  -6   9 911.548 165.528  41
  -3   6  -9 1053.51 161.755  26
  -3   6  -9 790.453 159.871  51
  -3   6  -9 875.909 153.850  27
  -3   6  -9 1034.06 159.091  12
   3  -6  10 8577.47 451.095  41
  -3   6 -10 8486.07 425.794  51
  -3   6 -10 8497.49 407.944  27
  -3   6 -11 19021.6 565.506  27
  -3   6 -11 19881.2 585.978  51
  -3   6 -11 19763.2 568.689  30
   3  -6  11 19149.9 523.264  46
   3  -6  12 159.131 58.6853  46
  -3   6 -12 384.148 80.7100  51
   3  -6  12 229.383 82.0183  56
  -3   6 -12 312.719 79.5690  30
  -3   6 -13 3044.33 147.189  23
  -3   6 -13 3054.86 166.382  51
   3  -6  13 3040.85 159.918  46
   3  -6  13 2969.60 194.611  56
  -3   6 -13 3248.98 177.854  30
   3  -6  14 10895.4 273.847  56
  -3   6 -14 14861.8 272.725  30
  -3   5  14 4536.80 201.784  54
  -3   5  14 4771.26 201.088  16
  -3   5  13 43244.0 749.873  50
  -3   5  13 42782.7 735.740  54
   3  -5 -13 42972.3 635.011  53
   3  -5 -13 43153.9 655.711  51
  -3   5  13 43094.4 717.889  16
   3  -5 -12 3003.87 211.221  51
  -3   5  12 2923.14 221.270  54
  -3   5  12 3187.42 220.622  16
  -3   5  12 2909.62 185.086  15
  -3   5  12 2953.81 220.404  50
  -3   5  11 67138.6 1133.28  54
  -3   5  11 71138.4 1032.87  15
  -3   5  11 69873.2 1132.78  50
  -3   5  11 68314.2 1080.01  16
  -3   5  10 21747.2 623.301  15
  -3   5  10 20510.8 670.043  54
  -3   5  10 20960.1 642.001  50
  -3   5  10 23250.0 742.910  49
  -3   5  10 21566.4 636.125  16
   3  -5 -10 21185.3 647.626  43
  -3   5   9 2416.01 245.313  54
  -3   5   9 2809.68 238.743  24
  -3   5   9 2596.21 242.798   9
  -3   5   9 2563.91 227.398  16
  -3   5   9 2519.74 224.511  50
  -3   5   9 2497.82 250.169  49
  -3   5   9 2679.34 232.492  15
   3  -5  -9 2812.85 263.950  36
   3  -5  -9 2251.42 218.732  43
  -3   5   8 62299.1 1235.83  49
  -3   5   8 60564.2 1184.44  54
  -3   5   8 61003.1 1178.69   9
  -3   5   8 61586.9 1120.63  15
  -3   5   8 59197.1 1068.32  50
  -3   5   8 63853.2 1185.14  24
  -3   5   8 64244.8 1125.27  16
   3  -5  -8 61209.7 1266.62  36
   3  -5  -8 59663.5 1101.94  43
  -3   5   7 6110.29 379.976  24
  -3   5   7 6416.40 373.694  40
  -3   5   7 6106.19 380.686   9
  -3   5   7 6133.79 366.740  54
   3  -5  -7 6112.08 423.445  36
  -3   5   7 5831.29 332.547  16
  -3   5   7 5980.87 379.510  49
  -3   5   7 6191.84 358.140  15
  -3   5   6 17549.5 631.893  40
  -3   5   6 16279.1 621.434   9
   3  -5  -6 17179.1 729.217  36
  -3   5   5 200111. 2118.61  40
   3  -5  -5 201213. 2344.53  36
  -3   5   4 33244.4 901.251   9
  -3   5   4 32919.3 854.277  40
   3  -5  -4 33198.7 904.090  36
  -3   5   3 2010.63 222.884   9
   3  -5  -3 1657.55 194.974  36
  -3   5   2 43517.1 961.069   9
   3  -5  -2 43156.1 903.213  36
  -3   5   2 46074.2 929.929   6
   3  -5  -1 19725.4 575.800  36
  -3   5   1 20276.8 632.789   6
   3  -5   0 402.248 85.3054  36
  -3   5   0 461.560 104.601   6
  -3   5  -1 73750.2 1060.38   9
   3  -5   1 75270.2 1170.33  37
  -3   5  -1 74383.5 1258.91   6
   3  -5   2 485.483 108.724  41
  -3   5  -2 434.845 115.295   6
  -3   5  -2 475.835 119.909  12
   3  -5   3 48848.7 1001.76  41
   3  -5   3 50342.6 1028.53  37
  -3   5  -3 47898.0 1082.56  12
  -3   5  -3 46828.0 1015.33   6
   3  -5   4 62943.9 1197.77  37
   3  -5   4 62795.3 1161.04  41
  -3   5  -4 58829.6 1207.78  12
  -3   5  -4 60743.6 1179.98   6
   3  -5   5 330.191 104.268  41
   3  -5   5 360.111 113.133  37
  -3   5  -5 725.833 148.832  12
  -3   5  -5 351.048 116.337   6
  -3   5  -6 78137.9 1393.48   6
  -3   5  -6 76986.5 1413.31  12
   3  -5   6 77903.9 1356.83  41
   3  -5   6 78749.3 1451.90  37
   3  -5   7 60870.7 1238.04  41
   3  -5   7 61961.1 1179.22  40
  -3   5  -7 65108.4 1141.60  39
  -3   5  -7 61091.2 1189.57   6
   3  -5   7 61783.4 1331.63  37
  -3   5  -7 60594.1 1239.53  12
   3  -5   8 3740.24 320.136  41
   3  -5   8 3706.96 288.584  40
  -3   5  -8 4337.31 308.489  39
   3  -5   8 4103.39 358.949  37
  -3   5  -8 4007.32 324.000  51
  -3   5  -8 3474.84 280.038  26
  -3   5  -8 3438.19 272.294   6
  -3   5  -8 3522.09 304.326  12
  -3   5  -8 4004.13 322.190  27
  -3   5  -9 25763.5 798.734  12
   3  -5   9 24676.0 825.586  41
  -3   5  -9 25315.7 737.575  39
   3  -5   9 26355.3 881.740  37
  -3   5  -9 27572.6 865.776  51
  -3   5  -9 25134.8 736.945  26
  -3   5  -9 25175.8 768.206  27
   3  -5  10 5386.60 389.903  41
  -3   5 -10 5105.70 329.018  39
  -3   5 -10 5609.49 373.114  51
  -3   5 -10 5082.34 347.713  12
   3  -5  10 5129.19 331.290  46
  -3   5 -10 4829.87 326.460  27
   3  -5  11 1799.76 215.805  41
  -3   5 -11 1678.55 184.375  39
  -3   5 -11 2138.40 214.849  51
  -3   5 -11 1949.56 204.563  12
  -3   5 -11 1823.02 197.274  27
   3  -5  11 1947.93 205.108  46
  -3   5 -11 1936.45 198.126  30
  -3   5 -12 9363.04 395.593  51
   3  -5  12 10558.9 469.724  56
   3  -5  12 10055.8 418.144  46
  -3   5 -12 9364.89 389.626  30
  -3   5 -12 9159.44 395.553  27
  -3   5 -13 18675.7 484.990  30
   3  -5  13 19472.6 524.560  46
   3  -5  13 20079.9 566.221  56
  -3   5 -13 17876.8 467.986  51
   3  -5  14 59.8098 42.6900  56
  -3   5 -14 97.1189 41.2083  30
   3  -5  14 94.5359 43.6818  46
  -3   5 -14 171.602 45.3738  51
   3  -5  15 18411.3 329.446  31
   3  -5  15 22991.2 359.135  46
  -3   4  15 10279.5 263.015  54
  -3   4  15 10073.3 262.525  16
  -3   4  14 46512.8 713.717  16
   3  -4 -14 45061.9 632.784  51
  -3   4  14 44932.1 708.735  54
   3  -4 -14 45578.4 672.691  53
  -3   4  13 8250.22 353.033  54
   3  -4 -13 8291.42 336.193  51
  -3   4  13 8408.74 350.277  16
  -3   4  13 8536.16 374.229  50
   3  -4 -12 37161.8 805.955  51
  -3   4  12 35554.7 803.902  54
  -3   4  12 37824.9 804.252  16
  -3   4  12 38606.3 860.113  50
  -3   4  11 59041.7 1168.38  49
  -3   4  11 54567.6 1063.76  54
  -3   4  11 56983.4 1094.59  50
  -3   4  11 56009.1 1034.55  16
  -3   4  11 59282.4 987.804  15
   3  -4 -11 55633.1 1092.11  43
  -3   4  10 15361.1 585.650  54
  -3   4  10 15632.3 557.662  16
  -3   4  10 16170.3 638.674  49
  -3   4  10 16082.0 586.099  50
   3  -4 -10 14706.7 567.694  36
  -3   4  10 16092.9 548.193  15
   3  -4 -10 14980.3 580.433  43
  -3   4   9 72057.9 1353.37  49
  -3   4   9 70682.6 1243.29   9
  -3   4   9 71960.9 1297.62  54
  -3   4   9 72569.5 1236.44  50
  -3   4   9 72065.3 1196.10  16
   3  -4  -9 67862.0 1281.07  36
  -3   4   9 71502.6 1177.23  15
   3  -4  -9 69792.4 1260.44  43
  -3   4   8 19740.2 634.671  40
   3  -4  -8 19553.9 716.257  36
  -3   4   8 19941.8 670.140   9
   3  -4  -8 18807.7 649.997  43
  -3   4   7 35134.6 869.339  40
  -3   4   7 32983.4 872.371   9
   3  -4  -7 34036.3 972.963  36
  -3   4   6 128189. 1699.84   9
   3  -4  -6 126960. 1629.67  43
  -3   4   5 49680.4 1012.95  40
  -3   4   5 47020.9 1018.79   9
   3  -4  -5 49439.7 1165.80  36
  -3   4   4 24845.6 701.047  40
  -3   4   4 25224.2 742.173   9
   3  -4  -4 24721.9 764.354  36
  -3   4   3 49405.4 969.381  40
   3  -4  -3 49061.2 1001.14  36
  -3   4   3 50220.4 1042.40   9
  -3   4   2 9050.28 406.143  40
  -3   4   2 9469.47 435.100   9
  -3   4   2 8847.29 373.409   6
   3  -4  -2 8979.14 400.039  36
  -3   4   1 30548.9 737.021   9
  -3   4   1 28300.9 706.300  40
  -3   4   1 28982.4 693.001   6
   3  -4  -1 29612.7 687.055  36
   3  -4   0 42331.9 768.666  36
  -3   4   0 41962.9 815.112   9
  -3   4   0 40098.7 824.165   6
   3  -4   1 1592.25 141.943  36
  -3   4  -1 1885.72 164.302   9
  -3   4  -1 1459.68 167.320   6
  -3   4  -1 1467.17 169.872  12
  -3   4  -2 242155. 1999.83  38
   3  -4   2 246996. 1658.33  36
  -3   4  -2 246510. 2282.58  12
  -3   4  -3 147697. 1938.83  12
   3  -4   3 143958. 1568.48  41
   3  -4   3 143982. 1607.64  37
  -3   4  -3 144976. 1686.29  38
   3  -4   4 1959.90 194.262  41
  -3   4  -4 1961.86 248.523  12
   3  -4   4 2091.20 209.155  37
   3  -4   5 73239.7 1196.38  41
  -3   4  -5 73190.4 1026.99  39
   3  -4   5 75273.2 1279.35  37
  -3   4  -5 75646.3 1311.06  38
  -3   4  -5 76489.1 1488.43  12
   3  -4   6 9982.38 460.346  41
  -3   4  -6 11429.6 446.561  39
   3  -4   6 10467.9 501.707  37
  -3   4  -6 9507.85 516.576  12
  -3   4  -7 199.709 81.3467  39
   3  -4   7 47.6215 72.2473  37
   3  -4   7 82.7239 73.4546  41
  -3   4  -7 149.605 89.9801  12
   3  -4   8 83416.7 1436.15  41
   3  -4   8 87885.8 1602.97  37
   3  -4   8 83980.1 1266.61  40
  -3   4  -8 88164.6 1369.67  39
  -3   4  -8 87188.1 1520.27  12
   3  -4   9 5489.73 385.972  41
  -3   4  -9 6283.28 410.128  12
   3  -4   9 6476.86 449.857  37
  -3   4  -9 5822.78 359.622  39
  -3   4  -9 6326.39 361.275  26
  -3   4  -9 5224.99 355.868  27
   3  -4  10 6342.12 427.031  41
  -3   4 -10 6377.71 380.569  39
   3  -4  10 7232.57 460.185  37
   3  -4  10 6124.04 378.038  46
  -3   4 -10 6193.09 392.561  51
  -3   4 -10 7002.79 386.854  53
  -3   4 -10 6642.52 411.495  12
  -3   4 -10 6261.32 381.837  27
   3  -4  11 19599.8 728.345  41
   3  -4  11 19657.8 666.202  46
  -3   4 -11 19484.8 656.087  39
   3  -4  11 21967.9 765.374  37
  -3   4 -11 20487.2 671.121  51
  -3   4 -11 20304.4 687.491  12
  -3   4 -11 19913.3 627.411  30
  -3   4 -11 19980.1 630.014  53
  -3   4 -11 19879.3 659.546  27
   3  -4  12 662.388 135.371  41
  -3   4 -12 783.289 136.883  39
  -3   4 -12 711.506 123.398  51
   3  -4  12 865.907 151.737  46
  -3   4 -12 453.826 104.561  12
  -3   4 -12 664.868 119.100  53
  -3   4 -12 543.013 108.502  30
  -3   4 -12 750.246 129.868  27
   3  -4  13 581.198 126.337  56
  -3   4 -13 680.270 105.362  51
  -3   4 -13 625.703 104.297  30
   3  -4  13 710.453 128.053  46
  -3   4 -13 751.630 114.344  53
  -3   4 -14 12561.2 386.194  53
   3  -4  14 14002.8 456.070  46
  -3   4 -14 13323.3 375.784  30
   3  -4  14 13526.0 437.550  56
   3  -4  15 2558.51 148.643  56
   3  -4  15 2691.60 165.841  31
  -3   4 -15 2965.92 153.096  53
   3  -4  16 8141.28 217.681  46
  -3   3  15 20928.1 430.400  16
   3  -3 -15 20148.5 418.647  53
  -3   3  15 20966.6 458.755  50
   3  -3 -15 19356.3 362.096  51
  -3   3  15 20034.5 411.828  54
  -3   3  14 469.878 83.1034  54
   3  -3 -14 385.800 78.8672  53
  -3   3  14 447.515 85.4724  16
   3  -3 -14 526.827 85.8711  51
  -3   3  14 407.878 90.5461  50
  -3   3  13 7553.95 355.819  54
   3  -3 -13 7877.60 357.548  51
  -3   3  13 8732.99 403.835  50
  -3   3  13 7777.65 361.394  16
  -3   3  12 41926.6 951.860  50
  -3   3  12 38776.3 866.661  54
   3  -3 -12 40196.1 889.665  51
  -3   3  12 41811.2 890.982  16
   3  -3 -12 40648.8 933.200  43
  -3   3  12 42949.2 942.713  49
  -3   3  11 25365.6 780.290  49
  -3   3  11 23362.1 687.844  16
  -3   3  11 25121.0 730.237  54
  -3   3  11 24907.6 757.357  50
  -3   3  11 25331.7 661.104  15
   3  -3 -11 23674.5 743.659  43
  -3   3  10 74861.7 1279.09  54
   3  -3 -10 71330.3 1237.12  36
  -3   3  10 77304.3 1331.69  50
  -3   3  10 77499.0 1396.72  49
  -3   3  10 75499.0 1227.42  16
  -3   3  10 75379.3 1179.89  15
   3  -3 -10 75091.7 1354.52  43
  -3   3   9 41069.2 888.665  40
   3  -3  -9 37688.8 934.593  36
  -3   3   9 42000.4 941.645   9
   3  -3  -9 38738.5 976.827  43
  -3   3   8 51132.9 1009.86  40
   3  -3  -8 47564.1 1079.70  36
  -3   3   8 50081.9 1045.75   9
   3  -3  -8 47284.9 1064.04  43
  -3   3   7 86588.5 1323.18  40
   3  -3  -7 85236.4 1516.55  36
   3  -3  -7 84051.4 1387.70  43
  -3   3   7 85807.5 1358.80   9
  -3   3   6 68539.6 1167.35  40
  -3   3   6 65709.7 1154.60   9
   3  -3  -6 66730.2 1215.16  43
  -3   3   5 31709.9 763.614  40
   3  -3  -5 33662.0 970.459  36
  -3   3   5 30934.0 773.755   9
   3  -3  -5 33703.2 852.156  43
  -3   3   4 61467.1 1027.21  40
   3  -3  -4 61673.5 1201.51  36
  -3   3   3 4285.26 265.885  40
  -3   3   3 4798.09 297.572   9
  -3   3   3 4584.19 230.625   6
   3  -3  -3 4384.67 291.890  36
  -3   3   3 3990.74 294.072  10
  -3   3   2 99706.0 1306.69   9
  -3   3   2 98741.5 1106.00   6
  -3   3   2 96133.2 1384.50  10
   3  -3  -1 49686.7 820.354  36
  -3   3   1 51310.8 808.373   6
  -3   3   1 52663.7 893.302   9
  -3   3   1 52524.5 1010.07  10
  -3   3   0 11521.2 394.964   9
   3  -3   0 10731.9 360.384  36
  -3   3   0 12159.8 497.045  10
  -3   3  -1 131727. 1285.15  38
  -3   3  -1 133121. 1253.57   9
  -3   3  -1 135388. 1556.02  10
  -3   3  -2 214331. 1474.25   9
   3  -3   2 204866. 1438.91  36
  -3   3  -2 212111. 1820.02  38
  -3   3  -2 206893. 1799.29  10
  -3   3  -3 15927.7 473.890  10
  -3   3  -3 14818.1 511.921  12
  -3   3  -3 16525.2 542.656  38
   3  -3   3 15355.4 377.826  36
  -3   3  -4 212102. 1520.99  39
  -3   3  -4 213041. 1997.43  38
   3  -3   4 217692. 1903.53  37
  -3   3  -4 213968. 2120.53  12
  -3   3  -5 39171.2 738.676  39
  -3   3  -5 37663.5 865.757  38
   3  -3   5 38512.5 851.202  37
  -3   3  -5 37693.0 982.219  12
   3  -3   5 37258.9 784.718  41
  -3   3  -6 48093.1 901.283  39
   3  -3   6 45561.1 915.897  41
  -3   3  -6 47986.2 1183.63  12
   3  -3   6 48815.4 1012.31  37
  -3   3  -6 45862.9 990.874  38
   3  -3   7 72068.9 1215.79  41
  -3   3  -7 71536.1 1146.72  39
  -3   3  -7 75526.5 1313.37  38
  -3   3  -7 74008.9 1466.92  12
   3  -3   8 20202.6 681.327  41
  -3   3  -8 20261.1 641.032  39
   3  -3   8 21871.5 747.840  37
  -3   3  -8 21484.6 764.361  12
  -3   3  -8 20120.0 696.704  38
   3  -3   9 18064.3 682.210  41
  -3   3  -9 18309.0 627.561  39
   3  -3   9 20581.9 769.315  37
  -3   3  -9 18597.7 701.677  12
   3  -3  10 15147.0 648.530  41
   3  -3  10 15617.3 664.640  37
  -3   3 -10 15356.5 590.430  39
  -3   3 -10 15999.7 639.970  12
   3  -3  11 625.158 144.660  41
   3  -3  11 463.898 115.451  37
  -3   3 -11 408.388 111.577  39
   3  -3  11 612.308 131.889  46
  -3   3 -11 617.683 131.955  12
  -3   3 -11 596.981 125.098  53
  -3   3 -11 543.395 116.406  30
  -3   3 -11 541.437 123.558  27
  -3   3 -11 636.818 125.425  47
   3  -3  12 23884.2 789.663  41
  -3   3 -12 25475.8 756.483  39
  -3   3 -12 26897.1 768.691  12
  -3   3 -12 24326.9 674.522  47
   3  -3  12 25478.1 779.154  37
  -3   3 -12 24852.1 728.318  53
   3  -3  12 24931.0 674.044  19
  -3   3 -12 24424.6 667.940  30
   3  -3  12 24451.4 752.460  46
  -3   3 -12 23977.3 681.556  27
   3  -3  13 11973.0 445.752  19
  -3   3 -13 11883.0 495.157  39
   3  -3  13 12250.3 510.747  46
   3  -3  13 11784.5 493.842  56
  -3   3 -13 12383.1 471.190  12
  -3   3 -13 11571.9 472.380  53
  -3   3 -13 11616.6 440.226  47
   3  -3  13 11112.5 512.397  41
  -3   3 -13 12038.0 433.489  30
  -3   3 -13 11441.3 432.106  27
  -3   3 -14 1331.98 138.998  47
   3  -3  14 1343.98 167.141  46
   3  -3  14 1324.36 147.091  56
   3  -3  14 1113.49 127.836  19
  -3   3 -14 1134.52 142.100  53
  -3   3 -14 1168.23 122.276  30
  -3   3 -15 23058.1 533.919  53
   3  -3  15 24507.4 510.692  19
   3  -3  16 29148.9 443.060  19
  -3   3 -16 28594.1 476.499  53
   3  -3  16 27504.7 454.730  31
  -3   2  16 4939.63 163.107  16
   3  -2 -16 5003.75 174.320  53
  -3   2  16 4947.16 170.321  50
   3  -2 -15 3042.56 169.137  51
  -3   2  15 3276.78 195.596  50
  -3   2  15 3028.65 169.277  54
   3  -2 -15 2958.91 184.467  53
  -3   2  15 3153.89 182.429  16
   3  -2 -14 19336.6 519.817  51
   3  -2 -14 18916.1 539.833  53
  -3   2  14 19370.2 515.128  54
  -3   2  14 19725.2 532.843  16
  -3   2  14 19336.7 558.407  50
   3  -2 -13 15589.9 532.963  51
  -3   2  13 15743.5 530.637  16
  -3   2  13 15866.7 524.324  54
  -3   2  13 16312.4 574.697  50
   3  -2 -12 10405.9 491.034  43
   3  -2 -12 10457.8 472.940  51
  -3   2  12 10548.6 463.390  49
  -3   2  12 10135.7 447.217  54
  -3   2  12 10773.6 466.891  16
   3  -2 -12 9787.16 420.954  13
  -3   2  12 10569.0 498.269  50
  -3   2  11 80191.9 1413.13  41
   3  -2 -11 78423.5 1225.46  13
  -3   2  11 80213.5 1293.31  54
  -3   2  11 84086.9 1391.56  49
  -3   2  11 80689.1 1289.46  16
  -3   2  11 83341.5 1193.27  15
   3  -2 -11 79830.0 1398.21  43
  -3   2  10 18156.0 692.050  41
   3  -2 -10 17338.1 586.081  13
  -3   2  10 17974.2 567.380  15
  -3   2  10 18634.2 620.469  54
   3  -2 -10 18319.7 605.631  36
  -3   2  10 18769.2 658.094  50
  -3   2  10 18799.8 685.115  49
  -3   2  10 19293.6 620.978  16
   3  -2 -10 17722.2 662.240  43
  -3   2   9 21389.9 751.102  41
   3  -2  -9 20871.3 644.092  13
  -3   2   9 21388.0 645.729  40
   3  -2  -9 20548.5 678.081  36
  -3   2   9 21814.1 661.031   9
   3  -2  -9 20449.9 696.246  43
  -3   2   8 71747.4 1367.20  41
   3  -2  -8 68929.7 1181.54  13
  -3   2   8 71516.4 1196.73   9
  -3   2   8 72890.9 1167.49  37
   3  -2  -8 70130.2 1290.15  36
  -3   2   8 67808.1 1145.34  40
  -3   2   7 2612.31 248.704  41
  -3   2   7 2313.62 211.345  40
   3  -2  -7 2331.14 226.097  13
  -3   2   7 2288.05 216.847   9
  -3   2   7 2459.89 211.118  37
   3  -2  -7 2337.42 255.336  36
   3  -2  -7 2241.58 224.399  43
  -3   2   6 2360.49 215.606  40
   3  -2  -6 2635.10 299.601  36
  -3   2   6 2398.11 222.550  41
  -3   2   6 2132.21 204.235   9
   3  -2  -6 2648.33 240.237  43
  -3   2   5 74111.6 1110.34  40
   3  -2  -5 81030.0 1430.50  36
  -3   2   5 76032.6 1195.37  10
   3  -2  -5 80016.2 1253.47  43
  -3   2   4 9076.22 369.540  40
   3  -2  -4 8981.36 425.177  36
  -3   2   4 9381.11 414.732  10
   3  -2  -4 10348.3 442.785  43
  -3   2   3 167275. 1175.76   6
   3  -2  -3 170643. 1499.93  43
  -3   2   3 167882. 1695.65  10
  -3   2   2 109828. 1307.19  10
   3  -2  -2 110064. 1202.11  36
   3  -2  -1 240.803 63.0563  36
  -3   2   1 143.314 70.7174  10
  -3   2   0 164638. 1342.57  40
  -3   2   0 168340. 1253.99  38
   3  -2   0 169509. 1163.48  33
  -3   2   0 164330. 1501.02  10
  -3   2  -1 154472. 1276.37  40
  -3   2  -1 159011. 1466.31  10
   3  -2   1 151661. 1211.03  36
  -3   2  -1 150235. 1061.16  33
   3  -2   1 162982. 1142.12  33
  -3   2  -1 168187. 1440.74  38
  -3   2  -2 23543.7 617.212   5
  -3   2  -2 23420.9 439.058   9
   3  -2   2 22550.2 451.016  36
  -3   2  -2 23648.2 577.252  38
  -3   2  -2 22401.0 424.523  33
  -3   2  -2 22805.2 518.308  10
  -3   2  -3 185570. 1669.86  38
   3  -2   3 182708. 1254.69  36
  -3   2  -3 185690. 1408.96  10
  -3   2  -4 53911.2 763.870  39
   3  -2   4 53359.5 862.048  37
  -3   2  -4 52154.0 896.411  12
  -3   2  -4 53927.3 944.509  38
   3  -2   4 52694.4 670.060  36
  -3   2  -5 37330.0 704.521  39
   3  -2   5 35822.8 755.867  37
  -3   2  -5 34739.8 807.998  12
  -3   2  -5 36835.8 807.712  38
   3  -2   6 87980.6 1245.19  37
  -3   2  -6 90088.2 1167.39  39
  -3   2  -6 86173.0 1289.88  38
  -3   2  -6 91089.8 1444.59  12
   3  -2   7 25467.7 685.152  41
  -3   2  -7 25500.5 656.984  39
  -3   2  -7 25739.4 730.878  38
   3  -2   7 25774.1 715.210  37
  -3   2  -7 27643.5 884.861  12
   3  -2   8 24100.1 717.212  41
  -3   2  -8 23391.3 661.718  39
  -3   2  -8 22629.7 700.811  38
  -3   2  -8 24209.5 831.250  12
   3  -2   8 24859.4 751.770  37
   3  -2   9 71021.9 1318.98  41
  -3   2  -9 68915.2 1192.57  39
  -3   2  -9 69826.0 1359.07  12
   3  -2   9 73186.3 1364.99  37
   3  -2  10 143.920 96.9109  41
  -3   2 -10 97.9513 67.2682  39
  -3   2 -10 106.660 69.7795  38
   3  -2  10 157.663 93.9530  37
  -3   2 -10-26.1083 81.3959  12
   3  -2  10 138.724 77.2566  42
   3  -2  11 100035. 1585.34  37
   3  -2  11 101850. 1659.85  41
  -3   2 -11 105223. 1551.02  39
   3  -2  11 98064.3 1439.75  19
  -3   2 -11 103664. 1477.50  47
  -3   2 -11 106415. 1584.82  53
  -3   2 -11 101444. 1350.02  30
   3  -2  11 110412. 1687.06  42
   3  -2  11 101078. 1528.93  46
  -3   2 -11 108864. 1607.40  12
  -3   2 -11 96224.5 1343.92  27
   3  -2  12 27401.2 860.460  41
  -3   2 -12 27289.4 689.797  30
  -3   2 -12 28120.4 810.384  39
   3  -2  12 27264.7 798.944  37
  -3   2 -12 29771.4 792.644  12
  -3   2 -12 28049.4 811.292  53
   3  -2  12 27985.1 813.666  46
  -3   2 -12 27834.0 762.733  47
   3  -2  12 29133.3 786.798  56
  -3   2 -12 27262.4 696.002  27
   3  -2  12 27347.3 757.925  19
   3  -2  12 28484.1 829.115  42
  -3   2 -13 913.053 147.591  39
  -3   2 -13 861.640 141.734  53
   3  -2  13 1014.74 151.426  19
  -3   2 -13 895.887 144.949  47
   3  -2  13 986.870 167.096  41
  -3   2 -13 790.230 120.375  30
   3  -2  13 710.406 145.944  46
   3  -2  13 1004.45 146.241  56
   3  -2  14 12889.0 530.119  41
   3  -2  14 13684.0 532.696  46
  -3   2 -14 14386.2 530.178  39
   3  -2  14 13546.2 489.161  19
  -3   2 -14 12885.3 499.706  53
  -3   2 -14 13904.5 486.440  47
  -3   2 -15 17200.8 519.649  53
   3  -2  15 18749.7 565.020  46
  -3   2 -15 17429.7 483.605  47
   3  -2  15 18160.1 511.053  19
   3  -2  15 18069.5 515.515  31
  -3   2 -16 358.569 74.6933  53
   3  -2  16 331.521 65.7536  31
   3  -2  16 329.918 68.0090  19
  -3   2 -16 312.358 58.6745  47
   3  -2  16 453.209 87.6440  46
   3  -2  17 7101.47 234.660  46
  -3   2 -17 6999.34 216.012  53
  -3   1  16 8576.03 228.497  50
   3  -1 -16 8821.11 216.909  51
   3  -1 -16 9344.84 261.103  53
  -3   1  16 9125.92 235.878  16
  -3   1  15 37593.9 591.943  54
   3  -1 -15 36610.9 631.742  51
  -3   1  15 38618.5 649.352  16
  -3   1  15 37987.5 667.221  50
   3  -1 -15 36658.1 668.433  53
   3  -1 -14 180.319 68.6975  51
  -3   1  14 193.282 61.9095  54
   3  -1 -14 136.528 70.7717  53
  -3   1  14 208.397 78.4614  50
  -3   1  14 189.375 75.9904  16
  -3   1  13 14942.3 504.727  54
   3  -1 -13 14964.2 548.766  43
  -3   1  13 14429.2 522.044  16
   3  -1 -13 14690.7 535.579  51
  -3   1  13 15084.0 561.317  50
  -3   1  12 65124.0 1215.76  41
   3  -1 -12 61478.9 1123.19  13
  -3   1  12 64997.2 1113.40  54
   3  -1 -12 64295.6 1190.47  51
  -3   1  12 66414.7 1249.52  50
  -3   1  12 64918.4 1152.97  16
   3  -1 -12 64828.5 1214.30  43
  -3   1  11 18887.5 678.108  50
  -3   1  11 18442.2 668.063  41
   3  -1 -11 18148.1 629.103  13
  -3   1  11 18367.2 597.437  37
   3  -1 -11 19073.7 662.590  51
  -3   1  11 17405.2 613.770  49
  -3   1  11 18228.8 601.461  54
   3  -1 -11 18396.0 665.733  43
  -3   1  10 6692.84 407.350  41
  -3   1  10 7202.74 379.327  40
   3  -1 -10 6608.21 387.522  13
  -3   1  10 7047.48 454.057  42
  -3   1  10 7228.41 383.787  37
   3  -1 -10 6779.43 406.294  43
  -3   1   9 52454.7 1137.50  41
  -3   1   9 51411.2 1006.44  40
   3  -1  -9 52710.6 1098.68  13
  -3   1   9 52781.5 1033.37  37
   3  -1  -9 49908.8 947.304  36
  -3   1   9 50456.8 1219.48  42
   3  -1  -9 49386.8 1067.67  43
  -3   1   8 4291.85 332.373  41
  -3   1   8 4276.77 290.389  40
   3  -1  -8 4457.97 328.081  13
   3  -1  -8 4414.62 293.401  36
  -3   1   8 4326.31 295.134  37
  -3   1   8 4362.91 285.191   9
   3  -1  -8 4490.22 317.480  43
  -3   1   8 4522.05 378.026  42
  -3   1   7 30701.8 825.064  41
  -3   1   7 27974.6 715.837  40
   3  -1  -7 32926.6 892.615  13
  -3   1   7 30320.1 757.030  37
   3  -1  -7 29025.6 769.401  36
   3  -1  -7 27658.9 756.263  43
  -3   1   7 29741.2 930.339  42
  -3   1   6 39724.3 855.866  41
  -3   1   6 38939.3 823.999  40
   3  -1  -6 43221.9 952.495  13
  -3   1   6 38334.7 800.138  37
  -3   1   6 39792.6 976.238  42
   3  -1  -6 42625.8 972.692  36
   3  -1  -6 39030.0 868.241  43
  -3   1   6 40561.4 803.062  10
  -3   1   5 2894.85 213.529  41
  -3   1   5 2677.96 211.015  40
   3  -1  -5 3961.88 243.546  13
  -3   1   5 2674.67 201.098  37
   3  -1  -5 2953.76 244.598  36
   3  -1  -5 3700.19 268.721  43
  -3   1   5 2740.79 211.696  10
  -3   1   4 190508. 1545.37  41
  -3   1   4 189704. 1613.17  40
   3  -1  -4 186880. 1405.20  13
   3  -1  -4 193677. 1740.64  36
  -3   1   4 190904. 1621.91  10
  -3   1   4 189264. 1539.77  37
  -3   1   3 85983.2 1010.14  40
  -3   1   3 79729.6 787.651   3
  -3   1   3 84464.4 983.791   5
  -3   1   3 84667.2 960.504  37
   3  -1  -3 80802.4 1029.39  36
   3  -1  -3 85545.0 780.426  33
   3  -1  -3 86407.7 991.219  43
  -3   1   3 85311.5 1017.58  10
  -3   1   2 11854.3 354.797  40
  -3   1   2 11406.9 307.405   4
  -3   1   2 12049.1 267.461   3
   3  -1  -2 11767.9 270.618  33
  -3   1   2 11581.1 364.979   5
  -3   1   1 120983. 1063.78  40
   3  -1  -1 121060. 827.947  33
   3  -1   0 31456.8 528.943  36
  -3   1   0 31740.0 524.134   4
  -3   1   0 33250.4 495.961  38
   3  -1   1 7327.08 148.679  35
   3  -1   1 7761.62 256.418  36
  -3   1  -1 7591.52 263.414   4
  -3   1  -1 7132.25 124.452   2
  -3   1  -1 7940.77 204.849  33
  -3   1  -1 8032.77 264.397  38
   3  -1   2 171613. 1174.51  36
   3  -1   2 168109. 944.243  35
  -3   1  -2 170428. 1007.08  33
  -3   1  -2 171287. 1289.64   4
  -3   1  -2 172817. 1325.79  38
  -3   1  -2 168696. 1420.69   5
   3  -1   3 99209.3 938.935  41
   3  -1   3 102166. 899.025  35
   3  -1   3 97048.6 890.385  36
  -3   1  -3 97289.6 796.162  35
  -3   1  -3 100415. 839.357  33
  -3   1  -3 99606.0 1095.29  38
  -3   1  -3 98291.8 1064.99   5
   3  -1   4 5768.27 244.366  41
  -3   1  -4 5802.95 242.916  39
   3  -1   4 7130.28 283.029  35
  -3   1  -4 6118.94 231.945  35
  -3   1  -4 6810.41 241.343  33
   3  -1   4 5953.57 223.871  36
  -3   1  -4 5967.44 266.654   5
   3  -1   5 158022. 1379.89  41
  -3   1  -5 157047. 1333.73   5
   3  -1   5 158980. 1189.81  36
  -3   1  -5 161361. 1375.90  39
  -3   1  -5 154681. 1617.45  38
   3  -1   5 157093. 1419.76  37
  -3   1  -5 155917. 1480.25  12
   3  -1   5 160767. 1361.57  11
  -3   1  -6 1169.71 152.759  12
  -3   1  -6 1129.72 129.123  39
   3  -1   6 1258.60 114.373  36
  -3   1  -6 1189.09 155.012  38
   3  -1   6 1001.35 128.022  41
   3  -1   7 70394.4 1089.53  41
  -3   1  -7 66426.7 1025.35  39
   3  -1   7 69423.5 1093.24  37
  -3   1  -7 67660.9 1130.04  38
   3  -1   8 113952. 1507.92  41
   3  -1   8 112273. 1485.41  37
  -3   1  -8 109661. 1398.67  39
  -3   1  -8 112096. 1500.48  38
   3  -1   9 1337.07 182.158  41
  -3   1  -9 1047.76 149.627  39
   3  -1   9 1370.54 185.316  37
  -3   1  -9 1423.13 179.615  38
  -3   1  -9 1672.84 220.323  12
   3  -1  10 95817.4 1556.03  41
  -3   1 -10 99817.7 1518.02  12
   3  -1  10 98233.2 1511.09  37
  -3   1 -10 98793.4 1497.41  38
  -3   1 -10 94887.6 1425.11  39
   3  -1  10 100366. 1697.30  42
   3  -1  11 102029. 1639.18  41
  -3   1 -11 102946. 1525.09  39
  -3   1 -11 98852.2 1512.02  38
   3  -1  11 100892. 1688.53  42
   3  -1  11 100918. 1514.29  37
   3  -1  12 6484.55 418.689  41
   3  -1  12 6345.50 418.576  42
   3  -1  12 6588.34 380.890  37
  -3   1 -12 6199.23 389.620  53
   3  -1  12 6081.49 359.282  19
  -3   1 -12 5913.13 365.792  47
   3  -1  12 6491.40 389.884  46
  -3   1 -12 6102.84 381.796  39
   3  -1  13 13685.8 593.739  41
  -3   1 -13 13314.4 556.003  39
   3  -1  13 13021.6 522.332  19
  -3   1 -13 13528.9 564.351  53
   3  -1  13 13924.7 591.709  42
   3  -1  13 14212.8 588.845  46
  -3   1 -13 13590.2 538.810  47
   3  -1  14 13172.5 559.144  41
  -3   1 -14 13495.4 532.206  39
  -3   1 -14 13287.2 533.683  53
  -3   1 -14 12937.5 504.319  47
   3  -1  14 12899.6 503.780  19
   3  -1  14 13733.5 554.609  46
   3  -1  14 13350.3 548.223  42
  -3   1 -15 3037.01 239.767  53
   3  -1  15 3222.99 233.495  19
  -3   1 -15 3292.29 236.542  47
   3  -1  15 3116.83 257.096  46
   3  -1  15 3297.84 237.453  31
  -3   1 -16 12305.6 415.412  53
  -3   1 -16 12811.5 398.803  47
   3  -1  16 13208.7 388.720  31
   3  -1  16 13180.5 413.469  19
   3  -1  16 13408.6 443.760  46
   3  -1  17 7723.07 260.605  19
   3  -1  17 7401.98 216.227  31
   3  -1  17 7346.81 271.931  46
  -3   1 -17 7382.87 266.608  53
  -3   1 -17 7484.00 235.587  47
   3   0 -16 52217.7 626.795  53
  -3   0  16 51078.3 555.281  16
  -3   0  15 1102.46 115.451  16
   3   0 -15 997.750 112.779  51
   3   0 -15 1043.68 121.041  53
  -3   0  15 1052.96 113.560  50
  -3   0  14 21226.1 589.369  50
  -3   0  14 21756.7 526.478  54
   3   0 -14 22130.1 613.995  53
   3   0 -14 20466.8 583.108  51
  -3   0  14 22311.0 584.840  16
   3   0 -13 25389.8 700.184  13
  -3   0  13 26264.5 648.757  54
   3   0 -13 25055.0 710.704  51
   3   0 -13 24978.9 703.803  43
  -3   0  13 25943.1 697.793  16
  -3   0  13 25243.6 721.366  50
  -3   0  12 180.162 71.2301  41
   3   0 -12 180.865 64.5238  13
   3   0 -12 159.765 83.0563  51
  -3   0  12 215.936 79.5634  54
   3   0 -12 222.466 71.6098  45
  -3   0  12 459.869 118.895  50
   3   0 -12 201.436 80.4167  43
  -3   0  11 8384.22 484.400  42
  -3   0  11 9777.78 477.590  41
  -3   0  11 9575.41 432.681  40
   3   0 -11 9441.38 468.950  51
   3   0 -11 9500.16 466.890  13
  -3   0  11 8994.94 442.801  37
  -3   0  11 9029.00 410.329  54
  -3   0  11 8910.53 463.269  50
   3   0 -11 8857.15 432.678  45
   3   0 -11 9580.95 478.693  43
  -3   0  10 40379.1 972.008  41
  -3   0  10 41598.0 927.991  40
   3   0 -10 39730.8 967.868  13
   3   0 -10 40424.3 976.021  43
  -3   0  10 39546.6 932.868  37
  -3   0  10 38083.3 1047.86  42
  -3   0   9 2683.33 250.482  41
  -3   0   9 2550.06 231.552  40
   3   0  -9 2862.24 258.570  13
  -3   0   9 2720.55 246.325  37
   3   0  -9 2671.80 250.149  43
  -3   0   9 2548.85 278.706  42
  -3   0   8 138721. 1747.24  41
  -3   0   8 134006. 1613.07  40
   3   0  -8 138712. 1768.74  13
  -3   0   8 140549. 1707.27  37
  -3   0   8 136665. 2037.84  42
   3   0  -8 134659. 1679.50  43
  -3   0   7 23466.3 649.676  40
  -3   0   7 25804.4 742.647  41
   3   0  -7 26459.5 779.814  13
  -3   0   7 24449.1 702.990  37
   3   0  -7 24401.5 625.119  36
   3   0  -7 22917.8 676.336  43
  -3   0   7 25657.8 900.903  42
  -3   0   6 965.439 132.333  41
  -3   0   6 766.291 118.740  40
   3   0  -6 1414.99 172.742  13
  -3   0   6 665.331 116.602  37
   3   0  -6 964.373 135.188  36
   3   0  -6 648.981 116.076  43
  -3   0   6 1771.30 222.068  42
  -3   0   5 88288.9 1112.32  41
  -3   0   5 88114.3 1170.24  40
   3   0  -5 92634.1 1163.17  36
  -3   0   5 83881.3 1133.89  37
  -3   0   5 88341.6 1323.22  42
   3   0  -5 91641.8 1275.07  43
   3   0  -5 87417.5 1128.02  13
  -3   0   5 87873.2 1001.14  10
  -3   0   4 6178.79 264.780  41
   3   0  -4 5611.64 268.093  36
   3   0  -4 5652.12 249.685  13
  -3   0   4 6218.12 284.255  37
  -3   0   4 5691.57 244.853   3
   3   0  -4 5947.23 286.011  43
  -3   0   3 78226.0 938.983  40
  -3   0   3 78569.8 833.432   5
   3   0  -3 77780.5 891.884  36
  -3   0   3 76846.8 785.157   3
   3   0  -3 78182.4 897.896  43
  -3   0   2 232660. 1490.13  40
  -3   0   2 234250. 1154.23   3
   3   0  -2 237662. 1455.00  36
   3   0  -2 234521. 984.253   2
  -3   0   1 24870.5 477.036   5
  -3   0   1 23501.0 293.540   3
   3   0  -1 23884.0 286.249   2
   3   0  -1 24485.8 445.591  36
  -3   0   1 24212.2 293.547   1
  -3   0   0 19870.4 253.926   1
  -3   0   0 20401.7 185.446  35
  -3   0   0 19752.9 344.054  38
   3   0   0 20356.3 266.211  33
  -3   0  -1 120775. 911.020  38
   3   0   1 119067. 939.335  36
   3   0   1 121858. 604.250  35
  -3   0  -1 116252. 649.530   2
  -3   0  -1 117487. 627.597  33
  -3   0  -2 13582.1 264.632   2
  -3   0  -2 12866.9 320.850   4
   3   0   2 14400.0 327.960  36
   3   0   2 13879.7 254.109  35
  -3   0  -2 13092.7 324.871  38
  -3   0  -2 14287.9 289.960  35
  -3   0  -2 13595.3 240.776  33
  -3   0  -3 938.712 92.8310   4
   3   0   3 1086.09 100.618  36
  -3   0  -3 1047.64 92.5809  35
  -3   0  -3 1134.36 82.1157  33
  -3   0  -3 1077.55 111.310   5
   3   0   3 1040.04 84.9307  35
   3   0   4 61630.9 426.798   3
   3   0   4 60845.2 724.400  35
  -3   0  -4 62289.8 728.081  35
  -3   0  -4 59011.8 740.621   5
  -3   0  -4 58793.4 646.340  33
  -3   0  -4 60733.4 754.863   4
   3   0   4 59964.7 712.790  36
   3   0   5 1621.25 132.837  41
  -3   0  -5 1647.62 124.975   5
  -3   0  -5 1769.32 152.071  39
   3   0   5 1782.98 133.681  36
   3   0   5 1651.95 137.314  11
   3   0   5 1799.01 140.988  37
  -3   0  -6 269205. 1622.39  13
  -3   0  -6 264961. 1876.99  39
   3   0   6 268119. 1928.54  11
   3   0   6 253616. 1783.04  37
  -3   0  -6 259551. 1881.94  12
   3   0   6 263428. 1683.05  36
  -3   0  -6 261782. 1987.93  38
   3   0   6 261400. 1819.55  41
   3   0   7 78449.7 1108.40  41
  -3   0  -7 79284.2 980.191  13
  -3   0  -7 77410.8 1165.44  38
  -3   0  -7 78608.3 1167.35  12
   3   0   7 77134.8 1057.59  37
   3   0   7 78242.1 988.991  36
   3   0   8 65121.6 1121.98  41
  -3   0  -8 63644.1 907.234  13
  -3   0  -8 61738.4 1014.06  39
  -3   0  -8 68507.4 1240.89  12
  -3   0  -8 66325.0 1098.54  38
   3   0   8 64972.1 982.103  36
   3   0   8 65245.7 1047.89  37
   3   0   9 66661.4 1184.52  41
  -3   0  -9 65385.6 964.634  13
  -3   0  -9 64295.4 1096.68  39
  -3   0  -9 70112.4 1176.59  38
  -3   0  -9 73283.3 1335.62  12
   3   0   9 69341.8 1177.88  37
   3   0  10 53065.4 1110.32  41
  -3   0 -10 53189.8 911.374  13
  -3   0 -10 52711.3 1047.34  39
   3   0  10 55718.2 1058.06  37
  -3   0 -10 56339.5 1072.49  12
  -3   0 -10 52532.3 1038.93  38
   3   0  10 54502.0 1266.69  42
   3   0  11 4432.93 338.894  41
  -3   0 -11 4400.14 271.434  13
   3   0  11 4266.97 292.481  37
  -3   0 -11 3887.20 299.888  39
  -3   0 -11 4149.90 297.844  38
   3   0  11 4196.88 349.538  42
   3   0  12 52939.2 1173.11  41
  -3   0 -12 53771.0 961.546  13
  -3   0 -12 50661.3 1083.95  39
   3   0  12 47556.3 998.350  19
   3   0  12 50816.4 1082.34  46
   3   0  12 50768.3 1206.83  42
   3   0  12 51363.9 1062.27  54
  -3   0 -12 52195.0 1089.05  47
  -3   0 -12 50401.0 1112.92  53
   3   0  13 4043.78 322.841  41
  -3   0 -13 3665.61 249.480  13
  -3   0 -13 3575.96 290.866  39
   3   0  13 3706.98 286.923  19
  -3   0 -13 3603.63 303.016  53
  -3   0 -13 3811.68 300.289  47
   3   0  13 3389.23 291.898  46
   3   0  13 3528.53 315.559  42
   3   0  14 9583.16 481.280  41
  -3   0 -14 9616.27 459.391  39
  -3   0 -14 9534.56 466.511  53
   3   0  14 9608.74 444.176  19
   3   0  14 10263.9 452.409  31
  -3   0 -14 9751.66 458.870  47
   3   0  14 10328.2 482.318  46
   3   0  14 10230.2 506.939  42
   3   0  15 33046.2 768.134  19
  -3   0 -15 32185.1 800.337  53
  -3   0 -15 32641.8 774.722  47
   3   0  15 34567.3 764.299  31
  -3   0 -16 5226.77 289.185  53
  -3   0 -16 5311.69 280.771  47
   3   0  16 5394.52 265.101  31
   3   0  16 5416.98 281.272  19
   3   0  16 5790.99 310.250  46
   3   0  17 3781.82 197.700  19
  -3   0 -17 3515.28 200.322  53
  -3   0 -17 3626.16 193.289  47
   3   0  17 3544.43 167.064  31
   3   0  17 3719.71 208.683  46
  -3   0 -18 24268.2 375.448  53
   3   0  18 23262.3 368.808  46
   3   1 -16 3576.22 157.933  53
  -3  -1  16 3508.47 138.672  16
   3   1 -16 3322.77 151.789  51
   3   1 -15 12681.2 391.232  53
   3   1 -15 12696.7 393.063  51
  -3  -1  15 11966.2 339.896  50
  -3  -1  15 12792.2 366.604  16
   3   1 -14 15047.9 458.522  45
   3   1 -14 16564.3 524.061  53
  -3  -1  14 15880.3 486.826  50
  -3  -1  14 16556.0 435.252  19
   3   1 -14 16486.7 525.574  51
  -3  -1  14 16696.4 501.381  16
   3   1 -13 1139.82 153.819  13
   3   1 -13 1284.55 157.708  45
   3   1 -13 1446.21 174.742  53
  -3  -1  13 1451.20 172.108  50
   3   1 -13 1241.37 167.386  51
  -3  -1  13 1266.56 141.152  19
   3   1 -13 1211.70 160.210  43
   3   1 -12 16991.6 623.119  51
   3   1 -12 16247.6 596.049  13
   3   1 -12 16518.8 597.590  43
  -3  -1  12 16685.4 528.889  19
  -3  -1  12 16801.0 611.210  50
   3   1 -12 16724.3 597.158  45
  -3  -1  11 73667.7 1423.99  42
  -3  -1  11 78875.8 1284.22  40
   3   1 -11 76108.7 1319.11  51
   3   1 -11 74177.5 1312.51  13
  -3  -1  11 75635.4 1335.28  37
  -3  -1  11 78147.7 1347.57  50
  -3  -1  11 76429.5 1152.67  19
   3   1 -11 75776.1 1318.23  45
   3   1 -11 75626.2 1310.81  43
  -3  -1  10 3872.28 290.340  41
  -3  -1  10 4190.88 303.062  40
   3   1 -10 4010.97 306.758  13
  -3  -1  10 4425.53 361.480  42
  -3  -1  10 3957.81 307.324  37
   3   1 -10 3937.65 305.781  43
  -3  -1   9 89262.6 1360.58  41
  -3  -1   9 89819.3 1381.39  40
   3   1  -9 92828.2 1450.71  13
  -3  -1   9 93159.0 1459.73  37
   3   1  -9 92019.7 1428.08  43
  -3  -1   9 88327.1 1623.48  42
  -3  -1   8 27413.5 740.088  41
  -3  -1   8 26729.8 733.827  40
   3   1  -8 28065.0 793.052  13
  -3  -1   8 27262.1 770.758  37
   3   1  -8 27117.3 752.878  43
  -3  -1   8 27127.9 936.808  42
  -3  -1   7 76629.1 1223.79  41
  -3  -1   7 70153.7 1141.81  40
   3   1  -7 79842.0 1336.90  13
  -3  -1   7 73152.8 1226.72  37
   3   1  -7 74181.6 1206.57  43
  -3  -1   7 83748.1 1764.86  42
  -3  -1   6 125845. 1450.01  41
  -3  -1   6 122209. 1567.17  37
   3   1  -6 122612. 1506.52  13
  -3  -1   6 123423. 1808.66  42
  -3  -1   5 14674.2 437.464  41
   3   1  -5 13708.4 447.771  13
  -3  -1   5 13846.3 483.413  37
   3   1  -5 14827.1 401.509  36
  -3  -1   5 14057.0 522.200  42
  -3  -1   4 138611. 1390.11  42
   3   1  -4 136911. 1232.82  13
   3   1  -4 141178. 1138.67  36
   3   1  -4 139147. 1313.14  43
  -3  -1   3 212206. 1587.53  40
  -3  -1   3 210847. 1127.11  38
  -3  -1   3 214475. 949.877  35
  -3  -1   3 212423. 936.981  35
   3   1  -3 213006. 1315.87  36
   3   1  -3 209239. 1442.65  43
  -3  -1   2 74042.1 484.016  35
   3   1  -2 73705.5 432.300  33
   3   1  -2 71074.9 675.049   2
  -3  -1   2 74316.5 484.351  35
   3   1  -2 71871.1 729.631  36
  -3  -1   2 70016.7 642.569  38
  -3  -1   2 72842.4 674.059   1
  -3  -1   2 70996.7 807.774  37
  -3  -1   1 110013. 765.491   1
   3   1  -1 111135. 468.144  57
  -3  -1   1 109399. 914.348  37
  -3  -1   1 111503. 808.188  38
   3   1  -1 112684. 887.282  36
   3   1  -1 112882. 784.034   2
   3   1   0 4526.49 153.843   2
   3   1   0 4689.79 178.958  36
  -3  -1   0 4557.65 167.175  38
  -3  -1   0 4537.44 122.013  35
  -3  -1   0 4283.55 146.171   1
   3   1   1 11914.2 213.069  35
  -3  -1  -1 11438.6 237.951   2
  -3  -1  -1 11589.5 125.989  33
   3   1   1 12114.5 288.690  36
  -3  -1  -1 11628.2 218.048  35
  -3  -1  -1 11680.4 276.455  38
   3   1   2 13050.2 307.861  36
  -3  -1  -2 12382.0 298.010  38
  -3  -1  -2 13032.4 262.259  35
   3   1   2 12288.3 247.921  35
  -3  -1  -2 12976.3 278.805   2
  -3  -1  -3 20847.6 390.460   4
  -3  -1  -3 21736.6 396.961   2
   3   1   3 21837.1 372.229  35
  -3  -1  -3 20985.6 372.357  35
   3   1   3 22447.4 423.591  36
  -3  -1  -4 885.836 86.0823   4
   3   1   4 949.532 97.8072  36
   3   1   4 1003.15 92.6430  35
  -3  -1  -5 220422. 1510.11  39
   3   1   5 219298. 1354.01  37
   3   1   5 220387. 1497.75  36
   3   1   5 220441. 1514.70  11
  -3  -1  -5 217829. 1530.09  38
  -3  -1  -5 220577. 1354.48   4
   3   1   6 20931.3 504.966  41
  -3  -1  -6 21033.7 518.995  39
   3   1   6 20354.4 430.331  58
  -3  -1  -6 21889.7 525.049  38
   3   1   6 20534.1 453.600  37
  -3  -1  -6 20974.6 450.055   4
   3   1   6 20627.9 496.744  36
   3   1   6 21089.5 531.741  11
   3   1   7 135.812 67.2223  11
  -3  -1  -7 121.984 59.0258  12
  -3  -1  -7 170.836 65.1132  38
   3   1   7 102.888 53.1880  36
   3   1   8 195119. 1846.08  41
  -3  -1  -8 195927. 1773.99  13
  -3  -1  -8 208232. 1886.59  12
   3   1   8 199758. 1838.19  36
  -3  -1  -8 214679. 1938.87  38
   3   1   8 205171. 1730.42  37
   3   1   9 31755.0 821.564  36
   3   1   9 28904.4 758.850  41
  -3  -1  -9 28768.6 693.909  13
  -3  -1  -9 29530.8 742.160  39
  -3  -1  -9 29777.9 736.250  38
   3   1   9 30653.2 694.388  37
   3   1  10 2641.04 244.213  41
  -3  -1 -10 2845.04 225.540  13
  -3  -1 -10 2703.29 240.010  39
  -3  -1 -10 2840.32 237.921  38
   3   1  10 2688.67 283.297  42
   3   1  11 76471.1 1344.51  41
  -3  -1 -11 74169.7 1273.56  39
  -3  -1 -11 76517.9 1196.22  13
   3   1  11 74076.7 1461.26  42
   3   1  12 2075.78 231.229  41
  -3  -1 -12 1671.33 203.328  39
  -3  -1 -12 1821.32 192.982  13
   3   1  12 1967.14 242.203  42
   3   1  13 8703.97 467.499  41
  -3  -1 -13 8994.68 462.670  47
  -3  -1 -13 9178.11 418.480  13
  -3  -1 -13 8929.07 453.230  39
   3   1  13 8964.79 439.782  19
  -3  -1 -13 8703.85 466.015  53
   3   1  13 9197.18 437.668  31
   3   1  13 9331.11 462.763  46
   3   1  13 8817.89 438.485  54
   3   1  13 9240.40 510.887  42
   3   1  14 31637.7 866.257  41
  -3  -1 -14 33498.5 769.907  13
  -3  -1 -14 31830.1 862.091  53
  -3  -1 -14 31531.8 843.606  47
   3   1  14 32902.1 859.799  46
   3   1  14 31253.6 819.450  54
   3   1  14 32450.4 813.347  19
   3   1  14 32804.6 799.467  31
  -3  -1 -14 33577.7 851.566  39
   3   1  14 31380.4 905.773  42
   3   1  15 1469.24 179.239  41
  -3  -1 -15 1558.46 185.368  53
   3   1  15 1469.83 170.961  19
   3   1  15 1544.18 171.216  31
  -3  -1 -15 1560.39 182.216  47
   3   1  15 1614.47 187.362  46
   3   1  15 1539.00 189.465  42
  -3  -1 -16 3129.86 230.474  53
  -3  -1 -16 3014.26 224.308  47
   3   1  16 3337.99 226.758  19
   3   1  16 2942.69 225.879  46
   3   1  16 3430.32 216.047  31
   3   1  17 19823.4 488.763  46
  -3  -1 -17 18919.8 472.017  47
   3   1  17 18986.2 397.850  31
   3   1  17 19681.7 464.053  19
   3   1  18 6.84988 29.0129  46
  -3  -1 -18-0.99944 25.1788  53
  -3  -1 -18 74.4319 33.3015  47
   3   1  18 47.4474 27.3374  28
   3   2 -16 16224.4 322.361  51
   3   2 -15 31636.2 568.577  53
  -3  -2  15 30555.9 534.615  16
   3   2 -15 31318.1 602.838  51
  -3  -2  15 30308.1 504.253  19
   3   2 -14 9747.97 398.615  51
   3   2 -14 9404.24 371.905  53
  -3  -2  14 9255.50 341.733  50
   3   2 -14 9412.58 381.741  45
  -3  -2  14 8960.00 336.136  19
   3   2 -13 28942.7 725.450  53
  -3  -2  13 29108.8 705.983  50
   3   2 -13 29421.2 764.221  51
   3   2 -13 28830.9 755.743  45
  -3  -2  13 28864.6 675.556  19
   3   2 -12 22287.9 705.452  51
   3   2 -12 22629.0 693.242  13
  -3  -2  12 23351.3 690.476  50
   3   2 -12 22313.3 716.770  45
  -3  -2  12 23347.7 651.643  19
   3   2 -12 22468.7 675.332  43
  -3  -2  11 4078.32 283.910  19
  -3  -2  11 3903.83 293.388  40
   3   2 -11 3658.94 294.075  13
  -3  -2  11 3442.11 280.475  50
   3   2 -11 3529.45 297.367  45
  -3  -2  11 3915.85 314.041  37
   3   2 -11 3598.80 286.866  43
   3   2 -11 3908.02 300.959  51
  -3  -2  10 18148.4 688.003  42
  -3  -2  10 19297.1 666.253  40
   3   2 -10 19195.5 663.444  13
  -3  -2  10 19172.3 696.261  37
   3   2 -10 17999.7 637.421  43
  -3  -2   9 41669.4 975.939  40
   3   2  -9 39989.0 956.186  13
  -3  -2   9 40008.7 984.568  37
   3   2  -9 40127.4 942.708  43
  -3  -2   9 39441.1 1027.13  42
  -3  -2   8 72732.2 1239.21  40
   3   2  -8 70941.5 1260.55  13
  -3  -2   8 72907.2 1289.00  37
   3   2  -8 70306.6 1216.48  43
  -3  -2   8 74497.3 1442.92  42
  -3  -2   7 166833. 1812.12  40
  -3  -2   7 174931. 1938.60  37
   3   2  -7 186853. 2034.26  13
   3   2  -7 176462. 1872.42  43
  -3  -2   7 192418. 2382.08  42
  -3  -2   6 49843.1 954.771  40
   3   2  -6 50286.1 939.984  13
  -3  -2   6 52240.4 1042.54  37
   3   2  -6 53805.5 993.921  43
  -3  -2   6 53758.4 1081.34  42
  -3  -2   5 86741.4 1287.23  37
  -3  -2   5 85548.1 1179.89  42
   3   2  -4 115948. 1156.53  13
  -3  -2   4 120021. 1361.07  37
   3   2  -3 2983.06 177.840  43
  -3  -2   3 3409.12 227.226  40
   3   2  -3 2810.45 167.004  13
  -3  -2   3 3407.82 180.019  38
   3   2  -3 3912.80 207.414  58
  -3  -2   3 3399.55 212.156  37
   3   2  -3 3365.15 150.413  36
  -3  -2   3 2903.12 144.107  35
  -3  -2   3 3507.34 145.248  35
   3   2  -2 186947. 1064.01  36
  -3  -2   2 189129. 1063.07  35
   3   2  -2 186394. 1220.51  13
  -3  -2   2 189069. 1196.01   1
   3   2  -2 187974. 1243.32   2
   3   2  -2 185660. 1273.59  43
  -3  -2   1 92077.4 824.762  38
  -3  -2   1 94575.5 798.758   1
  -3  -2   1 95040.7 850.783  37
   3   2  -1 95044.6 754.664  36
   3   2  -1 94510.8 825.163   2
  -3  -2   1 94872.8 697.867  35
   3   2  -1 93912.0 574.823  57
  -3  -2   0 76922.5 686.687  37
   3   2   0 78291.5 700.245  36
  -3  -2   0 76720.6 619.049  35
   3   2   0 76506.0 573.619  57
  -3  -2   0 75040.5 727.846  38
   3   2   0 77466.6 724.707   2
  -3  -2  -1 272431. 1197.02  35
  -3  -2  -1 258249. 1351.41  38
  -3  -2  -1 258862. 1275.47   2
   3   2   1 268523. 1342.67  36
   3   2   1 255378. 1149.56  35
   3   2   1 248852. 1151.53  57
  -3  -2  -2 34963.6 337.496   3
  -3  -2  -2 34138.2 448.347  35
   3   2   2 34284.2 507.348  36
  -3  -2  -2 33735.7 495.117  38
   3   2   2 34019.5 441.251  35
  -3  -2  -2 34410.3 482.868   2
  -3  -2  -3 3420.58 169.396  38
   3   2   3 3253.12 154.870  34
  -3  -2  -3 3460.99 158.525  35
   3   2   3 3313.22 152.527  35
  -3  -2  -3 3351.47 115.180   3
  -3  -2  -3 3359.86 162.577   2
  -3  -2  -4 157490. 1189.73   2
   3   2   4 156119. 837.760  58
   3   2   4 159708. 1128.79  35
   3   2   4 148319. 972.804  34
   3   2   4 152102. 1120.27  11
  -3  -2  -4 153989. 1110.21  35
  -3  -2  -4 152876. 1150.36  38
   3   2   5 46024.7 480.601  34
  -3  -2  -5 45161.8 676.102  39
  -3  -2  -5 48274.9 570.063   4
  -3  -2  -5 47691.8 688.464  38
   3   2   5 47917.1 554.049  37
   3   2   5 47583.1 739.263  36
   3   2   5 48858.1 547.481  58
   3   2   5 47133.1 688.768  11
   3   2   6 33803.0 606.634  41
  -3  -2  -6 35779.4 634.657  38
   3   2   6 33595.5 652.652  11
   3   2   6 34021.1 681.328  36
   3   2   7 31495.3 712.544  11
   3   2   7 30346.0 633.465  41
  -3  -2  -7 32567.0 649.175  38
   3   2   7 32736.8 735.197  36
  -3  -2  -8 17640.0 535.421  13
   3   2   8 17739.2 529.942  41
   3   2   8 17746.7 606.166  36
  -3  -2  -8 17736.2 518.339  38
  -3  -2  -8 17993.1 555.741  39
   3   2   9 10579.5 437.622  41
  -3  -2  -9 11042.9 466.322  13
  -3  -2  -9 10214.1 441.264  39
   3   2   9 11082.0 502.500  36
   3   2   9 10939.1 375.867   8
  -3  -2  -9 11800.3 449.367  38
   3   2  10 46676.8 976.407  41
  -3  -2 -10 47884.1 973.233  13
  -3  -2 -10 48614.5 988.816  39
   3   2  10 49454.1 1166.90  42
   3   2  10 47010.3 1052.68  36
   3   2  11 21610.7 694.826  41
  -3  -2 -11 23280.5 689.790  13
   3   2  11 22749.3 803.265  42
  -3  -2 -11 21268.3 680.218  39
   3   2  12 25701.0 784.661  41
  -3  -2 -12 27805.3 767.206  13
  -3  -2 -12 25881.8 769.106  39
   3   2  12 26758.5 876.812  42
   3   2  13 24740.3 771.881  41
  -3  -2 -13 26513.9 743.505  13
   3   2  13 25160.2 734.084  54
   3   2  13 24975.5 754.339  46
  -3  -2 -13 25730.0 764.889  39
   3   2  13 24302.1 701.715  31
   3   2  13 24575.8 705.573  19
  -3  -2 -13 26277.9 806.178  53
  -3  -2 -13 24364.8 770.664  47
   3   2  13 25923.8 851.802  42
   3   2  14 4911.37 337.404  41
  -3  -2 -14 5395.86 325.627  13
  -3  -2 -14 5374.32 334.175  39
   3   2  14 5481.79 333.112  19
  -3  -2 -14 5058.41 348.439  47
  -3  -2 -14 5243.39 351.492  53
   3   2  14 5394.72 349.938  46
   3   2  14 5294.78 335.972  54
   3   2  14 5398.55 324.685  31
   3   2  14 5206.69 374.956  42
   3   2  15 53585.3 1039.68  41
  -3  -2 -15 55031.4 955.656  13
  -3  -2 -15 53797.2 1039.02  53
   3   2  15 54627.6 1023.71  54
   3   2  15 55995.2 968.134  31
   3   2  15 56103.9 998.743  19
  -3  -2 -15 55801.6 1084.22  47
   3   2  15 57555.7 1072.29  46
   3   2  15 53281.1 1094.40  42
  -3  -2 -16 10318.9 407.409  53
  -3  -2 -16 10660.6 358.409  55
   3   2  16 10958.2 403.254  19
  -3  -2 -16 11185.2 437.935  47
   3   2  16 10910.0 381.147  31
   3   2  16 11902.3 445.083  46
  -3  -2 -17 5451.12 264.770  47
   3   2  17 5319.31 213.999  31
  -3  -2 -17 5223.89 245.710  53
   3   2  17 5766.75 264.583  46
   3   2  17 5577.94 257.911  28
  -3  -2 -18 16932.1 352.624  47
  -3  -2 -18 15636.7 310.197  53
   3   2  18 16137.0 325.652  46
   3   2  18 16255.2 319.984  28
   3   3 -15 169.388 55.7973  51
   3   3 -15 257.092 48.2556  53
  -3  -3  15 229.362 51.1919  19
  -3  -3  15 193.620 46.8999  16
   3   3 -15 217.621 58.5224  45
  -3  -3  14 2894.00 194.986  19
   3   3 -14 3030.23 217.167  51
   3   3 -14 3053.64 192.814  53
   3   3 -14 3268.98 228.558  45
   3   3 -13 516.012 94.0886  53
  -3  -3  13 876.284 126.947  19
   3   3 -13 693.012 125.813  51
   3   3 -13 803.721 133.801  45
  -3  -3  12 15959.1 563.741  40
   3   3 -12 15157.2 556.354  13
   3   3 -12 15237.2 577.318  51
   3   3 -12 15628.1 523.988  53
  -3  -3  12 13948.9 516.960  19
   3   3 -12 14993.1 592.146  45
   3   3 -12 14164.8 511.443  43
  -3  -3  11 45982.5 967.599  50
  -3  -3  11 45520.6 1020.37  40
   3   3 -11 43264.0 972.276  13
  -3  -3  11 44508.6 959.965  19
   3   3 -11 44495.5 911.623  53
  -3  -3  11 46359.7 1082.05  37
   3   3 -11 45052.2 1052.29  45
   3   3 -11 44634.9 1005.04  51
   3   3 -11 42957.5 904.800  44
   3   3 -11 42910.0 941.176  43
  -3  -3  10 20865.9 711.917  40
   3   3 -10 20635.5 686.670  13
   3   3 -10 21549.0 687.449  51
  -3  -3  10 20959.4 736.180  37
  -3  -3  10 20090.2 654.111  19
  -3  -3  10 20298.5 659.537  50
   3   3 -10 20606.7 710.639  45
   3   3 -10 20443.4 644.212  44
   3   3 -10 20993.9 678.992  43
  -3  -3   9 25660.0 789.683  40
   3   3  -9 26502.8 778.495  13
  -3  -3   9 24810.5 790.289  37
   3   3  -9 24666.4 734.051  43
  -3  -3   8 224030. 2277.72  40
   3   3  -8 227996. 2255.25  13
   3   3  -8 223089. 2167.60  43
  -3  -3   7 53558.4 1102.47  42
  -3  -3   7 49482.9 1028.98  40
  -3  -3   7 46262.5 1025.49  37
   3   3  -7 51699.0 1050.96  13
   3   3  -7 55381.8 1160.53  39
   3   3  -7 49725.2 1006.25  43
  -3  -3   6 28116.6 699.698  42
  -3  -3   6 26680.3 727.842  40
   3   3  -6 27227.1 693.037  13
   3   3  -6 29188.7 762.342  39
  -3  -3   6 27184.7 773.404  37
   3   3  -6 26890.9 691.943  43
   3   3  -5 107177. 1252.11  13
  -3  -3   5 109789. 1607.75  37
   3   3  -5 108896. 1279.85  43
   3   3  -4 12277.0 387.918  13
  -3  -3   4 13406.8 496.018  37
  -3  -3   3 92336.2 918.937  35
   3   3  -3 87938.5 961.754  13
   3   3  -3 87983.7 891.696  58
  -3  -3   3 89281.1 1137.11  37
  -3  -3   3 88749.6 1141.06  40
   3   3  -3 89114.8 993.091  43
   3   3  -2 258165. 1395.20  58
   3   3  -2 261896. 1539.74  13
  -3  -3   2 263479. 1874.15  40
   3   3  -2 253663. 1568.57  43
  -3  -3   2 254215. 1444.97  35
  -3  -3   2 259258. 1663.75  37
  -3  -3   2 265809. 1291.18  57
   3   3  -1 171779. 1169.94  13
  -3  -3   1 167787. 1272.84  38
  -3  -3   1 169658. 1170.44  37
   3   3  -1 168714. 999.815  36
   3   3  -1 175505. 1027.41  58
   3   3  -1 169878. 1035.59   8
  -3  -3   1 170265. 1185.79   1
   3   3  -1 162357. 1342.58  34
   3   3  -1 171272. 1230.33   2
  -3  -3   1 171116. 1117.72  35
   3   3  -1 167893. 1203.11  43
  -3  -3   0 198306. 1249.64   1
   3   3   0 200861. 1218.17   8
  -3  -3   0 198283. 1098.49  37
   3   3   0 213487. 957.761  58
   3   3   0 205382. 1453.22  34
   3   3   0 203346. 1134.23  36
   3   3   0 204010. 1102.61  57
  -3  -3   0 207255. 1214.87  35
   3   3   0 203051. 1100.28   7
   3   3   0 201083. 1295.76   2
   3   3   1 31374.6 501.857   2
   3   3   1 28672.9 232.924  58
   3   3   1 29464.2 389.640   7
  -3  -3  -1 30904.8 466.298  35
  -3  -3  -1 28327.3 218.624  33
   3   3   1 30569.5 452.059  35
   3   3   1 31224.0 472.653  36
   3   3   1 30971.8 451.080  57
   3   3   1 30260.2 532.729  34
   3   3   2 71708.1 768.801  36
   3   3   2 74066.2 723.843  35
   3   3   2 73127.2 731.745  57
  -3  -3  -2 70648.9 745.469   2
  -3  -3  -2 71872.7 627.295   3
  -3  -3  -2 69666.1 459.724  33
  -3  -3  -2 73565.0 735.509  35
  -3  -3  -3 65041.0 617.811   3
   3   3   3 62646.6 780.370  36
  -3  -3  -3 63213.1 730.728  38
   3   3   3 65026.7 705.391  35
   3   3   3 62170.6 722.786  57
   3   3   3 62587.5 701.484  34
  -3  -3  -3 63088.0 730.542   2
   3   3   4 49613.4 652.064  11
   3   3   4 49950.1 675.541  43
   3   3   4 51250.0 615.573  34
  -3  -3  -4 48918.2 664.227  38
  -3  -3  -4 51013.4 584.556   3
  -3  -3  -4 50427.1 676.742  39
  -3  -3  -5 33477.2 443.817   4
  -3  -3  -5 34879.0 601.464  39
   3   3   5 33684.7 588.258  11
   3   3   5 33108.0 481.468  34
  -3  -3  -5 34021.5 569.281  38
   3   3   6 139258. 1183.89  41
  -3  -3  -6 139854. 1302.24  39
  -3  -3  -6 141294. 1222.21  38
   3   3   6 138251. 1494.98  36
   3   3   6 137151. 1320.96  11
   3   3   7 35165.8 654.538  41
  -3  -3  -7 35230.7 710.313  39
  -3  -3  -7 36334.7 655.606  38
   3   3   7 35214.7 847.745  36
   3   3   7 34481.9 662.858   8
   3   3   7 34932.2 749.504  11
   3   3   8 71356.9 1021.92  41
  -3  -3  -8 73550.5 1096.95  39
  -3  -3  -8 72793.6 985.279  38
   3   3   8 74282.8 998.066   8
  -3  -3  -9 48768.1 991.976  13
   3   3   9 45520.9 881.678  41
  -3  -3  -9 49222.6 973.662  39
   3   3   9 46497.4 1078.77  36
   3   3   9 48661.0 820.799   8
   3   3   9 49888.7 1115.81  42
   3   3  10 245.400 101.356  42
  -3  -3 -10 110.155 68.6132  39
   3   3  10 125.376 62.2020  41
  -3  -3 -10 143.145 76.2776  13
  -3  -3 -10 11.4987 46.8771  43
   3   3  11 52703.7 1056.57  41
  -3  -3 -11 56502.6 1119.01  13
  -3  -3 -11 54455.4 1089.19  39
  -3  -3 -11 53941.3 988.501  43
   3   3  11 55255.7 1223.85  42
   3   3  12 41011.8 961.334  41
  -3  -3 -12 41811.4 970.964  13
  -3  -3 -12 40366.7 945.495  39
   3   3  12 41844.3 1078.14  42
   3   3  13 10761.0 493.183  41
  -3  -3 -13 10385.2 476.726  13
  -3  -3 -13 10082.4 469.812  39
   3   3  13 9982.05 441.052  19
  -3  -3 -13 9607.71 461.203  53
  -3  -3 -13 10123.0 499.917  47
   3   3  13 10198.2 451.729  31
   3   3  13 9496.70 444.873  54
   3   3  13 9545.70 461.684  46
   3   3  13 10352.4 535.409  42
  -3  -3 -14 52631.5 1120.57  47
   3   3  14 51265.4 1050.96  41
  -3  -3 -14 53604.6 1039.88  13
  -3  -3 -14 52610.9 1006.55  39
   3   3  14 50511.9 966.755  19
  -3  -3 -14 50816.6 1019.67  53
   3   3  14 51262.8 1019.95  54
   3   3  14 53512.2 1066.41  46
   3   3  14 52847.1 1160.75  42
   3   3  15 7559.07 357.536  19
  -3  -3 -15 7595.32 362.847  13
  -3  -3 -15 7418.87 368.637  53
  -3  -3 -15 7878.85 412.243  47
   3   3  15 8027.51 389.652  54
   3   3  15 7946.60 361.876  31
   3   3  15 7941.21 416.284  42
   3   3  15 7998.91 391.431  46
  -3  -3 -16 322.678 77.5469  53
  -3  -3 -16 318.926 85.2005  47
   3   3  16 159.905 61.2562  52
   3   3  16 249.661 76.2128  46
   3   3  16 243.895 68.1491  31
   3   3  16 314.659 82.8470  28
   3   3  16 335.335 74.5761  19
  -3  -3 -17 8246.87 273.602  55
  -3  -3 -17 7848.05 277.438  53
   3   3  17 9126.36 320.822  46
   3   3  17 8163.47 262.425  31
  -3  -3 -17 8314.13 324.392  47
   3   3  17 8216.67 310.876  28
  -3  -3 -18 4771.90 186.027  47
   3   3  18 4522.41 168.157  28
   3   4 -15 18427.9 402.597  51
  -3  -4  15 18381.0 371.204  19
   3   4 -14 407.170 87.6460  51
  -3  -4  14 361.069 75.6579  19
   3   4 -14 270.784 79.2047  45
  -3  -4  13 14517.4 478.621  19
   3   4 -13 14747.7 507.097  51
   3   4 -13 14228.0 520.037  45
  -3  -4  12 34934.0 824.908  40
  -3  -4  12 33899.7 801.736  19
   3   4 -12 34016.3 835.431  51
   3   4 -12 33831.9 866.596  45
   3   4 -12 32233.3 768.877  13
   3   4 -12 33140.0 732.037  44
  -3  -4  11 1035.69 160.769  40
   3   4 -11 873.535 146.334  51
  -3  -4  11 968.396 163.606  37
   3   4 -11 704.257 142.649  45
   3   4 -11 833.741 127.741  43
   3   4 -11 735.405 128.703  13
   3   4 -11 879.224 141.091  44
  -3  -4  11 826.285 142.825  19
  -3  -4  10 3224.54 289.563  40
   3   4 -10 2752.39 248.823  13
   3   4 -10 2533.62 228.223  43
  -3  -4  10 2603.94 245.540  19
   3   4 -10 2882.96 257.136  51
  -3  -4  10 2780.83 271.646  37
   3   4 -10 2685.48 264.520  45
   3   4 -10 2948.51 253.268  44
   3   4  -9 92323.9 1449.38  13
  -3  -4   9 88160.1 1522.70  37
   3   4  -9 90978.3 1382.83  43
  -3  -4   8 19757.9 708.913  40
   3   4  -8 20514.9 684.989  13
   3   4  -8 20155.4 693.191  39
   3   4  -8 19125.9 635.269  43
  -3  -4   7 33505.8 890.490  40
   3   4  -7 33397.1 838.309  13
  -3  -4   7 30779.4 871.494  37
   3   4  -7 33900.6 835.637  43
  -3  -4   6 59367.7 1144.40  40
  -3  -4   6 57526.5 1181.66  37
   3   4  -6 60370.7 1041.39  13
   3   4  -6 59589.3 1034.90  43
   3   4  -5 16402.1 503.833  13
  -3  -4   5 16463.5 577.201  40
  -3  -4   5 16831.0 652.029  37
   3   4  -5 16574.8 514.123  43
   3   4  -4 102487. 1170.45  13
  -3  -4   4 100130. 1369.52  40
   3   4  -4 99723.6 1170.19  43
  -3  -4   3 59408.1 1005.62  40
  -3  -4   3 64571.5 1053.64  37
   3   4  -3 63592.0 862.006  13
   3   4  -3 59772.4 858.264  43
  -3  -4   2 45413.7 841.055  40
   3   4  -2 46751.5 699.803   7
  -3  -4   2 46287.0 762.138  37
   3   4  -2 45372.5 714.520  43
   3   4  -2 46015.7 694.170  13
   3   4  -1 265875. 1566.46  13
  -3  -4   1 268723. 1966.40  40
  -3  -4   1 268292. 1585.07  57
  -3  -4   1 266421. 1548.34  37
   3   4  -1 263559. 1474.81   8
   3   4  -1 269885. 1566.97   7
   3   4  -1 265720. 1653.82  43
   3   4   0 110962. 977.301  13
   3   4   0 110634. 1009.06   8
   3   4   0 108493. 887.392  36
   3   4   0 110547. 948.159   7
   3   4   0 110817. 1042.65  43
   3   4   1 47423.1 630.778  57
   3   4   1 46564.1 682.562   8
  -3  -4  -1 46225.2 415.623  33
   3   4   1 46395.7 629.253  36
   3   4   1 45221.3 579.089   7
   3   4   1 46597.7 668.840  43
   3   4   2 114631. 893.432   7
  -3  -4  -2 116157. 1072.13  38
   3   4   2 112667. 1067.51  36
   3   4   2 114896. 1126.81   8
  -3  -4  -2 117602. 954.649   3
   3   4   2 117239. 1064.48  43
   3   4   3 15803.2 331.745   7
  -3  -4  -3 16084.2 358.985   3
  -3  -4  -3 16102.0 400.784  38
   3   4   3 14747.7 387.686  34
   3   4   3 16395.7 452.504   8
  -3  -4  -3 16432.7 304.429  33
   3   4   3 15716.1 354.869  11
   3   4   3 15719.8 402.662  43
   3   4   3 15550.2 416.269   9
  -3  -4  -4 34678.7 500.905  33
   3   4   4 33508.3 692.198  36
  -3  -4  -4 34745.1 582.534  38
   3   4   4 34292.8 584.021  34
   3   4   4 36050.7 695.014   8
   3   4   4 34879.0 562.288  11
   3   4   4 34609.9 618.650  43
   3   4   4 34282.8 645.710   9
  -3  -4  -5 160377. 1274.05  38
   3   4   5 162107. 1650.62  36
   3   4   5 161430. 1268.48  34
   3   4   5 160165. 1474.64   8
   3   4   5 165348. 1332.31  11
   3   4   6 14085.5 440.935   9
  -3  -4  -6 12998.0 414.124  39
  -3  -4  -6 12681.1 367.391  38
   3   4   6 12436.1 417.133   8
   3   4   6 12860.5 413.047  11
   3   4   6 12596.9 511.552  36
   3   4   7 59387.3 850.889  41
  -3  -4  -7 57956.9 923.201  39
  -3  -4  -7 60064.6 827.798  38
   3   4   7 58236.4 1187.38  36
   3   4   7 56518.6 907.634   8
   3   4   7 55889.6 962.461  11
   3   4   8 60881.8 934.213  41
  -3  -4  -8 61318.6 1008.65  39
   3   4   8 61752.7 1147.55  42
   3   4   8 60872.9 962.656   8
   3   4   8 60521.7 1225.81  36
  -3  -4  -9 18067.0 612.106  13
   3   4   9 16731.2 526.058  41
  -3  -4  -9 17378.7 576.926  39
   3   4   9 17103.0 668.136  36
   3   4   9 16445.0 507.367   8
   3   4   9 17365.2 631.800  42
  -3  -4 -10 53029.7 1119.79  13
   3   4  10 51713.5 972.391  41
  -3  -4 -10 54865.9 1092.85  39
   3   4  10 51799.9 1125.37  42
   3   4  11 82545.5 1285.81  41
  -3  -4 -11 86306.7 1418.66  13
  -3  -4 -11 82962.8 1337.28  39
  -3  -4 -11 86090.2 1360.94  43
   3   4  11 85385.6 1479.23  42
   3   4  12 11035.2 481.888  41
  -3  -4 -12 10822.7 499.827  13
  -3  -4 -12 10669.2 470.734  39
   3   4  12 10547.2 452.668  54
   3   4  12 10280.9 432.493  19
   3   4  12 10709.4 474.761  46
  -3  -4 -12 11477.9 484.697  43
   3   4  12 11348.1 545.417  42
   3   4  12 10562.2 450.411  31
   3   4  13 73179.8 1241.99  41
  -3  -4 -13 74729.3 1281.65  13
   3   4  13 72524.0 1237.92  46
  -3  -4 -13 75201.0 1218.12  39
   3   4  13 70472.2 1122.88  19
   3   4  13 71404.9 1195.34  54
  -3  -4 -13 71925.5 1340.10  47
   3   4  13 69836.2 1164.23  31
  -3  -4 -13 74990.0 1186.14  43
   3   4  13 74269.0 1381.25  42
   3   4  14 28611.2 751.505  41
  -3  -4 -14 31101.5 790.822  13
   3   4  14 28796.6 698.106  19
   3   4  14 29879.2 775.316  46
   3   4  14 29470.3 755.362  54
   3   4  14 29276.5 724.808  31
   3   4  14 28232.6 755.712  52
   3   4  14 29602.1 783.912  28
  -3  -4 -14 30381.8 845.265  47
   3   4  14 29317.5 831.910  42
   3   4  15 15205.0 507.097  52
  -3  -4 -15 14652.9 467.386  53
   3   4  15 15557.8 519.573  54
   3   4  15 15705.8 494.676  31
   3   4  15 15272.1 525.084  46
   3   4  15 15454.6 533.373  28
  -3  -4 -15 14636.6 546.273  47
   3   4  16 4943.01 264.479  54
   3   4  16 5138.01 250.246  31
  -3  -4 -16 4933.09 237.059  53
  -3  -4 -16 5638.84 304.983  47
   3   4  16 5166.52 272.011  46
   3   4  16 5145.63 278.505  28
   3   4  16 4610.88 243.164  52
   3   4  17 1187.40 112.294  46
   3   4  17 960.644 87.7186  31
  -3  -4 -17 1166.82 119.681  47
  -3  -4 -17 1093.03 105.775  55
   3   4  17 1097.19 111.713  28
  -3  -4 -18 9213.84 239.868  47
   3   4  18 9462.68 227.725  28
   3   5 -15 82.2330 30.8924  51
  -3  -5  15 70.0550 28.0740  19
  -3  -5  14 25655.5 508.011  19
   3   5 -14 25437.7 530.692  51
   3   5 -14 25565.1 560.021  45
  -3  -5  13 30947.9 657.322  19
   3   5 -13 31867.7 727.441  45
   3   5 -13 30211.1 678.589  51
   3   5 -12 423.136 92.1988  44
   3   5 -12 432.350 103.878  51
  -3  -5  12 394.967 91.7379  46
   3   5 -12 395.000 103.067  45
  -3  -5  11 14845.1 582.749  40
  -3  -5  11 14460.5 547.722  19
   3   5 -11 13982.3 509.381  13
  -3  -5  11 14409.6 530.031  46
   3   5 -11 15566.4 596.703  45
   3   5 -11 14342.0 546.290  51
   3   5 -11 14588.2 531.957  44
  -3  -5  10 12100.3 561.647  40
   3   5 -10 10956.5 490.817  51
   3   5 -10 11261.7 481.617  13
  -3  -5  10 11510.3 552.109  37
   3   5 -10 11062.2 499.889   7
  -3  -5  10 10961.7 501.539  46
   3   5 -10 10949.8 511.774  45
  -3  -5  10 10819.7 498.490  19
   3   5 -10 11011.3 488.845  44
   3   5  -9 233.243 94.9515   7
  -3  -5   9 248.691 93.3918  37
  -3  -5   9 225.401 104.818  40
  -3  -5   9 237.546 87.1168  19
   3   5  -9 183.032 86.3589  51
   3   5  -9 308.915 111.112  45
   3   5  -9 121.424 77.5467  44
   3   5  -9 373.145 106.200  13
   3   5  -9 142.912 65.2961  43
  -3  -5   8 41596.6 1059.50  40
   3   5  -8 39583.7 949.510  13
   3   5  -8 39230.4 952.613   7
   3   5  -8 39479.7 899.657  43
  -3  -5   7 36011.4 967.751  40
   3   5  -7 34543.7 886.565   7
   3   5  -7 33730.3 839.641  13
   3   5  -7 34224.1 839.402  43
  -3  -5   6 1233.56 184.233  40
   3   5  -6 1161.04 161.879   7
  -3  -5   6 1305.51 194.604  37
   3   5  -6 1648.04 178.160  13
   3   5  -6 1280.09 158.726  43
  -3  -5   5 102919. 1535.90  40
  -3  -5   5 100458. 1668.26  37
   3   5  -5 102904. 1292.33  13
   3   5  -5 99700.8 1328.02   7
   3   5  -5 101303. 1305.83  43
  -3  -5   4 13692.3 541.959  40
   3   5  -4 14257.7 458.053  13
   3   5  -4 13860.0 467.856   7
  -3  -5   4 15476.0 670.977  37
   3   5  -4 13607.9 457.121  43
  -3  -5   3 7337.13 386.064  40
   3   5  -3 8080.79 326.106  13
   3   5  -3 7510.82 328.409   7
   3   5  -3 7885.99 336.694  43
  -3  -5   2 111509. 1442.77  40
   3   5  -2 112077. 1202.09   7
   3   5  -2 119543. 1181.00  13
  -3  -5   2 122676. 1327.55  37
   3   5  -2 116353. 1239.74  43
  -3  -5   1 7602.16 372.727  40
   3   5  -1 8531.84 304.149  13
   3   5  -1 8678.93 309.960   8
   3   5  -1 8124.49 318.409  43
   3   5  -1 8667.27 320.098   7
   3   5   0 86823.7 1014.45   8
  -3  -5   0 84715.4 1188.71  40
   3   5   0 84810.8 953.766   7
   3   5   0 85966.9 1021.40  43
  -3  -5  -1 250538. 1809.28  38
   3   5   1 249445. 1784.81   8
   3   5   1 248515. 1398.22  11
   3   5   1 251026. 1590.42   7
   3   5   2 3360.22 182.740   7
   3   5   2 3417.55 166.864  11
   3   5   2 3250.82 214.695   8
   3   5   2 3290.61 222.841  36
  -3  -5  -2 3184.15 197.202  38
   3   5   2 3134.89 210.839   9
   3   5   3 8073.57 279.030   7
   3   5   3 8111.88 350.632   8
   3   5   3 8022.54 264.614  11
  -3  -5  -3 8491.85 316.977  38
   3   5   3 8379.86 376.788  36
   3   5   3 7855.69 338.563   9
   3   5   4 77161.4 1120.18   9
   3   5   4 76300.3 870.731   7
   3   5   4 80234.7 1140.58   8
  -3  -5  -4 80151.1 950.321  38
   3   5   4 78383.2 873.665  11
   3   5   4 78974.7 1246.60  36
   3   5   5 15982.1 550.018   9
  -3  -5  -5 14593.9 436.572  39
   3   5   5 14513.4 565.874  36
   3   5   5 15154.8 498.417   8
  -3  -5  -5 14849.3 404.634  38
   3   5   5 14567.4 407.967  11
   3   5   6 49176.3 900.712   8
  -3  -5  -6 50103.3 841.018  39
  -3  -5  -6 49315.3 735.482  38
   3   5   6 48524.3 1056.52  36
   3   5   6 48518.4 821.831  11
   3   5   7 42922.6 849.142   9
   3   5   7 42360.9 844.018  11
  -3  -5  -7 40552.8 800.097  39
   3   5   7 39655.0 818.266   8
   3   5   7 37585.3 966.202  36
   3   5   7 39231.4 800.675  42
  -3  -5  -8 25127.2 659.377  39
   3   5   8 23450.9 642.019   8
   3   5   8 23530.1 658.881  42
  -3  -5  -9 158667. 1854.76  13
  -3  -5  -9 167298. 1770.09  39
   3   5   9 164052. 1701.61   8
   3   5   9 158937. 1797.64  42
  -3  -5 -10 62158.1 1230.57  13
  -3  -5 -10 60123.7 1114.62  39
   3   5  10 59059.8 1139.15  42
   3   5  11 488.164 118.553  42
   3   5  11 318.182 87.6097  41
  -3  -5 -11 380.573 105.782  39
  -3  -5 -11 514.898 125.850  13
  -3  -5 -11 474.931 124.091  43
   3   5  12 79904.6 1236.31  41
  -3  -5 -12 80973.5 1362.70  13
  -3  -5 -12 84195.6 1271.93  39
   3   5  12 79993.3 1310.36  52
   3   5  12 83046.6 1310.06  46
   3   5  12 78414.6 1235.95  31
   3   5  12 84248.0 1343.57  28
  -3  -5 -12 81926.3 1344.06  43
   3   5  12 82857.6 1398.73  42
   3   5  13 27793.6 720.368  41
   3   5  13 27972.4 716.384  54
   3   5  13 27555.1 768.168  52
  -3  -5 -13 28014.0 781.189  13
   3   5  13 27989.6 754.292  46
   3   5  13 28029.6 726.743  31
  -3  -5 -13 27948.3 808.446  47
   3   5  13 27243.7 763.160  28
  -3  -5 -13 28497.3 757.539  43
   3   5  13 27872.3 792.442  42
  -3  -5 -14 11725.8 478.990  13
   3   5  14 11199.1 436.697  54
   3   5  14 12041.5 479.744  52
   3   5  14 11457.5 445.985  31
  -3  -5 -14 11038.7 487.219  47
   3   5  14 10828.5 452.265  46
   3   5  14 10985.6 466.382  28
  -3  -5 -14 11376.7 447.026  43
   3   5  14 10573.1 466.546  42
   3   5  15 32319.8 693.722  54
   3   5  15 33115.8 721.304  52
   3   5  15 33804.6 735.542  46
   3   5  15 33774.8 702.023  31
   3   5  15 32156.4 735.254  28
  -3  -5 -15 32348.8 768.405  47
   3   5  16 888.822 108.240  54
   3   5  16 1057.03 126.526  28
   3   5  16 1016.14 115.555  46
   3   5  16 1041.60 108.681  31
  -3  -5 -16 1128.10 130.474  47
   3   5  16 872.547 100.394  52
   3   5  17 13884.2 282.043  31
   3   5  17 13308.4 318.437  46
   3   5  17 14097.2 360.292  28
  -3  -5 -17 14082.3 366.536  47
  -3  -6  14 11521.3 291.758  19
   3   6 -14 11067.8 294.780  51
   3   6 -14 10901.6 312.840  45
   3   6 -13 637.405 75.8635  27
   3   6 -13 614.539 93.5338  51
  -3  -6  13 642.007 93.8844  19
  -3  -6  13 521.662 79.5239  46
   3   6 -13 656.625 101.905  45
   3   6 -12 18839.9 510.316  44
  -3  -6  12 18724.5 535.380  19
   3   6 -12 18670.7 548.418  51
  -3  -6  12 17438.6 498.434  46
   3   6 -12 19438.8 582.889  45
   3   6 -11 4430.38 292.093  51
   3   6 -11 4493.16 305.374  45
  -3  -6  11 4086.37 285.613  46
  -3  -6  11 4663.32 300.029  19
   3   6 -11 4326.15 283.699  44
  -3  -6  10 8478.72 466.910  40
  -3  -6  10 8049.99 419.820  19
   3   6 -10 8301.88 430.586  45
   3   6 -10 8149.99 374.490  13
  -3  -6  10 7556.31 423.119  46
   3   6 -10 7957.39 414.998  44
   3   6 -10 8612.83 423.571  51
  -3  -6   9 43791.3 1094.61  40
  -3  -6   9 42502.9 1057.56  37
  -3  -6   9 41591.3 988.972  19
   3   6  -9 42530.0 991.574   7
   3   6  -9 42402.8 986.755  44
   3   6  -9 42900.9 984.345  45
   3   6  -9 41432.1 892.586  13
   3   6  -9 43084.5 962.504  51
   3   6  -8 25902.5 732.935  13
  -3  -6   8 24892.3 835.712  40
   3   6  -8 23448.8 707.670  51
  -3  -6   8 23335.8 797.036  37
   3   6  -8 22269.3 714.209  48
  -3  -6   8 25196.1 790.040  19
   3   6  -8 23351.3 720.694  45
   3   6  -8 24846.2 779.177   7
   3   6  -8 24151.7 751.812  44
  -3  -6   7 6768.54 440.460  40
   3   6  -7 6567.69 367.488  43
   3   6  -7 6598.35 365.682  13
   3   6  -7 6501.73 400.578   7
  -3  -6   7 6103.18 410.970  37
  -3  -6   6 72375.3 1398.16  37
  -3  -6   6 72162.6 1401.66  40
   3   6  -6 73966.5 1274.54   7
   3   6  -6 74728.3 1166.64  13
   3   6  -6 74757.3 1200.91  43
  -3  -6   5 340.262 122.324  40
  -3  -6   5 258.246 111.116  37
   3   6  -5 416.669 89.5651  13
   3   6  -5 372.528 89.3405  43
  -3  -6   4 94002.7 1522.40  40
   3   6  -4 95081.7 1203.36  13
   3   6  -4 95742.1 1319.09   7
   3   6  -4 95384.4 1275.82  43
  -3  -6   3 53054.8 1118.09  40
   3   6  -3 56160.6 887.101  13
   3   6  -3 55020.1 959.120   7
   3   6  -3 54787.6 939.337  43
   3   6  -2 14121.9 427.903  13
   3   6  -2 13412.0 461.242   7
   3   6  -2 14112.4 467.480  43
   3   6  -1 60255.3 940.307   7
   3   6  -1 60088.3 954.573  43
  -3  -6   0 118420. 1599.19  40
   3   6   0 120863. 1349.21  43
   3   6   0 119160. 1280.83   7
  -3  -6  -1 10627.1 407.876  38
   3   6   1 10855.2 381.159   7
   3   6   1 11224.5 427.051   8
   3   6   1 11290.2 412.763  43
   3   6   2 33271.3 654.787   7
   3   6   2 34059.5 766.034  36
  -3  -6  -2 31861.6 678.035  38
   3   6   2 34629.4 772.510   8
   3   6   2 33200.7 716.125  43
   3   6   2 30747.8 726.200   9
   3   6   3 3258.23 252.321   9
   3   6   3 3119.64 200.392   7
   3   6   3 3363.49 261.111  36
  -3  -6  -3 3222.32 211.781  38
   3   6   3 3598.14 257.715   8
   3   6   3 3228.80 231.365  43
   3   6   4 12891.4 529.388   9
   3   6   4 12061.7 395.597   7
   3   6   4 12143.7 482.466   8
   3   6   4 11502.3 486.048  36
  -3  -6  -4 12307.2 399.090  38
   3   6   5 109267. 1673.44   9
  -3  -6  -5 97197.5 1195.27  39
   3   6   5 104110. 1449.92   8
   3   6   5 93024.7 1425.41  36
  -3  -6  -5 100898. 1092.75  38
  -3  -6  -6 60431.1 964.007  39
   3   6   6 59907.0 1088.10   8
   3   6   7 4214.39 310.305   9
  -3  -6  -7 3803.15 249.036  39
   3   6   7 3830.19 278.013   8
   3   6   8 123795. 1580.39   8
  -3  -6  -8 126268. 1489.42  39
  -3  -6  -9 24556.9 745.235  13
  -3  -6  -9 24024.7 666.535  39
   3   6   9 23191.3 682.597   8
  -3  -6 -10 1043.89 169.042  13
  -3  -6 -10 797.698 134.030  39
   3   6  10 800.900 127.166   8
  -3  -6 -11 66674.3 1244.43  13
   3   6  11 69067.1 1246.46  52
   3   6  11 65594.6 1142.33  31
   3   6  11 65722.2 1176.89  46
   3   6  11 69937.5 1233.93  28
  -3  -6 -12 4131.88 301.636  13
  -3  -6 -12 3988.66 306.723  43
   3   6  12 3856.84 295.146  52
   3   6  12 3919.48 283.042  31
   3   6  12 4011.20 285.951  46
   3   6  12 3982.52 295.571  28
  -3  -6 -13 17843.3 597.674  13
   3   6  13 17552.4 568.066  31
   3   6  13 18088.3 605.985  52
   3   6  13 17689.4 578.547  46
  -3  -6 -13 18192.1 606.411  47
   3   6  13 17461.1 592.911  28
  -3  -6 -13 17298.1 597.424  43
   3   6  14 63567.7 1014.27  31
   3   6  14 64039.0 1051.42  52
  -3  -6 -14 63698.0 1069.58  47
   3   6  14 62515.0 1024.25  46
   3   6  14 63698.8 1064.75  28
  -3  -6 -15 132.187 64.8347  47
   3   6  15 93.7059 53.6775  46
   3   6  15 127.244 60.2278  52
   3   6  15 107.290 52.1790  31
   3   6  15 282.941 80.6663  28
   3   6  16 10241.8 314.735  46
   3   6  16 10471.9 306.311  31
   3   6  16 10473.5 347.091  28
  -3  -6 -16 10797.3 345.447  47
  -3  -6 -17 7845.62 222.388  47
   3   6  17 8335.38 244.747  28
  -3  -7  13 30142.3 481.208  19
   3   7 -13 28915.9 491.058  51
   3   7 -13 29467.4 429.017  27
  -3  -7  12 20463.1 485.563  19
   3   7 -12 20727.1 527.344  45
   3   7 -12 19436.4 493.517  51
   3   7 -12 20440.1 473.418  44
   3   7 -12 20903.0 472.048  27
   3   7 -11 20918.1 577.104  51
  -3  -7  11 21347.0 567.129  19
   3   7 -11 21930.3 604.712  45
   3   7 -11 21984.7 588.602  44
   3   7 -10 23889.6 675.150  45
  -3  -7  10 23339.8 651.383  19
  -3  -7  10 22342.0 697.648  46
   3   7 -10 23016.3 671.425  44
   3   7 -10 23124.4 654.750  51
  -3  -7   9 523.466 134.584  40
   3   7  -9 584.453 125.810  45
   3   7  -9 435.665 102.315  51
  -3  -7   9 365.727 99.1232  19
   3   7  -9 290.558 97.4516  44
  -3  -7   8 41276.5 1088.32  40
   3   7  -8 40675.3 926.745  51
   3   7  -8 41210.6 992.339   7
  -3  -7   8 39642.6 945.712  19
  -3  -7   8 37370.7 937.099  37
   3   7  -8 40892.2 917.741  45
   3   7  -8 39256.9 970.873  44
   3   7  -8 41882.3 899.594  14
  -3  -7   7 37896.2 1054.75  40
   3   7  -7 39715.7 911.361  51
  -3  -7   7 38907.4 965.577  19
   3   7  -7 36980.5 952.567  44
   3   7  -7 36512.6 952.748  48
  -3  -7   7 36785.9 938.525  37
   3   7  -7 39309.5 1001.62   7
   3   7  -7 41138.6 956.598  14
  -3  -7   6 2006.51 247.541  40
   3   7  -6 2356.88 237.589   7
  -3  -7   5 89288.9 1604.52  40
   3   7  -5 94214.9 1232.67  13
   3   7  -5 88151.8 1412.33   7
   3   7  -5 94296.5 1335.20  43
  -3  -7   4 90796.4 1597.27  40
   3   7  -4 89189.8 1172.70  13
   3   7  -4 97043.3 1434.15   7
   3   7  -4 98201.4 1345.88  43
  -3  -7   3 6702.75 435.444  40
   3   7  -3 7069.71 321.844  13
   3   7  -3 6810.34 373.090   7
   3   7  -3 7006.45 355.382  43
  -3  -7   2 17656.0 687.019  40
   3   7  -2 18721.4 577.149  43
   3   7  -2 18713.6 596.605   7
   3   7  -1 46202.2 899.617  43
   3   7  -1 46907.1 915.984   7
   3   7   0 2842.56 224.517   7
  -3  -7   0 4164.39 346.638  40
  -3  -7   0 2844.77 240.937  38
   3   7   0 4025.16 266.464  43
   3   7   1 88853.7 1221.89   7
  -3  -7  -1 91680.6 1275.39  38
   3   7   1 91416.1 1284.39  43
   3   7   2 6167.81 317.628   7
  -3  -7  -2 5168.05 296.205  38
   3   7   2 5568.01 323.861  43
   3   7   2 5541.49 350.320   9
   3   7   3 59780.1 1169.90   9
   3   7   3 57394.3 966.715   7
   3   7   3 59525.4 1112.10   8
  -3  -7  -3 58666.4 945.135  38
   3   7   4 128948. 1775.82   9
   3   7   4 122159. 1411.24   7
  -3  -7  -4 126309. 1340.24  38
   3   7   4 122421. 1641.47   8
   3   7   5 31123.1 910.554   9
   3   7   5 28665.2 824.071   8
  -3  -7  -6 5104.93 295.257  39
   3   7   6 4842.25 335.052   8
  -3  -7  -7 47488.2 905.817  39
   3   7   7 45704.3 1041.69   9
   3   7   7 44130.4 989.585   8
   3   7   8 7031.45 376.936   9
   3   7   8 7731.88 414.347   8
  -3  -7  -8 8120.10 380.774  39
  -3  -7  -9 32158.6 863.021  13
  -3  -7 -10 26726.4 782.434  13
   3   7  10 27751.9 771.071  46
   3   7  10 28003.0 806.104  52
   3   7  10 26817.2 746.881  16
   3   7  10 26727.4 760.762  28
   3   7  10 28334.9 771.087  31
   3   7  11 4556.14 308.107  31
  -3  -7 -11 4803.24 325.859  13
   3   7  11 4911.22 331.302  28
   3   7  11 5065.84 326.494  46
   3   7  11 4701.60 296.115  16
   3   7  11 4663.05 325.663  52
  -3  -7 -12 3343.52 259.447  13
   3   7  12 3357.69 258.585  31
   3   7  12 3330.73 256.290  46
   3   7  12 3266.83 261.251  28
   3   7  12 3268.55 265.673  52
  -3  -7 -12 3326.98 276.990  43
   3   7  13 39686.2 823.409  31
  -3  -7 -13 41494.4 852.357  13
   3   7  13 40201.5 830.408  46
   3   7  13 41099.5 864.891  52
   3   7  13 39291.9 851.812  28
  -3  -7 -13 39088.8 874.121  43
   3   7  14 13939.5 458.834  52
   3   7  14 14201.8 450.621  31
  -3  -7 -14 13729.6 435.359  47
   3   7  14 13217.5 437.849  46
   3   7  14 13231.4 460.908  28
   3   7  15 28831.0 554.366  52
  -3  -7 -15 29428.9 557.065  47
   3   7  15 28495.8 555.731  46
   3   7  15 28743.9 600.757  28
  -3  -7 -16 9227.79 244.292  47
   3   7  16 9323.80 290.860  28
  -3  -8  12 10015.9 261.437  19
   3   8 -12 9909.85 280.102  51
   3   8 -12 9835.22 265.454  44
   3   8 -12 10315.7 280.941  27
  -3  -8  11 25771.6 515.252  19
   3   8 -11 25914.0 542.998  45
   3   8 -11 25459.2 554.223  44
   3   8 -11 25770.7 541.548  27
   3   8 -11 25278.9 542.491  51
   3   8 -10 803.099 115.593  51
  -3  -8  10 684.061 104.564  19
   3   8 -10 720.964 112.331  45
   3   8 -10 798.325 122.255  44
  -3  -8  10 572.201 115.187  46
   3   8  -9 34041.2 765.489  51
  -3  -8   9 32960.1 726.668  19
   3   8  -9 32622.0 806.378  44
   3   8  -9 33803.5 714.368  14
  -3  -8   8 32112.4 925.151  40
   3   8  -8 32789.2 786.357  51
  -3  -8   8 31703.9 762.875  19
   3   8  -8 34009.5 792.012  14
   3   8  -8 32239.5 857.939  44
   3   8  -7 7764.19 440.700   7
  -3  -8   7 7081.38 457.337  40
   3   8  -7 7476.23 383.274  51
  -3  -8   7 7650.25 393.901  19
   3   8  -7 6905.17 410.669  44
   3   8  -7 7559.29 410.348  14
  -3  -8   6 53791.3 1072.73  19
  -3  -8   6 53939.5 1278.06  40
   3   8  -6 56273.5 1186.81  44
   3   8  -6 54752.2 1164.67   7
   3   8  -6 57203.1 1173.32  14
  -3  -8   5 103404. 1778.60  40
   3   8  -5 108956. 1658.34  44
   3   8  -5 105920. 1609.58   7
   3   8  -5 106949. 1593.02  14
  -3  -8   4 109.510 108.703  40
   3   8  -4 286.718 94.3665   7
  -3  -8   3 14351.4 665.975  40
   3   8  -3 13921.8 567.503   7
  -3  -8   2 36929.5 1050.42  40
   3   8  -2 37448.8 847.936  43
   3   8  -2 37547.4 914.079   7
  -3  -8   1 68241.2 1403.98  40
  -3  -8   1 70970.7 1316.32  38
   3   8  -1 71663.1 1248.22   7
   3   8  -1 71543.6 1192.48  43
   3   8   0 110272. 1519.21   7
  -3  -8   0 108731. 1547.04  38
   3   8   0 111826. 1507.01  43
   3   8   1 75519.4 1238.17   7
  -3  -8  -1 75703.3 1239.75  38
   3   8   1 71987.5 1221.62  43
   3   8   2 78188.6 1250.21   7
  -3  -8  -2 80855.8 1226.82  38
   3   8   3 99922.2 1407.01   7
   3   8   3 98654.3 1551.17   9
   3   8   4 1100.57 181.149   9
   3   8   5 49765.6 1175.45   9
  -3  -8  -5 49722.3 941.840  39
  -3  -8  -6 13709.0 494.358  39
   3   8   6 14387.8 654.440   9
   3   8   7 12095.7 548.438   9
  -3  -8  -7 12754.2 472.968  39
   3   8   8 22797.2 695.387   9
   3   8   8 25552.3 737.259  31
   3   8   8 25335.7 771.420  52
   3   8   8 25417.3 802.017  17
  -3  -8  -8 26063.8 738.344  13
   3   8   8 23962.1 698.104  28
   3   8   8 25378.5 744.261  46
   3   8   8 25682.0 716.578  25
  -3  -8  -9 27545.3 774.399  13
   3   8   9 25757.2 739.129  28
   3   8   9 27280.8 820.136  52
   3   8   9 24111.4 728.937  17
   3   8   9 25816.3 752.023  31
   3   8   9 27163.6 774.530  46
   3   8   9 24873.3 670.452  25
  -3  -8 -10 678.629 122.878  13
   3   8  10 608.705 123.438  31
   3   8  10 582.317 116.386  17
   3   8  10 735.501 137.605  52
   3   8  10 596.805 124.577  46
   3   8  10 659.211 126.574  28
  -3  -8 -11 13230.5 493.185  13
   3   8  11 12682.5 518.175  52
   3   8  11 13470.5 526.076  46
   3   8  11 12974.4 506.499  31
   3   8  11 13050.5 528.443  28
  -3  -8 -11 13253.9 567.058  43
   3   8  12 16273.8 553.096  28
   3   8  12 17060.5 564.466  52
   3   8  12 17761.8 560.622  46
  -3  -8 -12 17513.2 603.474  43
   3   8  13 3770.11 244.796  52
   3   8  13 3524.15 232.580  46
   3   8  13 3671.63 247.897  28
   3   8  14 40947.3 697.693  52
   3   8  14 40072.1 722.186  28
   3   8  15 13778.7 312.689  52
   3   8  15 13857.4 368.228  28
   3   8  16 3587.16 147.218  28
   3   9 -11 2901.24 131.698  51
   3   9 -11 3300.62 157.993  27
   3   9 -11 3304.18 160.399  44
   3   9 -10 38755.5 606.770  51
  -3  -9  10 37572.4 530.390  19
   3   9 -10 38712.7 676.985  44
   3   9 -10 38515.4 643.488  27
  -3  -9   9 36122.3 607.846  19
   3   9  -9 36403.2 672.956  51
  -3  -9   9 34791.4 789.945  46
   3   9  -9 37250.4 761.465  44
   3   9  -9 37082.7 669.683  14
   3   9  -8 1508.02 153.453  51
   3   9  -8 1600.65 184.191  44
   3   9  -8 1712.63 172.015  14
  -3  -9   7 9674.52 492.372  40
   3   9  -7 9636.15 457.551  44
   3   9  -7 9555.31 432.406  14
  -3  -9   6 25853.5 841.280  40
   3   9  -6 26184.6 793.317  44
   3   9  -6 26898.8 773.682  14
   3   9  -5 594.267 137.686  14
  -3  -9   5 341.841 114.417  40
   3   9  -5 442.314 115.948   7
   3   9  -5 595.217 140.871  44
  -3  -9   4 59976.1 1325.15  40
   3   9  -4 64053.2 1248.90   7
   3   9  -4 64610.7 1277.71  44
   3   9  -4 59934.7 1211.42  14
   3   9  -3 58305.4 1202.17   7
  -3  -9   3 55751.7 1273.06  40
  -3  -9   3 58773.9 1305.90  38
   3   9  -3 59155.2 1196.21  14
   3   9  -3 59161.7 1179.13  44
   3   9  -2 8895.96 436.107  44
   3   9  -2 8964.80 467.667   7
  -3  -9   2 8673.87 501.595  40
  -3  -9   2 8523.86 485.964  38
   3   9  -2 9092.50 420.366  52
   3   9  -2 9111.42 466.512  14
   3   9  -1 58197.2 1184.31   7
  -3  -9   1 55762.5 1242.16  40
  -3  -9   1 59534.2 1233.25  38
   3   9  -1 55758.4 1132.42  14
   3   9  -1 57787.0 1244.92  48
   3   9  -1 56444.6 1061.58  28
   3   9   0 18979.2 670.263   7
  -3  -9   0 18447.0 663.591  38
   3   9   1 66203.4 1246.67   7
  -3  -9  -1 67284.8 1204.98  38
   3   9   2 137913. 1790.64   7
  -3  -9  -2 141222. 1668.70  38
   3   9   3 226.264 91.9807   7
   3   9   4 110681. 1731.63   9
   3   9   5 72953.5 1281.68  52
   3   9   5 69993.8 1306.75  17
   3   9   5 68948.8 1172.41  28
   3   9   5 71972.7 1230.14  25
   3   9   5 72152.1 1415.79   9
   3   9   6 830.589 169.567   9
   3   9   6 954.428 159.323  52
   3   9   6 1030.94 175.022  17
   3   9   6 1107.84 156.097  28
   3   9   6 1124.82 153.549  25
   3   9   7 14737.7 554.503  28
   3   9   7 16416.4 620.599  52
   3   9   7 16964.5 669.076  17
   3   9   7 15596.4 572.075  25
   3   9   7 14517.8 598.830   9
   3   9   8 32273.2 874.600  52
   3   9   8 33311.6 919.151  17
   3   9   8 31629.8 818.372  28
   3   9   8 31994.6 790.932  25
   3   9   9 10166.3 460.286  28
   3   9   9 10739.4 484.662  17
   3   9   9 11298.2 518.940  52
   3   9   9 10928.2 435.654  25
   3   9  10 23008.5 702.564  52
   3   9  10 22194.0 640.765  17
   3   9  10 22489.1 677.022  28
   3   9  11 6961.18 360.952  52
   3   9  11 6420.83 314.255  17
   3   9  11 6530.55 349.651  28
   3   9  12 17084.2 523.486  28
   3   9  12 17341.1 517.575  52
   3   9  13 19286.5 483.507  52
   3   9  13 18921.3 494.157  28
   3   9  14 24455.4 439.222  52
   3   9  14 24082.7 483.801  28
   3   9  15 3003.08 139.037  28
  -3 -10  10 3631.05 162.544  46
   3  10 -10 7707.23 213.752  27
  -3 -10   9 294.624 77.6191  46
   3  10  -9 244.163 59.0623  44
   3  10  -9 248.019 54.9385  27
   3  10  -8 4741.87 260.478  44
   3  10  -8 4938.47 244.388  14
   3  10  -8 4756.30 233.308  27
   3  10  -7 4047.60 264.378  44
   3  10  -7 4158.75 254.038  14
   3  10  -6 222.200 82.1350  14
   3  10  -6 362.098 100.590  44
   3  10  -6 236.850 71.5101  26
   3  10  -5 45045.7 995.285  44
   3  10  -5 44745.4 957.154  14
  -3 -10   4 16879.0 646.511  40
   3  10  -4 18583.8 647.899  44
   3  10  -4 18383.9 646.365  14
  -3 -10   3 13924.1 593.633  40
   3  10  -3 15162.0 570.812  44
   3  10  -3 14765.4 591.841  14
  -3 -10   2 91778.3 1516.40  40
   3  10  -2 97884.0 1521.98   7
   3  10  -2 94539.7 1349.98  52
   3  10  -2 100088. 1421.66  44
   3  10  -2 97690.2 1513.87  14
   3  10  -1 5559.31 369.173   7
  -3 -10   1 5260.12 360.074  38
   3  10  -1 5435.19 334.660  52
   3  10  -1 5434.62 357.054  14
   3  10   0 19690.5 694.093   7
  -3 -10   0 19960.7 670.342  38
   3  10   0 20958.7 669.366  52
   3  10   0 18619.1 625.866  28
   3  10   0 18112.0 637.378  14
   3  10   1 100218. 1483.59  52
   3  10   1 98373.6 1437.82  28
   3  10   1 100110. 1471.50  14
   3  10   2 4747.44 343.428   7
   3  10   2 4513.47 320.500  52
   3  10   2 4509.82 302.856  14
   3  10   2 4589.40 325.803  25
   3  10   2 4429.78 310.276  17
   3  10   2 4592.75 312.941  28
   3  10   3 67722.1 1242.99  52
   3  10   3 66689.1 1222.52  17
   3  10   3 65176.6 1166.00  28
   3  10   3 66580.2 1232.62  25
   3  10   4 78454.8 1349.60  52
   3  10   4 76602.7 1348.28  17
   3  10   4 76771.0 1267.83  28
   3  10   4 77277.4 1306.92  25
   3  10   5 1184.35 183.419  17
   3  10   5 1177.02 176.239  52
   3  10   5 1323.73 173.465  28
   3  10   5 1002.10 155.945  25
   3  10   6 18470.1 654.721  52
   3  10   6 18534.5 674.200  17
   3  10   6 17598.8 608.863  28
   3  10   6 17869.5 614.510  25
   3  10   7 20920.8 694.035  52
   3  10   7 20280.2 711.384  17
   3  10   7 19790.8 640.712  28
   3  10   7 20940.8 646.425  25
   3  10   8 21368.2 687.022  52
   3  10   8 19643.4 672.153  17
   3  10   8 20200.9 629.647  28
   3  10   8 20213.7 591.854  25
   3  10   9 44804.1 805.118  25
   3  10   9 46586.7 982.199  52
   3  10   9 45706.0 927.443  28
   3  10   9 44078.2 917.768  17
   3  10  10 8654.22 391.757  52
   3  10  10 8342.80 366.859  17
   3  10  10 8504.85 389.014  28
   3  10  11 27918.7 641.042  52
   3  10  11 27662.8 590.237  17
   3  10  11 28311.9 652.888  28
   3  10  12 49200.7 748.639  52
   3  10  12 50047.7 663.849  17
   3  10  12 49870.4 773.182  28
   3  10  13 8691.91 256.981  52
   3  10  13 8502.58 279.638  28
   3  10  14 527.639 58.1751  28
  -3 -11   8 107.684 41.3922  46
   3  11  -8 394.026 51.0063  27
   3  11  -7 5391.73 232.756  14
   3  11  -7 5419.23 201.298  27
   3  11  -6 11827.0 403.574  44
   3  11  -6 11980.1 390.307  14
   3  11  -6 11788.0 327.894  27
   3  11  -6 12022.7 328.233  26
   3  11  -5 1726.85 172.953  44
   3  11  -5 1595.68 161.496  14
   3  11  -4 10236.7 425.739  44
   3  11  -4 10185.1 420.808  14
   3  11  -3 31372.2 763.985  14
   3  11  -3 31468.6 686.361  32
   3  11  -3 31602.1 744.051  44
   3  11  -2 2300.70 208.961  32
   3  11  -2 2470.31 228.917  14
   3  11  -1 20160.8 611.156  52
   3  11  -1 20632.4 648.812  14
   3  11   0 43541.5 928.972  52
   3  11   0 43252.1 921.496  14
   3  11   1 13804.5 536.213  52
   3  11   1 13581.2 518.900  28
   3  11   1 13458.3 504.373  14
   3  11   2 53013.5 1063.55  52
   3  11   2 52128.4 1021.31  28
   3  11   3 42707.8 924.080  28
   3  11   3 45316.4 992.140  52
   3  11   4 797.224 133.705  28
   3  11   4 900.097 145.997  52
   3  11   4 1177.23 166.576  17
   3  11   5 60841.1 1150.09  52
   3  11   5 61880.0 1095.33  28
   3  11   5 62547.7 1152.70  17
   3  11   5 60865.7 1092.28  25
   3  11   6 2397.62 226.687  52
   3  11   6 2442.30 230.739  17
   3  11   6 2258.93 207.931  28
   3  11   6 2534.68 220.484  25
   3  11   7 16807.4 574.256  52
   3  11   7 15745.7 565.388  17
   3  11   7 16903.4 515.197  32
   3  11   7 15493.0 524.377  28
   3  11   7 16450.3 514.770  25
   3  11   8 64407.2 1030.14  28
   3  11   8 63925.2 1067.95  17
   3  11   9 12680.9 446.479  52
   3  11   9 11963.9 421.497  17
   3  11   9 11716.1 423.174  28
   3  11  10 4382.96 238.159  52
   3  11  10 4472.41 233.778  17
   3  11  10 4412.17 241.697  28
   3  11  11 40241.9 639.291  28
   3  11  11 40791.4 628.719  52
   3  11  12 634.526 65.9858  52
   3  11  12 622.628 72.3918  28
  -3 -12   6 206.494 47.9946  46
   3  12  -5 19993.4 416.515  14
   3  12  -5 20091.2 360.495  26
   3  12  -4 20697.5 467.998  14
   3  12  -4 21684.7 453.935  26
   3  12  -3 251.368 65.2121  14
   3  12  -2 35367.6 656.172  32
   3  12  -2 33162.8 653.688  14
   3  12  -1 29046.7 651.178  32
   3  12  -1 27586.7 605.430  14
   3  12   0 3538.92 244.696  32
   3  12   0 3545.85 243.110  52
   3  12   0 3772.98 225.842  14
   3  12   1 7617.80 367.381  32
   3  12   1 7746.44 358.044  52
   3  12   1 7840.99 319.801  14
   3  12   2 6875.14 342.062  52
   3  12   2 6821.44 355.925  32
   3  12   2 7159.31 343.273  28
   3  12   3 6319.42 331.470  52
   3  12   3 6371.58 339.111  32
   3  12   3 5809.50 309.316  28
   3  12   4 56216.2 967.555  32
   3  12   4 57656.1 984.986  52
   3  12   4 58334.5 954.602  28
   3  12   5 6223.58 322.708  52
   3  12   5 5745.29 299.465  32
   3  12   5 5988.01 304.278  28
   3  12   6 19576.3 507.972  32
   3  12   6 20359.5 558.117  52
   3  12   6 18654.9 512.587  28
   3  12   7 40755.9 729.871  28
   3  12   7 43135.2 780.326  52
   3  12   7 41546.2 661.246  32
   3  12   8 5845.18 268.381  52
   3  12   8 5705.60 259.268  28
   3  12   9 5413.05 228.526  52
   3  12   9 5169.40 226.581  28
   3  12  10 22827.3 403.965  28
   3  12  10 22360.6 386.843  52
   3  13  -2 16862.5 344.860  26
   3  13  -1 3325.83 158.616  32
   3  13  -1 3174.32 135.633  14
   3  13   0 6981.96 256.928  32
   3  13   1 3275.25 188.479  32
   3  13   2 18374.2 452.250  32
   3  13   3 34390.4 604.425  52
   3  13   3 32644.1 598.578  32
   3  13   4 6320.47 257.494  52
   3  13   4 6702.08 261.749  32
   3  13   5 37298.1 604.800  52
   3  13   5 35101.3 550.202  32
   3  13   6 19250.4 412.293  52
   3  13   6 18628.8 345.719  32
   3  13   6 19019.2 390.879  28
   3  13   7 495.158 65.2046  52
   3  13   7 454.225 60.9372  28
  -4  10   4 23192.7 381.474  23
  -4  10   4 23359.4 382.844  54
  -4  10   3 208.614 53.1026  23
  -4  10   3 189.874 47.0676  54
  -4  10   2 49597.3 652.698  23
  -4  10   2 47852.4 620.655  54
  -4  10   1 31168.9 537.197  23
  -4  10   1 30443.5 502.540  54
  -4  10   0 2575.82 160.187  23
  -4  10   0 2395.36 144.476  54
  -4  10  -1 15916.4 388.172  23
  -4  10  -1 15514.8 351.034  54
  -4  10  -2 12164.4 331.848  23
  -4  10  -2 11455.9 290.057  54
  -4  10  -3 2986.54 159.279  23
  -4  10  -3 2602.72 129.098  54
  -4  10  -4 18047.2 359.018  23
  -4  10  -5 2377.92 111.946  23
  -4   9   8 53901.5 551.524  54
  -4   9   8 54021.9 554.437  29
  -4   9   7 1716.64 123.035  54
  -4   9   7 1785.94 126.044  29
  -4   9   7 1658.10 104.449  17
  -4   9   6 27048.4 471.804  23
  -4   9   6 26682.5 545.193  54
  -4   9   6 26204.2 449.870  17
  -4   9   6 26940.5 536.126  29
  -4   9   5 38880.7 634.742  23
  -4   9   5 39052.6 704.962  29
  -4   9   5 38485.7 703.212  54
  -4   9   4 692.316 107.017  54
  -4   9   4 580.012 92.6233  23
  -4   9   4 442.141 84.3523  29
  -4   9   4 470.608 88.2306  24
  -4   9   3 29800.3 635.142  23
  -4   9   3 30367.6 674.865  54
  -4   9   3 29737.8 650.507  29
  -4   9   3 29538.6 627.667  24
  -4   9   2 46026.0 820.246  23
  -4   9   2 46562.7 851.914  54
  -4   9   2 46196.4 815.857  29
  -4   9   2 46812.4 801.262  24
  -4   9   1 3012.16 217.804  23
  -4   9   1 2944.21 205.248  29
  -4   9   1 2683.61 209.923  54
  -4   9   1 2867.04 191.859  24
  -4   9   0 13550.6 459.381  23
  -4   9   0 13765.4 468.175  54
  -4   9  -1 6370.80 315.885  23
  -4   9  -1 6194.20 312.391  54
  -4   9  -2 14256.8 463.669  23
  -4   9  -2 13904.5 458.020  54
  -4   9  -3 43766.4 792.757  23
  -4   9  -3 42792.9 777.597  54
  -4   9  -4 12122.5 406.864  23
  -4   9  -4 12158.5 399.743  54
  -4   9  -5 28048.3 591.543  23
  -4   9  -5 27094.8 563.090  54
  -4   9  -6 68181.8 852.920  23
  -4   9  -6 67159.2 820.072  54
  -4   9  -7 1071.49 97.2740  23
  -4   9  -7 1108.90 91.8580  54
  -4   9  -8 11192.3 242.091  23
  -4   8  10 7544.13 214.498  54
  -4   8   9 24490.4 477.874  54
  -4   8   9 24263.8 453.557  29
  -4   8   8 291.081 71.9395  54
  -4   8   8 150.727 54.6678  29
  -4   8   7 54247.3 748.043  23
  -4   8   7 53243.8 863.905  29
  -4   8   7 54543.1 916.702  54
  -4   8   7 53256.7 853.033  24
  -4   8   6 28306.5 598.237  23
  -4   8   6 28117.7 690.770  54
  -4   8   6 28464.3 688.567  29
  -4   8   6 27037.0 654.265  24
  -4   8   5 1732.36 167.213  23
  -4   8   5 1594.68 177.839  29
  -4   8   5 1566.36 178.621  54
  -4   8   5 1706.63 181.223  24
  -4   8   4 35800.9 763.914  23
  -4   8   4 35633.9 832.502  54
  -4   8   4 36157.5 830.093  29
  -4   8   4 34356.5 795.340  24
  -4   8   3 21873.9 622.554  23
  -4   8   3 22116.0 671.552  54
  -4   8   3 21942.9 649.906  29
  -4   8   3 21071.2 634.303  24
   4  -8  -2 1025.06 164.350  41
  -4   8   2 831.948 140.241  24
  -4   8   2 695.638 127.997  23
  -4   8   2 796.986 144.396  22
  -4   8   2 1118.91 164.091  54
  -4   8   2 1095.65 151.247  29
  -4   8   1 34063.5 807.443  24
   4  -8  -1 34376.5 899.587  41
  -4   8   1 32212.9 790.537  23
  -4   8   1 33699.2 841.897  22
  -4   8   1 33653.6 838.667  54
  -4   8   1 34328.5 796.786  29
  -4   8   0 520.414 102.128  24
   4  -8   0 122.512 63.7813  41
  -4   8   0 393.557 105.048  23
  -4   8   0 135.741 83.1374  22
  -4   8   0 173.068 87.9540  54
  -4   8   0 60.0368 54.3562  29
   4  -8   1 18245.2 655.152  41
  -4   8  -1 17953.6 596.221  23
  -4   8  -1 17422.6 597.157  22
  -4   8  -1 17456.3 602.185  54
  -4   8  -1 18360.3 540.703  29
  -4   8  -2 53682.3 1026.89  23
  -4   8  -2 54167.2 1030.61  22
  -4   8  -2 53162.2 1038.31  54
  -4   8  -3 1345.09 168.893  23
  -4   8  -3 1145.88 154.639  22
  -4   8  -3 1402.88 175.120  54
  -4   8  -4 20844.5 622.943  23
  -4   8  -4 20433.5 579.631  22
  -4   8  -4 21400.4 638.025  54
  -4   8  -4 20513.3 569.821  26
  -4   8  -5 76535.1 1170.24  23
  -4   8  -5 73556.7 1068.14  26
  -4   8  -5 75642.8 1168.01  54
  -4   8  -6 5072.39 292.492  23
  -4   8  -6 5263.36 299.105  54
  -4   8  -6 4982.30 257.127  30
  -4   8  -6 4847.78 270.241  26
  -4   8  -7 15607.9 485.763  54
  -4   8  -7 15921.0 490.010  23
  -4   8  -7 15203.7 424.519  30
  -4   8  -8 14682.3 419.247  23
   4  -8   8 14609.3 403.434  56
  -4   8  -8 14677.7 428.977  54
  -4   8  -8 13642.9 376.365  30
  -4   8  -9 1216.51 109.489  23
  -4   8  -9 1235.43 109.864  54
  -4   8  -9 1177.58 104.443  30
   4  -8   9 1163.92 107.650  56
  -4   8 -10 13633.1 275.806  23
  -4   8 -10 12895.3 267.687  54
  -4   8 -10 14077.6 293.717  30
   4  -8  10 12453.2 279.033  56
  -4   7  11 23513.5 368.987  29
  -4   7  11 25295.4 446.729  54
  -4   7  10 7809.35 234.901  16
  -4   7  10 8006.29 283.196  29
  -4   7  10 7979.17 301.519  54
  -4   7   9 2442.62 152.206  16
  -4   7   9 2306.25 176.407  29
  -4   7   9 2593.42 196.413  54
  -4   7   8 82838.3 1210.76  54
  -4   7   8 81053.1 1126.62  24
  -4   7   7 13267.3 420.901  23
  -4   7   7 13959.8 525.363  54
  -4   7   7 13089.9 493.339  24
  -4   7   6 7823.64 350.693  23
  -4   7   6 7721.04 404.949  54
  -4   7   6 7143.47 387.448  24
  -4   7   5 19250.4 571.664  23
  -4   7   5 18225.5 635.237  24
  -4   7   5 18832.5 642.084  54
  -4   7   4 2303.89 208.860  23
  -4   7   4 2397.21 237.835  24
  -4   7   4 2314.17 234.713  22
  -4   7   4 2607.46 246.175  54
  -4   7   3 8089.01 438.519  24
  -4   7   3 8166.59 400.447  23
  -4   7   3 8472.07 445.521  22
  -4   7   3 8566.33 444.789  54
  -4   7   2 35768.3 920.126  24
  -4   7   2 38173.2 881.642  23
  -4   7   2 37339.8 939.927  22
  -4   7   2 37486.5 930.249  54
  -4   7   2 38157.8 905.812  29
  -4   7   1 542.480 128.347  24
   4  -7  -1 653.477 142.513  41
  -4   7   1 622.593 124.902  23
  -4   7   1 622.465 140.190  22
  -4   7   1 649.086 133.592  54
  -4   7   1 676.288 127.160  29
  -4   7   0 44343.5 964.495  23
  -4   7   0 44609.9 1022.13  22
   4  -7   0 46365.9 1103.11  41
  -4   7   0 45360.4 1022.99  54
  -4   7   0 44187.9 983.216  24
  -4   7   0 46185.8 940.951  29
   4  -7   1 92112.2 1562.77  41
  -4   7  -1 89476.4 1381.20  23
  -4   7  -1 89563.5 1433.19  22
  -4   7  -1 89366.7 1434.07  54
  -4   7  -1 92430.6 1275.61  29
   4  -7   2 1055.88 171.592  41
  -4   7  -2 1110.25 163.632  23
  -4   7  -2 1179.60 172.641  22
  -4   7  -2 1300.79 180.668  54
  -4   7  -2 1704.53 213.228   6
   4  -7   3 9282.71 493.220  41
  -4   7  -3 8815.24 442.082  23
  -4   7  -3 9278.31 454.363  22
  -4   7  -3 9252.47 459.172  54
  -4   7  -3 9360.26 487.031   6
   4  -7   4 30427.6 887.698  41
  -4   7  -4 29224.9 793.204  23
  -4   7  -4 29296.0 788.017  22
  -4   7  -4 28996.8 805.532  54
  -4   7  -4 28447.0 755.049  26
   4  -7   5 4571.80 342.260  41
  -4   7  -5 4277.13 309.195  23
  -4   7  -5 4324.53 285.339  22
  -4   7  -5 4406.39 314.253  54
  -4   7  -5 4057.01 292.549  26
   4  -7   6 24716.9 771.050  41
   4  -7   6 23964.4 734.760  40
  -4   7  -6 24730.4 714.215  23
  -4   7  -6 23594.9 707.861  54
  -4   7  -6 24424.2 671.093  30
  -4   7  -6 23078.0 674.794  26
  -4   7  -7 16077.0 565.686  23
  -4   7  -7 15044.9 508.677  30
  -4   7  -7 16211.0 572.525  54
   4  -7   7 16699.0 595.607  56
  -4   7  -7 15580.6 536.288  26
  -4   7  -8 686.415 127.459  54
   4  -7   8 803.559 134.253  56
  -4   7  -8 644.931 113.010  30
  -4   7  -9 24220.8 600.106  23
   4  -7   9 23664.1 622.289  56
  -4   7  -9 23602.0 621.886  54
  -4   7  -9 22920.7 563.064  30
  -4   7 -10 9734.90 337.931  23
   4  -7  10 9943.95 366.894  56
  -4   7 -10 9518.27 351.601  54
  -4   7 -10 9331.94 331.583  30
  -4   7 -11 2642.20 158.460  54
  -4   7 -11 2607.07 149.855  23
   4  -7  11 2696.96 169.778  56
  -4   7 -11 2521.98 154.268  30
   4  -7  12 27846.1 431.478  56
  -4   7 -12 30299.9 419.670  30
  -4   6  12 55879.3 586.948  16
  -4   6  12 57452.8 692.190  54
  -4   6  11 10088.8 346.808  54
   4  -6 -11 10176.9 335.364  51
  -4   6  11 10050.3 303.790  16
  -4   6  10 3398.08 197.998  16
  -4   6  10 3618.68 218.846  15
  -4   6  10 3696.67 239.117  54
  -4   6   9 18117.5 577.732  54
  -4   6   9 17771.8 489.281  16
  -4   6   9 17495.1 529.099  15
  -4   6   9 19308.2 543.928  24
  -4   6   8 35297.0 820.940  24
  -4   6   8 34556.8 856.613  54
  -4   6   8 33671.9 788.681  15
  -4   6   8 34916.5 831.694  49
  -4   6   8 36662.5 743.214  16
  -4   6   7 6854.60 392.073  24
  -4   6   7 5999.97 356.304  49
  -4   6   7 6002.26 370.331  54
  -4   6   7 6430.10 369.029  15
  -4   6   6 39545.8 978.986  24
  -4   6   6 39741.7 957.176  54
  -4   6   6 38671.2 895.081  49
  -4   6   5 4328.43 278.230  23
  -4   6   5 4821.02 325.983  22
  -4   6   5 4326.46 322.899   9
  -4   6   5 3859.16 317.764  24
   4  -6  -5 4593.09 361.567  36
  -4   6   5 4442.11 320.649  15
  -4   6   5 4381.32 321.771  54
  -4   6   5 4004.88 288.161  49
  -4   6   4 93384.5 1559.07  24
  -4   6   4 96713.0 1325.99  23
  -4   6   4 100669. 1514.84  22
  -4   6   4 97021.3 1566.92   9
  -4   6   4 95431.0 1483.83  54
   4  -6  -4 98014.8 1603.56  36
  -4   6   4 96614.9 1461.46  15
  -4   6   3 39044.7 1022.97  24
  -4   6   3 38312.5 849.155  23
  -4   6   3 40672.5 973.831  22
  -4   6   3 40649.0 958.081  54
  -4   6   3 39569.9 978.157   9
   4  -6  -3 39238.1 973.886  36
  -4   6   3 40402.1 919.186  15
  -4   6   3 39828.1 982.308  55
  -4   6   2 198.200 117.972  24
   4  -6  -2 58.9150 57.5343  36
  -4   6   2 180.794 76.2561  23
  -4   6   2 340.886 100.112  22
  -4   6   2 217.149 84.4337  54
  -4   6   2 359.839 108.722   9
  -4   6   2 79.8984 55.1962  15
  -4   6   1 103395. 1646.35  24
  -4   6   1 103813. 1429.16  23
  -4   6   1 103813. 1551.63  22
  -4   6   1 106360. 1496.92   9
  -4   6   1 106427. 1540.32  54
   4  -6   0 28583.2 854.768  41
  -4   6   0 26863.3 850.640  24
  -4   6   0 27496.5 741.726  23
  -4   6   0 28509.2 810.275  22
  -4   6   0 27826.2 820.614   6
  -4   6   0 28566.7 793.723  54
  -4   6   0 27490.3 767.947  47
  -4   6   0 28085.0 721.736  29
   4  -6   1 9122.40 485.682  41
  -4   6  -1 8877.07 433.582  47
  -4   6  -1 8770.00 449.767  22
   4  -6   1 9230.12 460.918  37
  -4   6  -1 8716.49 426.731  23
  -4   6  -1 9124.32 482.764   6
  -4   6  -1 9337.73 453.069  54
   4  -6   2 37617.5 987.888  41
  -4   6  -2 35593.5 868.459  23
  -4   6  -2 37016.6 916.373  22
  -4   6  -2 37788.3 994.872   6
  -4   6  -2 36812.3 908.615  54
   4  -6   2 37475.7 952.656  37
  -4   6  -2 36772.5 870.249  47
  -4   6  -3 2133.98 218.106  23
  -4   6  -3 2563.20 250.793  22
[truncated: 494,576 more chars]
