# Supplementary material for: Bis(4-phenyl-2-sulfanyl­idene-2,3-di­hydro-1,3-thia­zol-3-ido-κ2 S 2,N)(4-phenyl-1,3-thia­zole-2-thiol­ato-κS 2)bis­muth
Source: IUCrdata. 2020 Jan 28;5(Pt 1):x200067. doi: 10.1107/S241431462000067X (PMC9462144; doi:10.1107/S241431462000067X)
Supplement: Supplementary file 2 [file x-05-x200067-Isup2.hkl]

data_I                                                                          
_shelx_title ' neu in P-1 No2' 
_shelx_refln_list_code          4                                               
_shelx_F_calc_maximum      334.07                                               
_exptl_crystal_F_000       760.00                                               
_reflns_d_resolution_high  0.8106                                               
                                                                                
loop_                                                                           
 _space_group_symop_operation_xyz                                               
 'x, y, z'                                                                      
 '-x, -y, -z'                                                                   
                                                                                
_cell_length_a     9.1976                                                       
_cell_length_b    10.8904                                                       
_cell_length_c    14.6041                                                       
_cell_angle_alpha  82.097                                                       
_cell_angle_beta   78.520                                                       
_cell_angle_gamma  70.935                                                       
                                                                                
_shelx_F_squared_multiplier     1.000                                           
                                                                                
loop_                                                                           
 _refln_index_h                                                                 
 _refln_index_k                                                                 
 _refln_index_l                                                                 
 _refln_F_squared_calc                                                          
 _refln_F_squared_meas                                                          
 _refln_F_squared_sigma                                                         
 _refln_observed_status                                                         
   1   0   0      16700.57      15849.86        58.90 o                         
   2   0   0       6287.81       6154.91       118.13 o                         
   3   0   0       2177.25       2174.10        17.63 o                         
   4   0   0       2074.06       2187.01        24.29 o                         
   5   0   0       5522.25       5699.11        49.92 o                         
   6   0   0       3337.09       3505.90        42.54 o                         
   7   0   0       6202.32       6003.68        83.53 o                         
   8   0   0      14728.54      14425.56        88.89 o                         
   9   0   0       4535.76       4651.10        46.09 o                         
  10   0   0       2026.89       1977.40        22.89 o                         
 -10   1   0         39.84         43.75         3.64 o                         
  -9   1   0       1341.45       1381.42        22.40 o                         
  -8   1   0       8123.08       8119.19        78.29 o                         
  -7   1   0      11336.32      11303.50        95.51 o                         
  -6   1   0      17139.92      16971.12       216.93 o                         
  -5   1   0       2110.57       2160.18        38.16 o                         
  -4   1   0      15922.35      16439.38       105.40 o                         
  -3   1   0       3445.70       3468.68        57.56 o                         
  -2   1   0       9181.55       9035.57       146.42 o                         
  -1   1   0        706.17        759.18         7.31 o                         
   0   1   0       1393.79       1382.28        27.44 o                         
   1   1   0       7945.67       7783.17        89.69 o                         
   2   1   0      20248.44      18843.37       163.55 o                         
   3   1   0        468.45        485.64         7.21 o                         
   4   1   0      19045.98      18972.28        75.51 o                         
   5   1   0      15469.87      15395.49        76.04 o                         
   6   1   0      11416.37      11470.18        87.08 o                         
   7   1   0       3652.34       3735.30        68.07 o                         
   8   1   0        120.98        112.71         6.92 o                         
   9   1   0         47.46         60.86         6.10 o                         
  10   1   0         48.62         54.66         5.65 o                         
  -9   2   0        580.99        583.42        16.32 o                         
  -8   2   0        207.17        230.65        11.42 o                         
  -7   2   0        144.36        156.50         8.29 o                         
  -6   2   0        847.89        809.83        23.83 o                         
  -5   2   0        236.15        252.23        14.07 o                         
  -4   2   0       2862.37       2512.26        34.59 o                         
  -3   2   0      16506.61      17994.44       138.02 o                         
  -2   2   0      25750.38      25634.44       304.46 o                         
  -1   2   0       6430.75       6316.22        36.08 o                         
   0   2   0      38522.89      36808.82       188.21 o                         
   1   2   0       9589.53       9334.75       110.76 o                         
   2   2   0       5764.25       5693.73        66.48 o                         
   3   2   0       8091.59       8271.77        35.42 o                         
   4   2   0       1378.51       1452.92        19.31 o                         
   5   2   0        436.04        453.23        11.15 o                         
   6   2   0      14193.85      13899.02        70.43 o                         
   7   2   0       6903.78       6862.58        65.61 o                         
   8   2   0       2355.01       2351.03        28.73 o                         
   9   2   0       7818.72       7955.25        81.02 o                         
  10   2   0       4820.61       4763.70        63.45 o                         
  -9   3   0       1619.60       1630.63        24.41 o                         
  -8   3   0       6082.10       6240.74        69.24 o                         
  -7   3   0       3068.95       3245.83        31.39 o                         
  -6   3   0      12875.72      13089.14       132.95 o                         
  -5   3   0       6343.23       6553.64        77.55 o                         
  -4   3   0        913.54        915.06        21.28 o                         
  -3   3   0       1115.01       1222.85        40.41 o                         
  -2   3   0       5697.05       5932.20        43.99 o                         
  -1   3   0        419.63        430.49         5.87 o                         
   0   3   0      15995.96      15829.23       133.40 o                         
   1   3   0      16216.33      15682.20        94.91 o                         
   2   3   0      37390.03      35839.98       307.08 o                         
   3   3   0      21855.76      21972.86       120.07 o                         
   4   3   0       5102.28       5027.27        36.18 o                         
   5   3   0      11544.15      11908.14        91.04 o                         
   6   3   0         35.64        110.66        19.99 o                         
   7   3   0       1256.14       1274.60        31.91 o                         
   8   3   0       1258.63       1310.09        23.05 o                         
   9   3   0       2474.55       2461.20        33.63 o                         
  10   3   0       4968.69       4983.34        48.04 o                         
  11   3   0       4453.64       4315.72        40.16 o                         
  -9   4   0          0.86         12.60         3.61 o                         
  -8   4   0        168.06        173.08         8.27 o                         
  -7   4   0       1381.82       1339.64        24.30 o                         
  -6   4   0      13953.27      14404.47        80.36 o                         
  -5   4   0      10773.69      11292.51        94.72 o                         
  -4   4   0      11344.76      11176.91       139.82 o                         
  -3   4   0       4327.74       4471.89        67.62 o                         
  -2   4   0       5262.43       5410.53        48.51 o                         
  -1   4   0      17771.34      18058.95       130.56 o                         
   0   4   0        995.23       1003.53        12.96 o                         
   1   4   0        439.20        458.78         8.65 o                         
   2   4   0      11076.60      11091.70       125.95 o                         
   3   4   0      11235.47      11866.84        46.63 o                         
   4   4   0      10344.68      10833.98        70.12 o                         
   5   4   0        683.46        664.20        16.06 o                         
   6   4   0       5100.60       5088.66        50.40 o                         
   7   4   0      20049.97      20149.57       152.94 o                         
   8   4   0       6887.09       6774.14        45.20 o                         
   9   4   0       2190.55       2233.12        39.35 o                         
  10   4   0        295.74        320.29        14.28 o                         
  11   4   0        237.62        221.62         8.28 o                         
  -8   5   0       2993.87       2909.46        38.45 o                         
  -7   5   0       1984.34       1934.11        28.81 o                         
  -6   5   0        154.50        173.39         9.27 o                         
  -5   5   0       1204.90       1204.61        19.65 o                         
  -4   5   0       2087.66       2093.41        39.18 o                         
  -3   5   0         33.77         46.08         7.12 o                         
  -2   5   0       4099.70       4194.82        46.38 o                         
  -1   5   0       4339.68       4239.74        37.96 o                         
   0   5   0      20447.26      20512.07       138.25 o                         
   1   5   0      37601.23      38573.80       117.47 o                         
   2   5   0        917.01        909.70        27.78 o                         
   3   5   0       8912.87       9219.25        55.70 o                         
   4   5   0       2485.85       2694.41        45.13 o                         
   5   5   0       6469.27       6540.54        84.66 o                         
   6   5   0         72.10         87.35        10.58 o                         
   7   5   0       2033.82       2095.30        43.17 o                         
   8   5   0       5959.28       6019.88        42.88 o                         
   9   5   0       7304.24       7420.26        53.63 o                         
  10   5   0       2364.95       2331.96        32.28 o                         
  11   5   0       4774.57       4669.41        48.55 o                         
  -7   6   0       2531.33       2482.45        36.63 o                         
  -6   6   0       7472.77       7612.64        94.64 o                         
  -5   6   0       6296.94       6300.94        56.95 o                         
  -4   6   0       2987.81       3007.92        30.12 o                         
  -3   6   0       7967.49       8123.66        95.26 o                         
  -2   6   0        597.94        601.60        24.93 o                         
  -1   6   0       5715.26       5792.96        85.45 o                         
   0   6   0       4389.18       4448.84        58.90 o                         
   1   6   0       2322.17       2186.32        32.24 o                         
   2   6   0       9955.05       9874.40        95.61 o                         
   3   6   0      13009.73      12876.28        86.49 o                         
   4   6   0       7295.33       7585.39       126.27 o                         
   5   6   0      27625.18      27445.62       150.12 o                         
   6   6   0       7576.45       7781.92        88.08 o                         
   7   6   0       5942.45       6021.75        75.57 o                         
   8   6   0       1015.90        978.87        18.77 o                         
   9   6   0         23.78         43.88         5.61 o                         
  10   6   0         54.73         57.84         6.30 o                         
  -7   7   0        205.11        201.76         9.42 o                         
  -6   7   0       1542.12       1524.84        24.96 o                         
  -5   7   0        386.02        433.38        12.70 o                         
  -4   7   0       4837.24       4863.10        44.06 o                         
  -3   7   0       4741.71       4900.62        60.72 o                         
  -2   7   0      12389.07      12574.29       116.15 o                         
  -1   7   0      10259.08      10765.63       103.72 o                         
   0   7   0       3212.33       3289.13        66.89 o                         
   1   7   0      12237.70      12900.61       178.15 o                         
   2   7   0         24.93         44.91         7.36 o                         
   3   7   0        269.32        367.89        38.89 o                         
   4   7   0         54.50         51.15         6.67 o                         
   5   7   0       3587.57       3797.54        48.87 o                         
   6   7   0       2627.48       2764.15        53.37 o                         
   7   7   0       7676.46       7642.35        59.80 o                         
   8   7   0       1832.12       1875.58        27.67 o                         
   9   7   0       4583.16       4801.42        70.11 o                         
  10   7   0       2534.92       2447.02        34.39 o                         
  -6   8   0       1022.33       1003.87        25.97 o                         
  -5   8   0       1568.71       1531.91        21.99 o                         
  -4   8   0          9.91         24.99         7.12 o                         
  -3   8   0        396.20        414.59        13.22 o                         
  -2   8   0         38.74         59.66         4.99 o                         
  -1   8   0        660.01        735.84        27.85 o                         
   0   8   0       1819.20       1915.09        48.74 o                         
   1   8   0       8469.93       8373.97       118.29 o                         
   2   8   0       7260.90       7320.13        75.61 o                         
   3   8   0      11759.69      11878.40        94.75 o                         
   4   8   0       1068.67       1145.99        49.96 o                         
   5   8   0      14902.48      15435.18       136.04 o                         
   6   8   0       5573.08       5603.88        54.72 o                         
   7   8   0        912.18        940.74        20.52 o                         
   8   8   0        330.93        350.90        11.73 o                         
   9   8   0       2109.77       2115.73        28.55 o                         
  10   8   0       1206.99       1188.08        19.69 o                         
  -5   9   0       3031.18       2928.37        40.33 o                         
  -4   9   0       1483.31       1470.49        35.31 o                         
  -3   9   0       7349.61       7567.32        70.94 o                         
  -2   9   0       6180.32       6106.33        58.87 o                         
  -1   9   0       8726.92       8631.32        63.39 o                         
   0   9   0        591.91        617.85        16.77 o                         
   1   9   0        458.21        438.11        14.63 o                         
   2   9   0        107.47        136.66        16.67 o                         
   3   9   0       1990.22       2015.04        50.78 o                         
   4   9   0       2303.02       2368.91        27.57 o                         
   5   9   0       8654.20       8831.98        59.00 o                         
   6   9   0       3216.84       3338.48        41.00 o                         
   7   9   0       8120.96       8342.79        69.79 o                         
   8   9   0       5347.13       5474.09        53.10 o                         
   9   9   0       1378.81       1346.09        22.83 o                         
  10   9   0        924.27        859.58        21.28 o                         
  -4  10   0        296.80        266.99        11.55 o                         
  -3  10   0       2653.65       2633.89        43.06 o                         
  -2  10   0       1043.48       1068.70        33.23 o                         
  -1  10   0       6615.16       6678.53        62.00 o                         
   0  10   0       1792.22       1737.45        28.45 o                         
   1  10   0       6492.94       6579.05        67.58 o                         
   2  10   0       3740.00       3753.48        63.09 o                         
   3  10   0       2125.08       2096.16        47.50 o                         
   4  10   0        729.94        756.46        18.92 o                         
   5  10   0        166.06        183.41        16.19 o                         
   6  10   0        296.62        329.90        17.67 o                         
   7  10   0       1791.05       1744.74        32.23 o                         
   8  10   0        567.15        576.89        15.18 o                         
   9  10   0       3104.08       3093.99        31.06 o                         
  -3  11   0        734.97        723.02        24.45 o                         
  -2  11   0        356.57        341.08        20.68 o                         
  -1  11   0        305.07        291.59        12.79 o                         
   0  11   0        666.09        722.72        21.64 o                         
   1  11   0       2315.01       2339.01        54.17 o                         
   2  11   0        773.41        773.00        23.60 o                         
   3  11   0       4680.65       4672.65        70.44 o                         
   4  11   0       2301.46       2339.28        48.76 o                         
   5  11   0       3505.95       3593.09        89.55 o                         
   6  11   0       3531.61       3732.08        89.09 o                         
   7  11   0       2389.91       2423.52        46.07 o                         
   8  11   0       2730.40       2798.41        65.96 o                         
  -1  12   0       6272.48       6089.47        65.87 o                         
   0  12   0       5823.47       5666.54        58.91 o                         
   1  12   0       3011.51       3015.13        68.92 o                         
   2  12   0       1499.28       1579.65        37.04 o                         
   3  12   0        384.71        390.94        14.76 o                         
   4  12   0        115.54        125.70        20.81 o                         
   5  12   0        465.41        506.71        29.13 o                         
   6  12   0       1078.11       1086.38        40.26 o                         
   7  12   0       4470.70       3938.91       480.04 o                         
   2  13   0       1272.18       1215.23        33.79 o                         
   3  13   0        793.45        751.78        27.66 o                         
   4  13   0       3475.47       3305.49        44.09 o                         
   5  13   0       1803.65       1755.04        26.73 o                         
  -5 -13   1        470.52        441.43        17.96 o                         
  -4 -13   1       1148.32       1154.96        20.66 o                         
  -3 -13   1        327.74        348.87        11.10 o                         
  -2 -13   1       1343.24       1275.66        22.59 o                         
  -7 -12   1       1214.33       1228.63        35.81 o                         
  -6 -12   1       3417.73       3414.04        68.64 o                         
  -5 -12   1       5672.08       5691.20        95.51 o                         
  -4 -12   1       1714.07       1758.58        37.10 o                         
  -3 -12   1       3083.33       3045.29        78.60 o                         
  -2 -12   1         77.70         82.42         8.12 o                         
  -1 -12   1        453.61        445.88        25.84 o                         
   0 -12   1        177.08        197.57        11.26 o                         
   1 -12   1        179.36        185.89         7.71 o                         
  -8 -11   1        480.40        430.38        15.99 o                         
  -7 -11   1       2735.92       2712.66        46.10 o                         
  -6 -11   1          3.53         15.58         5.03 o                         
  -5 -11   1        991.45       1067.18        48.61 o                         
  -4 -11   1       2910.31       2881.26        80.23 o                         
  -3 -11   1       2114.27       2194.97        47.90 o                         
  -2 -11   1       2209.08       2188.08        38.96 o                         
  -1 -11   1       5813.41       6014.88        74.04 o                         
   0 -11   1       4001.00       3768.25       135.20 o                         
   1 -11   1       5610.86       5442.12        70.09 o                         
   2 -11   1        747.40        722.70        29.05 o                         
   3 -11   1        238.18        207.45        13.01 o                         
  -9 -10   1       2230.02       2213.74        25.31 o                         
  -8 -10   1       5009.85       5120.51        58.16 o                         
  -7 -10   1       9393.58       9603.71       100.94 o                         
  -6 -10   1       3593.08       3684.11        59.39 o                         
  -5 -10   1       5251.76       5301.62        88.73 o                         
  -4 -10   1         92.09        102.69         9.70 o                         
  -3 -10   1        536.65        583.94        19.09 o                         
  -2 -10   1        145.04        147.46         7.30 o                         
  -1 -10   1       2510.92       2390.80        32.88 o                         
   0 -10   1       1581.58       1476.32        29.37 o                         
   1 -10   1       4959.26       5079.44        61.61 o                         
   2 -10   1       2280.60       2359.14        44.90 o                         
   3 -10   1       3502.57       3456.56        48.63 o                         
   4 -10   1       1782.33       1690.28        28.03 o                         
  -9  -9   1        415.99        438.06        12.15 o                         
  -8  -9   1        876.75        922.23        21.01 o                         
  -7  -9   1       2079.15       2224.95        35.22 o                         
  -6  -9   1        287.53        330.77        12.95 o                         
  -5  -9   1       8771.42       8789.52        64.84 o                         
  -4  -9   1       1418.39       1453.04        23.37 o                         
  -3  -9   1       6095.16       6159.92        60.62 o                         
  -2  -9   1       1704.20       1726.48        51.19 o                         
  -1  -9   1       4492.36       4482.15        42.37 o                         
   0  -9   1       2599.89       2557.23        31.96 o                         
   1  -9   1         72.29         98.65         9.60 o                         
   2  -9   1         15.65         43.56         6.28 o                         
   3  -9   1         69.36         81.81        12.01 o                         
   4  -9   1        665.80        676.49        23.92 o                         
   5  -9   1       2268.89       2202.51        35.10 o                         
 -10  -8   1       3552.10       3537.92        49.37 o                         
  -9  -8   1       6953.12       7014.17        89.31 o                         
  -8  -8   1        783.39        797.00        17.38 o                         
  -7  -8   1       4905.92       4989.23        69.28 o                         
  -6  -8   1       2386.79       2486.61        35.88 o                         
  -5  -8   1       9569.59       9733.71        93.23 o                         
  -4  -8   1         40.88         56.55         7.58 o                         
  -3  -8   1       7626.24       7620.55        69.08 o                         
  -2  -8   1       4504.92       4594.95       171.23 o                         
  -1  -8   1       7250.41       7349.10       107.31 o                         
   0  -8   1       1907.03       1956.69        45.29 o                         
   1  -8   1      12163.63      12751.42       118.55 o                         
   2  -8   1       9602.94       9554.89        89.85 o                         
   3  -8   1       7167.99       7271.96        90.06 o                         
   4  -8   1       1822.31       1928.06        28.65 o                         
   5  -8   1         29.32         36.40         5.58 o                         
   6  -8   1         58.84         64.79         6.28 o                         
 -10  -7   1       1236.77       1159.71        20.10 o                         
  -9  -7   1       1301.64       1395.76        29.76 o                         
  -8  -7   1        350.01        353.10        11.98 o                         
  -7  -7   1       4942.35       4885.35        54.21 o                         
  -6  -7   1       6633.74       6982.34       112.02 o                         
  -5  -7   1      24880.26      25240.89       139.47 o                         
  -4  -7   1      11644.34      11416.95        82.80 o                         
  -3  -7   1       4946.99       5012.35        69.11 o                         
  -2  -7   1        625.98        683.87        21.29 o                         
  -1  -7   1         33.03         58.24        11.05 o                         
   0  -7   1       3899.02       4087.85        61.18 o                         
   1  -7   1        812.45        820.98        22.76 o                         
   2  -7   1       7895.16       8054.67       235.85 o                         
   3  -7   1       6817.88       6897.87        65.50 o                         
   4  -7   1       9552.09       9759.80        72.98 o                         
   5  -7   1       2462.84       2498.93        38.15 o                         
   6  -7   1       1843.48       1839.33        34.11 o                         
   7  -7   1       3353.85       3236.49        41.64 o                         
 -10  -6   1        492.20        494.39        14.11 o                         
  -9  -6   1       1910.50       1940.40        42.07 o                         
  -8  -6   1       3304.44       3225.46        39.81 o                         
  -7  -6   1       1012.62       1030.60        20.34 o                         
  -6  -6   1        307.93        323.11        17.14 o                         
  -5  -6   1       6433.66       6603.20       114.03 o                         
  -4  -6   1       4345.38       4322.87        63.90 o                         
  -3  -6   1       6721.50       6479.12        72.13 o                         
  -2  -6   1       3035.61       3091.15        58.02 o                         
  -1  -6   1       7373.86       7563.24       168.89 o                         
   0  -6   1      18465.55      19084.19       122.92 o                         
   1  -6   1      11737.19      12015.35        87.62 o                         
   2  -6   1       5442.73       5637.41        51.95 o                         
   3  -6   1        341.99        352.60        16.92 o                         
   4  -6   1        995.74        971.05        18.50 o                         
   5  -6   1        898.84        930.56        18.49 o                         
   6  -6   1         62.37         80.34         6.55 o                         
   7  -6   1       1311.38       1296.74        22.62 o                         
 -10  -5   1         84.16        103.93         7.18 o                         
  -9  -5   1       3236.76       3204.88        35.19 o                         
  -8  -5   1       1966.73       1980.15        26.28 o                         
  -7  -5   1      13596.57      13687.53       112.11 o                         
  -6  -5   1       9323.27       9296.89       103.31 o                         
  -5  -5   1       4867.18       5011.42       100.00 o                         
  -4  -5   1       4363.05       4187.67        46.83 o                         
  -3  -5   1        986.56        902.92        19.01 o                         
  -2  -5   1       9167.27       9543.44        72.80 o                         
  -1  -5   1       1744.75       1850.29        30.81 o                         
   0  -5   1        197.82        157.24         5.15 o                         
   1  -5   1      10806.87      10895.89        58.44 o                         
   2  -5   1      13240.18      13442.20        75.28 o                         
   3  -5   1       7706.45       8013.83        71.78 o                         
   4  -5   1       9618.59      10213.84       225.77 o                         
   5  -5   1       4131.12       4226.27        53.96 o                         
   6  -5   1       5740.33       5801.15        50.10 o                         
   7  -5   1       2070.24       2102.36        30.52 o                         
   8  -5   1        111.97        121.56         6.58 o                         
 -10  -4   1       4507.60       4415.44        43.69 o                         
  -9  -4   1        119.77        133.98         8.38 o                         
  -8  -4   1         49.52         67.22         6.02 o                         
  -7  -4   1       7134.49       7239.80       155.01 o                         
  -6  -4   1       1571.78       1688.14        27.02 o                         
  -5  -4   1       6496.14       6352.11        63.76 o                         
  -4  -4   1      17471.26      17634.12       194.03 o                         
  -3  -4   1      28288.55      28726.37        76.07 o                         
  -2  -4   1      30910.67      31232.53       137.47 o                         
  -1  -4   1       5096.51       5124.32        21.95 o                         
   0  -4   1        940.68        896.42         8.81 o                         
   1  -4   1        209.16        277.09         6.06 o                         
   2  -4   1       1765.64       1867.66        38.57 o                         
   3  -4   1        184.21        174.53         9.46 o                         
   4  -4   1       4243.47       4300.49        46.13 o                         
   5  -4   1       8100.43       8901.64       104.09 o                         
   6  -4   1       6942.96       7090.76        49.03 o                         
   7  -4   1       1113.92       1196.99        19.86 o                         
   8  -4   1       1083.59       1064.47        18.28 o                         
   9  -4   1       2690.63       2464.10        27.19 o                         
 -10  -3   1       6130.95       6273.04        65.86 o                         
  -9  -3   1       4901.32       4954.30        47.92 o                         
  -8  -3   1       4356.66       4324.70        39.10 o                         
  -7  -3   1       2323.90       2394.66        34.21 o                         
  -6  -3   1      10842.92      10930.04        64.94 o                         
  -5  -3   1        819.11        858.32        16.32 o                         
  -4  -3   1       1855.65       1968.38        18.77 o                         
  -3  -3   1      18110.63      18306.68        73.26 o                         
  -2  -3   1      10972.53      11215.24        63.66 o                         
  -1  -3   1       3736.28       3654.74        25.65 o                         
   0  -3   1       4418.07       4365.37        33.76 o                         
   1  -3   1       7230.54       7190.02        59.00 o                         
   2  -3   1      22629.04      22488.76       130.33 o                         
   3  -3   1      13643.17      14341.35        94.71 o                         
   4  -3   1       4668.81       4569.38       109.44 o                         
   5  -3   1         27.72         47.44         5.86 o                         
   6  -3   1        110.67        121.75         9.77 o                         
   7  -3   1         56.42         64.67         4.93 o                         
   8  -3   1         13.04         29.95         5.19 o                         
   9  -3   1       1535.66       1493.32        21.37 o                         
 -10  -2   1        372.99        375.54        11.75 o                         
  -9  -2   1       3943.45       4067.99        43.53 o                         
  -8  -2   1         55.16         74.94         5.57 o                         
  -7  -2   1       1876.99       1890.43        34.75 o                         
  -6  -2   1       9121.53       8998.08        80.37 o                         
  -5  -2   1      15115.92      14347.18        72.11 o                         
  -4  -2   1      30828.20      30505.63       137.76 o                         
  -3  -2   1      10201.00      10152.99        32.50 o                         
  -2  -2   1      11939.94      11542.83       122.08 o                         
  -1  -2   1       4065.19       4063.98        49.52 o                         
   0  -2   1      17952.62      18025.20       362.16 o                         
   1  -2   1       1159.91       1178.05        11.61 o                         
   2  -2   1       9429.05       9723.05        89.00 o                         
   3  -2   1      16208.18      16923.95       271.36 o                         
   4  -2   1      20814.68      21812.05       391.61 o                         
   5  -2   1       7870.60       8177.15       122.63 o                         
   6  -2   1       7465.71       7385.27        66.41 o                         
   7  -2   1       7490.98       7602.67        75.47 o                         
   8  -2   1       8440.00       8674.00        63.18 o                         
   9  -2   1       2082.94       2136.01        29.72 o                         
  10  -2   1         67.94         80.57         4.81 o                         
 -10  -1   1       5118.94       5101.43        38.27 o                         
  -9  -1   1       2989.09       3039.29        37.58 o                         
  -8  -1   1       8128.67       8091.58        69.73 o                         
  -7  -1   1       4623.19       4582.56        54.33 o                         
  -6  -1   1        785.56        813.36        20.88 o                         
  -5  -1   1       3358.50       3323.59        31.46 o                         
  -4  -1   1       9239.61       9073.38        36.39 o                         
  -3  -1   1      12286.80      11980.04        52.34 o                         
  -2  -1   1      21467.10      20899.03        52.52 o                         
  -1  -1   1       9936.67       9806.03        69.39 o                         
   0  -1   1      46276.67      40144.76        79.30 o                         
   1  -1   1      22012.77      21623.12        67.13 o                         
   2  -1   1       7017.81       7088.48        81.87 o                         
   3  -1   1        731.16        804.21        15.49 o                         
   4  -1   1       1886.09       2054.38        34.74 o                         
   5  -1   1        140.13        190.27        12.91 o                         
   6  -1   1        198.14        215.99        10.46 o                         
   7  -1   1       5443.49       5525.05        72.84 o                         
   8  -1   1       5157.23       5301.75        57.58 o                         
   9  -1   1       5370.00       5376.68        72.09 o                         
  10  -1   1       3585.48       3522.01        51.27 o                         
 -10   0   1        909.98        902.07        15.03 o                         
  -9   0   1       3632.58       3674.94        40.51 o                         
  -8   0   1       6666.50       6594.61        53.09 o                         
  -7   0   1       2360.79       2324.55        41.58 o                         
  -6   0   1      18230.46      17919.10       127.79 o                         
  -5   0   1       1198.10       1101.14        21.56 o                         
  -4   0   1       3307.26       3296.59        31.35 o                         
  -3   0   1       2588.20       2588.66        23.06 o                         
  -2   0   1       1564.13       1670.40        26.69 o                         
  -1   0   1         11.89         47.57         3.31 o                         
   0   0   1       8075.94       8150.13        96.08 o                         
   1   0   1       4336.74       4372.16        93.36 o                         
   2   0   1      16629.17      16329.97       201.15 o                         
   3   0   1      13180.20      12814.41        96.37 o                         
   4   0   1      16188.84      16556.65        88.91 o                         
   5   0   1      12276.83      12356.00        61.55 o                         
   6   0   1       9592.86       9525.69        86.83 o                         
   7   0   1       2202.54       2209.92        45.38 o                         
   8   0   1        608.49        597.76        14.78 o                         
   9   0   1         72.49         78.91         6.80 o                         
  10   0   1         15.86         21.14         4.15 o                         
 -10   1   1       2907.02       2715.35        86.62 o                         
  -9   1   1        236.01        222.77         9.18 o                         
  -8   1   1        646.53        631.98        17.51 o                         
  -7   1   1        207.27        222.73         8.57 o                         
  -6   1   1       1342.14       1276.96        29.62 o                         
  -5   1   1       1280.95       1303.62        26.25 o                         
  -4   1   1      22343.73      22094.06       160.67 o                         
  -3   1   1      12596.66      13031.95        70.35 o                         
  -2   1   1      22872.94      22206.72       280.82 o                         
  -1   1   1      15658.80      15240.84        75.16 o                         
   0   1   1      12436.67      12507.63        88.83 o                         
   1   1   1       9417.54       9654.59       250.87 o                         
   2   1   1       3428.79       3366.42        31.05 o                         
   3   1   1       1201.70       1257.46         8.83 o                         
   4   1   1       7679.12       7510.58        67.73 o                         
   5   1   1       4827.26       4653.27        39.80 o                         
   6   1   1       7879.12       8203.48        62.64 o                         
   7   1   1      12690.35      12837.54       123.48 o                         
   8   1   1       2646.45       2654.91        33.33 o                         
   9   1   1       8762.69       8825.21        70.57 o                         
  10   1   1       5780.31       5783.33        51.47 o                         
  -9   2   1       2241.30       2278.08        37.45 o                         
  -8   2   1       7716.76       7857.55        75.69 o                         
  -7   2   1       3768.44       3767.29        33.19 o                         
  -6   2   1       8416.75       8363.06       109.56 o                         
  -5   2   1       2149.75       2164.06        41.38 o                         
  -4   2   1         13.64         16.33         5.10 o                         
  -3   2   1         28.73         21.60         5.25 o                         
  -2   2   1      11462.32      11488.07       162.40 o                         
  -1   2   1       6405.36       6254.49        25.38 o                         
   0   2   1      27017.70      25746.65       277.28 o                         
   1   2   1      17300.62      16648.47       233.15 o                         
   2   2   1      29385.96      29132.32       313.11 o                         
   3   2   1      28244.68      28018.48       321.36 o                         
   4   2   1       5954.06       5975.01        37.31 o                         
   5   2   1       1492.14       1519.44        19.91 o                         
   6   2   1         18.70         34.30         6.76 o                         
   7   2   1        279.54        319.47        14.34 o                         
   8   2   1       1327.05       1391.35        22.09 o                         
   9   2   1       1218.66       1243.02        26.63 o                         
  10   2   1       3318.97       3344.65        40.61 o                         
  11   2   1       2307.61       2139.59        40.21 o                         
  -9   3   1        392.87        376.94        11.96 o                         
  -8   3   1       3478.76       3655.56        46.51 o                         
  -7   3   1        812.40        844.88        17.86 o                         
  -6   3   1      10386.22      10503.24        72.77 o                         
  -5   3   1       5686.79       5892.06        72.08 o                         
  -4   3   1      12569.64      12661.95       106.91 o                         
  -3   3   1       5515.39       5537.58        65.13 o                         
  -2   3   1        710.82        710.00         9.85 o                         
  -1   3   1       3687.86       3773.90        42.31 o                         
   0   3   1        269.14        267.26         4.76 o                         
   1   3   1        448.56        453.82        12.62 o                         
   2   3   1       4354.21       4359.26        24.65 o                         
   3   3   1       3373.30       3176.40        43.74 o                         
   4   3   1      11966.40      12169.42        65.04 o                         
   5   3   1       1047.51        953.38        18.58 o                         
   6   3   1       3684.31       3696.07        59.76 o                         
   7   3   1       6562.49       6694.06        98.71 o                         
   8   3   1       6793.92       6744.92        47.42 o                         
   9   3   1       4049.92       4062.90        39.56 o                         
  10   3   1        211.92        206.74        10.42 o                         
  11   3   1         54.85         56.88         5.47 o                         
  -8   4   1       1324.00       1263.38        23.36 o                         
  -7   4   1       2396.89       2429.74        35.57 o                         
  -6   4   1         29.70         40.43         4.34 o                         
  -5   4   1        390.82        414.48        18.53 o                         
  -4   4   1       4291.05       4464.50        53.51 o                         
  -3   4   1       3174.49       3161.25        44.73 o                         
  -2   4   1      12139.94      12506.67        77.98 o                         
  -1   4   1      19333.39      19309.01       198.63 o                         
   0   4   1      14618.03      14602.20       111.47 o                         
   1   4   1      27345.51      26926.59       170.79 o                         
   2   4   1      12052.45      11965.17        95.82 o                         
   3   4   1       5246.48       4990.06        25.25 o                         
   4   4   1        898.51       1002.79        13.79 o                         
   5   4   1        165.87        183.11         9.98 o                         
   6   4   1       1202.84       1193.35        24.30 o                         
   7   4   1       3458.21       3461.22        45.25 o                         
   8   4   1       9213.57       9112.82        52.86 o                         
   9   4   1       5521.25       5632.44        51.08 o                         
  10   4   1       5034.57       5117.26        81.51 o                         
  11   4   1       2663.09       2541.61        32.14 o                         
  -8   5   1       3527.70       3301.13        34.98 o                         
  -7   5   1       1190.82       1221.93        25.65 o                         
  -6   5   1      10357.15      10523.52        75.62 o                         
  -5   5   1      22477.62      22570.96       121.75 o                         
  -4   5   1       5191.58       5324.52        63.83 o                         
  -3   5   1       2033.63       2151.22        45.86 o                         
  -2   5   1        565.77        647.07        30.98 o                         
  -1   5   1       1200.73       1416.40        22.37 o                         
   0   5   1       1041.58        942.88        24.78 o                         
   1   5   1       4315.98       4169.50        29.85 o                         
   2   5   1      23711.07      24047.47       272.12 o                         
   3   5   1      26954.72      26893.42        87.16 o                         
   4   5   1      14285.66      14552.25        67.57 o                         
   5   5   1       4866.13       4846.35        40.93 o                         
   6   5   1       1988.83       2043.56        28.99 o                         
   7   5   1       2908.48       2934.78        60.22 o                         
   8   5   1        852.52        829.61        16.95 o                         
   9   5   1         45.91         63.82         6.91 o                         
  10   5   1       2446.92       2429.36        33.58 o                         
  11   5   1       1122.97       1068.35        27.80 o                         
  -7   6   1        286.64        286.20        12.40 o                         
  -6   6   1       1747.04       1787.84        30.70 o                         
  -5   6   1       1416.11       1431.85        27.08 o                         
  -4   6   1      11415.09      11284.63        73.58 o                         
  -3   6   1       8705.74       8749.61        94.51 o                         
  -2   6   1       2189.49       2300.76        49.26 o                         
  -1   6   1       8581.68       8441.00       344.08 o                         
   0   6   1       4429.28       4457.06        60.18 o                         
   1   6   1       6991.09       6915.51        72.89 o                         
   2   6   1       1657.49       1853.08        27.34 o                         
   3   6   1       1140.64       1183.78        21.87 o                         
   4   6   1        556.86        581.42        13.76 o                         
   5   6   1       1778.48       1903.58        30.70 o                         
   6   6   1       2284.92       2508.92        37.93 o                         
   7   6   1       4364.58       4621.23        56.02 o                         
   8   6   1       9715.99       9662.91        62.63 o                         
   9   6   1       4741.23       4837.90        51.44 o                         
  10   6   1       4271.30       4155.77        54.05 o                         
  11   6   1       2267.57       2219.16        24.25 o                         
  -7   7   1       4744.49       4562.09        44.88 o                         
  -6   7   1        724.71        725.37        17.05 o                         
  -5   7   1       2269.33       2322.60        29.19 o                         
  -4   7   1         66.02         67.82         5.82 o                         
  -3   7   1        166.01        186.51         8.20 o                         
  -2   7   1        516.80        543.05        34.88 o                         
  -1   7   1       1970.37       1954.70        63.44 o                         
   0   7   1       3221.27       3099.52       231.03 o                         
   1   7   1      16205.01      16252.00       480.12 o                         
   2   7   1       9564.62       9633.39        80.00 o                         
   3   7   1       9651.30       9756.69        92.13 o                         
   4   7   1       7538.39       7882.02        72.37 o                         
   5   7   1       4451.11       4552.36        43.41 o                         
   6   7   1       2657.70       2810.41        49.34 o                         
   7   7   1         77.33         91.23         7.04 o                         
   8   7   1        460.31        488.68        15.92 o                         
   9   7   1       3082.17       3081.80        40.31 o                         
  10   7   1       2784.22       2833.74        39.81 o                         
  -6   8   1       2607.53       2486.02        35.63 o                         
  -5   8   1       4111.19       4121.03        36.57 o                         
  -4   8   1       3552.79       3629.65        36.34 o                         
  -3   8   1      12690.22      12810.42        72.80 o                         
  -2   8   1       1633.76       1706.85        21.10 o                         
  -1   8   1       4012.13       4267.79       155.69 o                         
   0   8   1        125.93        126.06        12.43 o                         
   1   8   1        599.62        644.68        27.16 o                         
   2   8   1       1189.45       1199.54        29.25 o                         
   3   8   1       8207.03       8013.16       122.20 o                         
   4   8   1       2608.46       2736.80        46.50 o                         
   5   8   1      11802.57      12259.72       211.96 o                         
   6   8   1       3603.54       3705.41        54.70 o                         
   7   8   1       5658.35       5764.62        51.08 o                         
   8   8   1       2897.97       2976.13        35.78 o                         
   9   8   1       1122.67       1166.56        23.99 o                         
  10   8   1        197.96        195.08         7.57 o                         
  -5   9   1        356.22        374.73        14.28 o                         
  -4   9   1        296.20        310.07        11.07 o                         
  -3   9   1       6383.09       6589.59        81.66 o                         
  -2   9   1       5269.70       5192.96        45.81 o                         
  -1   9   1       6605.30       6637.56        50.55 o                         
   0   9   1        389.11        471.27        13.67 o                         
   1   9   1       4616.56       4686.55        78.04 o                         
   2   9   1       9878.55       9904.57       111.34 o                         
   3   9   1       7205.32       7189.09        93.29 o                         
   4   9   1         90.75        101.96        11.85 o                         
   5   9   1       1005.93       1039.14        20.35 o                         
   6   9   1       2052.91       2196.47        32.82 o                         
   7   9   1         32.74         51.72         7.13 o                         
   8   9   1        855.21        847.71        20.51 o                         
   9   9   1       4507.88       4443.49        43.16 o                         
  10   9   1       3959.50       3831.39        53.27 o                         
  -4  10   1       3381.76       3314.90        39.52 o                         
  -3  10   1        614.57        563.62        20.19 o                         
  -2  10   1         39.76         60.77         9.54 o                         
  -1  10   1          4.54          7.76         3.33 o                         
   0  10   1         62.82        107.91         8.30 o                         
   1  10   1        853.26        875.24        22.01 o                         
   2  10   1       5237.50       5146.47        91.07 o                         
   3  10   1      10880.50      10719.25        91.01 o                         
   4  10   1       9245.46       9479.06       109.97 o                         
   5  10   1       5015.54       5097.28        72.67 o                         
   6  10   1       1911.43       1926.76        46.79 o                         
   7  10   1       3167.33       3045.64        63.31 o                         
   8  10   1       3670.62       3674.73        46.78 o                         
   9  10   1        443.01        440.54        11.57 o                         
  -3  11   1       5544.17       5309.52        66.42 o                         
  -2  11   1       1373.23       1310.58        40.72 o                         
  -1  11   1       4357.55       4347.45       153.93 o                         
   0  11   1       6802.95       6746.70        89.25 o                         
   1  11   1       3376.08       3371.95        49.83 o                         
   2  11   1       1576.45       1544.60        34.72 o                         
   3  11   1       1555.30       1465.35        32.29 o                         
   4  11   1       1072.62       1121.72        27.80 o                         
   5  11   1        872.90        864.34        44.13 o                         
   6  11   1       1530.01       1509.06        57.03 o                         
   7  11   1       2932.59       2864.77        73.90 o                         
   8  11   1       6292.47       6184.50       136.39 o                         
  -1  12   1       1124.49       1064.72        29.18 o                         
   0  12   1       2972.29       2942.31        41.00 o                         
   1  12   1       5088.38       5083.65        65.58 o                         
   2  12   1       4177.85       4197.82        61.53 o                         
   3  12   1        873.44        834.09        21.54 o                         
   4  12   1       2379.76       2422.36        43.68 o                         
   5  12   1       2634.28       2610.64        65.69 o                         
   6  12   1       1226.75       1101.68        82.42 o                         
   7  12   1         63.20         71.96         6.96 o                         
   1  13   1          6.75         12.77         3.59 o                         
   2  13   1        223.06        212.21        15.55 o                         
   3  13   1        369.30        352.66        20.29 o                         
   4  13   1       2464.85       2415.37        32.76 o                         
   5  13   1       4255.36       4141.68        43.14 o                         
  -3 -13   2       1823.70       1815.66        37.13 o                         
  -6 -12   2         85.57         94.07        11.46 o                         
  -5 -12   2       2420.22       2474.01        38.64 o                         
  -4 -12   2       2963.83       2927.39        44.34 o                         
  -3 -12   2       3860.19       3692.86       118.70 o                         
  -2 -12   2       2692.86       2670.54        67.03 o                         
  -1 -12   2       3036.32       3050.61        60.83 o                         
   0 -12   2       4534.72       4474.54        69.61 o                         
   1 -12   2       2269.43       2120.67        36.54 o                         
  -8 -11   2       4722.59       4569.55       194.05 o                         
  -7 -11   2       6527.96       6392.69        65.30 o                         
  -6 -11   2       1582.90       1545.22        53.54 o                         
  -5 -11   2        494.84        521.92        33.66 o                         
  -4 -11   2         57.15         68.22         9.45 o                         
  -3 -11   2        243.45        256.35        16.62 o                         
  -2 -11   2         15.24         24.48         6.14 o                         
  -1 -11   2       1599.23       1587.37        37.38 o                         
   0 -11   2       3398.64       3512.17        78.62 o                         
   1 -11   2       2529.55       2430.08        40.42 o                         
   2 -11   2       2915.75       2801.41        36.96 o                         
  -9 -10   2        388.75        363.50        11.13 o                         
  -8 -10   2        990.17       1027.72        21.79 o                         
  -7 -10   2       2159.97       2171.36        40.87 o                         
  -6 -10   2       1660.10       1702.31        30.87 o                         
  -5 -10   2       1654.14       1667.94        37.16 o                         
  -4 -10   2       3323.35       3347.36        95.62 o                         
  -3 -10   2      10690.73      10389.04       138.45 o                         
  -2 -10   2       9710.31       9637.33       112.26 o                         
  -1 -10   2       3626.81       3546.83        46.45 o                         
   0 -10   2        671.66        649.01        22.21 o                         
   1 -10   2        193.09        196.36        12.24 o                         
   2 -10   2         28.92         35.69         6.86 o                         
   3 -10   2         56.88         71.88         7.31 o                         
   4 -10   2       1357.01       1267.68        38.14 o                         
  -9  -9   2       8085.92       8154.29       186.10 o                         
  -8  -9   2       2548.98       2624.75        33.03 o                         
  -7  -9   2       1261.38       1224.35        22.94 o                         
  -6  -9   2       2997.15       2987.07        40.74 o                         
  -5  -9   2       1230.29       1318.65        21.04 o                         
  -4  -9   2          0.30         15.08         5.35 o                         
  -3  -9   2        897.40        958.24        20.24 o                         
  -2  -9   2       8642.33       8400.68        65.89 o                         
  -1  -9   2      10071.25      10093.00        67.45 o                         
   0  -9   2       3702.17       3721.61        44.32 o                         
   1  -9   2       2881.55       2858.88        48.51 o                         
   2  -9   2       5594.93       5561.45        79.87 o                         
   3  -9   2       6999.70       7086.56        62.46 o                         
   4  -9   2       1600.87       1516.13        35.09 o                         
   5  -9   2         55.12         58.59         7.23 o                         
 -10  -8   2        617.50        633.24        22.72 o                         
  -9  -8   2       3617.23       3709.39        79.96 o                         
  -8  -8   2       1864.43       1998.29        31.68 o                         
  -7  -8   2       2031.13       2155.04        29.17 o                         
  -6  -8   2       2833.59       2983.14        49.99 o                         
  -5  -8   2      12072.82      12166.15       180.24 o                         
  -4  -8   2      14143.28      13849.44       101.35 o                         
  -3  -8   2       4186.27       4021.60        57.60 o                         
  -2  -8   2         21.62         36.54        10.98 o                         
  -1  -8   2         14.52         33.94        11.53 o                         
   0  -8   2         47.86         63.25        12.73 o                         
   1  -8   2        372.56        424.16        31.21 o                         
   2  -8   2       4733.14       4822.89        42.46 o                         
   3  -8   2       6286.08       6319.73        48.27 o                         
   4  -8   2       5740.58       5779.56        64.15 o                         
   5  -8   2       2001.25       1993.91        34.05 o                         
   6  -8   2        629.90        622.88        12.67 o                         
 -10  -7   2        955.19        945.45        19.29 o                         
  -9  -7   2       2045.71       1989.58        34.42 o                         
  -8  -7   2       1595.86       1621.70        25.11 o                         
  -7  -7   2         28.18         56.44         5.78 o                         
  -6  -7   2        313.96        350.91        14.53 o                         
  -5  -7   2       1821.63       1895.48        31.19 o                         
  -4  -7   2       4107.29       4089.11        84.75 o                         
  -3  -7   2       2036.34       1986.16        38.24 o                         
  -2  -7   2       5139.16       5182.75        96.26 o                         
  -1  -7   2       6743.61       6978.39        79.12 o                         
   0  -7   2       8483.73       8816.64        88.08 o                         
   1  -7   2       9599.46      10216.07       117.72 o                         
   2  -7   2       3309.02       3374.76       104.28 o                         
   3  -7   2        180.11        195.44         8.57 o                         
   4  -7   2        117.37        136.55         9.99 o                         
   5  -7   2         32.54         42.66         5.39 o                         
   6  -7   2        654.30        649.68        19.38 o                         
   7  -7   2       3655.46       3500.74        43.20 o                         
 -10  -6   2        757.59        728.78        14.22 o                         
  -9  -6   2       4328.61       4555.96        43.05 o                         
  -8  -6   2       4934.82       5044.85        47.92 o                         
  -7  -6   2       9038.64       9121.52       109.89 o                         
  -6  -6   2      10057.64       9841.25       111.08 o                         
  -5  -6   2       4453.91       4532.45        94.98 o                         
  -4  -6   2       3590.44       3493.99        41.79 o                         
  -3  -6   2       1596.54       1496.71        28.05 o                         
  -2  -6   2        333.49        436.75        12.77 o                         
  -1  -6   2       2278.72       2218.42        35.47 o                         
   0  -6   2      10490.50      10627.24        82.46 o                         
   1  -6   2      14432.70      14803.79       177.69 o                         
   2  -6   2       7152.42       7271.88        72.39 o                         
   3  -6   2      13471.05      14099.47       124.17 o                         
   4  -6   2       4005.50       3979.86        37.64 o                         
   5  -6   2       5646.20       5776.51        46.03 o                         
   6  -6   2       1589.43       1627.78        29.93 o                         
   7  -6   2        563.74        540.32        14.39 o                         
 -10  -5   2       1579.32       1539.08        27.76 o                         
  -9  -5   2          3.35         17.78         3.70 o                         
  -8  -5   2        143.69        157.55         7.26 o                         
  -7  -5   2       5241.47       5102.47        78.91 o                         
  -6  -5   2       2623.16       2734.06        73.45 o                         
  -5  -5   2       4300.65       4519.56        89.24 o                         
  -4  -5   2       7080.85       6776.67        48.04 o                         
  -3  -5   2      12839.63      12564.64       204.27 o                         
  -2  -5   2      12146.61      11736.08        79.74 o                         
  -1  -5   2       5399.45       5381.25        43.58 o                         
   0  -5   2        179.48        229.09         6.65 o                         
   1  -5   2       1132.66       1261.89        15.81 o                         
   2  -5   2        125.73        142.16         7.31 o                         
   3  -5   2         34.11         50.28         7.11 o                         
   4  -5   2        427.67        447.29        19.76 o                         
   5  -5   2       7503.45       7617.05        52.97 o                         
   6  -5   2       3281.31       3485.78        38.74 o                         
   7  -5   2       6441.54       6526.64        80.18 o                         
   8  -5   2        665.63        639.16        14.57 o                         
 -10  -4   2       4899.33       4935.30        53.11 o                         
  -9  -4   2       6086.57       6179.87        52.36 o                         
  -8  -4   2       1265.45       1239.03        19.72 o                         
  -7  -4   2        113.85        142.62        12.20 o                         
  -6  -4   2       5200.12       5278.63        90.48 o                         
  -5  -4   2       1797.23       1774.89        25.35 o                         
  -4  -4   2         56.20         36.21         3.85 o                         
  -3  -4   2       4591.04       4953.71        35.48 o                         
  -2  -4   2       7572.59       7583.08        37.37 o                         
  -1  -4   2       5781.75       5457.24        50.59 o                         
   0  -4   2       9240.02       9314.38        38.69 o                         
   1  -4   2       6918.40       6813.01        60.21 o                         
   2  -4   2       8822.13       9024.94        61.61 o                         
   3  -4   2      26063.71      26422.98       151.11 o                         
   4  -4   2       6428.04       6613.16        59.24 o                         
   5  -4   2        342.24        345.34        15.03 o                         
   6  -4   2        214.61        197.64         7.37 o                         
   7  -4   2         64.55         80.79         6.02 o                         
   8  -4   2         54.95         77.14         5.34 o                         
   9  -4   2       2005.33       1886.05        18.75 o                         
 -10  -3   2        495.57        532.61        15.16 o                         
  -9  -3   2       1375.97       1371.07        27.68 o                         
  -8  -3   2       3763.40       3773.42        34.57 o                         
  -7  -3   2       5871.24       5966.18        55.23 o                         
  -6  -3   2       5882.88       5731.24       109.80 o                         
  -5  -3   2      12008.40      11915.29        79.81 o                         
  -4  -3   2      20627.78      20269.47        71.10 o                         
  -3  -3   2      27424.82      27958.31       160.38 o                         
  -2  -3   2       3553.28       3445.80        37.03 o                         
  -1  -3   2        348.84        380.89         6.17 o                         
   0  -3   2        117.75        135.27         3.68 o                         
   1  -3   2       2002.80       2051.67        14.52 o                         
   2  -3   2       1703.16       1621.83        22.74 o                         
   3  -3   2      21342.92      22563.92       228.20 o                         
   4  -3   2      11864.51      11860.85       109.63 o                         
   5  -3   2      11667.00      11650.91       187.23 o                         
   6  -3   2       3802.56       3935.03        46.43 o                         
   7  -3   2       2155.73       2205.34        29.41 o                         
   8  -3   2       3249.45       3312.56        37.89 o                         
   9  -3   2         98.33        108.38         6.35 o                         
 -10  -2   2       5712.06       5756.25        73.29 o                         
  -9  -2   2       5114.15       5186.05        48.44 o                         
  -8  -2   2       1229.98       1207.28        17.71 o                         
  -7  -2   2        336.16        320.78        14.74 o                         
  -6  -2   2        755.40        772.85        21.18 o                         
  -5  -2   2        630.52        596.19        13.69 o                         
  -4  -2   2       6860.42       6781.36        37.21 o                         
  -3  -2   2      20320.94      20201.65        57.55 o                         
  -2  -2   2      19026.14      18601.01       177.75 o                         
  -1  -2   2      12520.22      12396.09       241.90 o                         
   0  -2   2      10255.19      10309.87        63.70 o                         
   1  -2   2      12970.50      13237.50       125.27 o                         
   2  -2   2       5207.30       5357.52        59.32 o                         
   3  -2   2       2251.20       2474.62        22.92 o                         
   4  -2   2          4.27         11.16         2.56 o                         
   5  -2   2        617.42        566.46        20.15 o                         
   6  -2   2        582.99        632.57        23.92 o                         
   7  -2   2       4776.22       4919.02        51.14 o                         
   8  -2   2       2262.73       2341.84        35.92 o                         
   9  -2   2       3825.14       3869.40        41.17 o                         
  10  -2   2       4071.49       3817.49        40.47 o                         
 -10  -1   2       2356.90       2286.68        24.29 o                         
  -9  -1   2       1847.25       1885.21        29.58 o                         
  -8  -1   2       5289.13       5271.20        39.64 o                         
  -7  -1   2       1212.51       1260.48        30.07 o                         
  -6  -1   2       8579.20       8444.16        80.99 o                         
  -5  -1   2       6252.75       6046.52        44.15 o                         
  -4  -1   2      10453.48      10757.97        72.19 o                         
  -3  -1   2       7606.52       7849.38        56.27 o                         
  -2  -1   2        612.04        673.32        19.66 o                         
  -1  -1   2       5680.31       5832.66        48.67 o                         
   0  -1   2       1522.89       1530.82        25.15 o                         
   1  -1   2       7955.18       7662.22        37.01 o                         
   2  -1   2       4680.04       4745.21        96.01 o                         
   3  -1   2      18781.18      18335.11        70.42 o                         
   4  -1   2      18478.08      19001.75       187.35 o                         
   5  -1   2       5584.16       5379.27        90.23 o                         
   6  -1   2       8976.94       9210.54        66.41 o                         
   7  -1   2        635.42        644.44        74.88 o                         
   8  -1   2       1432.49       1407.35        23.44 o                         
   9  -1   2        278.22        288.57        14.58 o                         
  10  -1   2        577.26        558.91        16.04 o                         
 -10   0   2       1634.90       1575.97        24.22 o                         
  -9   0   2         26.20         40.03         4.62 o                         
  -8   0   2          0.09         28.69         9.79 o                         
  -7   0   2        153.63        191.04         8.52 o                         
  -6   0   2       2763.76       2760.06        39.50 o                         
  -5   0   2       3162.77       2924.38        46.11 o                         
  -4   0   2      11008.03      10263.73        56.18 o                         
  -3   0   2      25965.12      25270.58        87.33 o                         
  -2   0   2      27538.35      26540.15        83.31 o                         
  -1   0   2        375.99        591.03        47.07 o                         
   0   0   2       3047.25       3064.95        25.23 o                         
   1   0   2        704.09        738.99        42.14 o                         
   2   0   2      33587.32      34317.85       656.60 o                         
   3   0   2       1508.63       1475.62        19.69 o                         
   4   0   2       8239.16       8436.59        41.37 o                         
   5   0   2      11552.07      11522.79       103.58 o                         
   6   0   2       7295.96       7298.24        54.24 o                         
   7   0   2       3938.13       3971.82       203.03 o                         
   8   0   2       7898.52       8052.83        74.63 o                         
   9   0   2       1833.70       1878.57        31.19 o                         
  10   0   2       4231.91       4216.20        41.57 o                         
 -10   1   2       3715.12       3441.89        50.76 o                         
  -9   1   2       4533.76       4523.27        60.93 o                         
  -8   1   2       8325.92       8420.47        59.46 o                         
  -7   1   2       3071.89       3154.94        34.16 o                         
  -6   1   2       2083.66       2109.05        44.25 o                         
  -5   1   2        271.92        357.93        16.25 o                         
  -4   1   2        104.29         73.09         8.37 o                         
  -3   1   2       1328.29       1266.37        14.70 o                         
  -2   1   2       6197.98       6069.10        36.45 o                         
  -1   1   2      14970.66      14268.55        84.79 o                         
   0   1   2      22863.25      21543.44        47.57 o                         
   1   1   2      28394.19      26045.37       585.90 o                         
   2   1   2       1229.22       1447.48        18.87 o                         
   3   1   2       1495.61       1371.43        17.79 o                         
   4   1   2       8404.60       8539.31        53.69 o                         
   5   1   2         26.95         53.00         5.65 o                         
   6   1   2        228.01        238.01        11.37 o                         
   7   1   2       2377.36       2427.32        39.70 o                         
   8   1   2        185.64        211.91         9.69 o                         
   9   1   2        606.76        618.34        18.78 o                         
  10   1   2       2493.10       2534.87        34.16 o                         
  -9   2   2        251.10        239.22         8.65 o                         
  -8   2   2       4904.72       5014.98        47.21 o                         
  -7   2   2       4039.10       4040.79        39.23 o                         
  -6   2   2       6507.54       6445.84        76.20 o                         
  -5   2   2       4065.93       4255.16        97.23 o                         
  -4   2   2       2706.02       2419.93        39.56 o                         
  -3   2   2      12426.90      11839.46        95.27 o                         
  -2   2   2       5560.01       5460.96        53.94 o                         
  -1   2   2       1657.78       1674.91         9.01 o                         
   0   2   2        688.59        754.74         9.68 o                         
   1   2   2       6847.33       6849.30        40.90 o                         
   2   2   2        222.54        255.22         5.27 o                         
   3   2   2       3733.75       3699.65        19.29 o                         
   4   2   2      12554.89      11934.92        50.20 o                         
   5   2   2      17309.39      16865.64       108.25 o                         
   6   2   2      17608.31      17555.27       129.44 o                         
   7   2   2       2659.92       2703.03        41.91 o                         
   8   2   2       6837.11       6917.90        45.88 o                         
   9   2   2       1934.20       1986.78        29.95 o                         
  10   2   2        165.47        169.01         9.51 o                         
  11   2   2         36.50         42.67         4.23 o                         
  -9   3   2       4980.68       4753.89        57.44 o                         
  -8   3   2       2259.39       2293.77        42.96 o                         
  -7   3   2         16.26         33.44         6.11 o                         
  -6   3   2          0.69         10.53         2.68 o                         
  -5   3   2        219.86        231.87        13.13 o                         
  -4   3   2        676.42        740.00        17.71 o                         
  -3   3   2      10303.28      10589.56       100.66 o                         
  -2   3   2      39542.72      40090.30       352.74 o                         
  -1   3   2      20519.59      20722.28        87.96 o                         
   0   3   2      12999.31      12954.58        51.09 o                         
   1   3   2       8485.84       8647.31        58.44 o                         
   2   3   2      11964.51      11876.59        75.46 o                         
   3   3   2       7866.97       7721.31        55.88 o                         
   4   3   2        293.26        287.47         7.57 o                         
   5   3   2       4085.54       3967.77        33.25 o                         
   6   3   2      10044.30       9797.76       203.10 o                         
   7   3   2       3610.90       3523.29        53.49 o                         
   8   3   2       4299.79       4281.90        34.25 o                         
   9   3   2       1782.24       1826.34        26.70 o                         
  10   3   2       8913.06       9075.90        59.08 o                         
  11   3   2       2395.93       2250.12        39.11 o                         
  -8   4   2       3487.08       3468.72        44.30 o                         
  -7   4   2       3038.65       3058.05        37.21 o                         
  -6   4   2       2294.37       2382.13        30.47 o                         
  -5   4   2       8393.02       8499.21        89.73 o                         
  -4   4   2       7459.07       7719.13       108.37 o                         
  -3   4   2        907.83        976.45        21.64 o                         
  -2   4   2       5212.88       5673.58        61.18 o                         
  -1   4   2       8825.19       8910.79        80.92 o                         
   0   4   2       1728.33       1640.11        17.89 o                         
   1   4   2       4087.34       4189.23        51.30 o                         
   2   4   2      12358.19      12343.42        77.65 o                         
   3   4   2      12761.98      12445.78        70.66 o                         
   4   4   2      21822.18      21438.24       172.52 o                         
   5   4   2       5789.01       5945.87        49.64 o                         
   6   4   2       2654.66       2810.34        32.74 o                         
   7   4   2         48.10         64.93         6.40 o                         
   8   4   2        419.69        415.68        11.49 o                         
   9   4   2       1943.80       2003.18        30.57 o                         
  10   4   2        804.47        798.82        19.75 o                         
  11   4   2       1693.45       1686.24        26.55 o                         
  -8   5   2         43.42         50.48         5.69 o                         
  -7   5   2         29.10         38.39         4.34 o                         
  -6   5   2       2304.73       2311.97        31.16 o                         
  -5   5   2       6247.34       6518.68        55.01 o                         
  -4   5   2       7002.28       6987.37        93.66 o                         
  -3   5   2       4637.86       4767.96        93.45 o                         
  -2   5   2       5548.90       5649.68        58.41 o                         
  -1   5   2       6188.19       6439.81       104.03 o                         
   0   5   2       5173.66       5128.55        63.07 o                         
   1   5   2       5528.63       5763.80        55.88 o                         
   2   5   2       2896.88       3080.56        44.96 o                         
   3   5   2        349.16        354.33         8.62 o                         
   4   5   2       4180.57       4167.16        37.29 o                         
   5   5   2        538.37        473.36        13.04 o                         
   6   5   2       5958.62       5855.00        49.60 o                         
   7   5   2       3735.07       3921.53        39.43 o                         
   8   5   2      13370.38      13162.83        72.37 o                         
   9   5   2       4630.46       4598.73        51.30 o                         
  10   5   2       1332.90       1356.00        29.13 o                         
  11   5   2       1916.33       1880.59        33.19 o                         
  -7   6   2       5970.11       5786.11       248.39 o                         
  -6   6   2       1546.22       1639.71        29.21 o                         
  -5   6   2        582.31        606.18        16.02 o                         
  -4   6   2         10.41         19.78         3.85 o                         
  -3   6   2         35.42         52.88         8.61 o                         
  -2   6   2       2348.56       2348.07        56.52 o                         
  -1   6   2       7661.35       7872.31       153.55 o                         
   0   6   2      20817.66      21099.92       134.33 o                         
   1   6   2      18876.80      18739.77       314.03 o                         
   2   6   2      17503.01      17620.17       171.61 o                         
   3   6   2       3783.00       3547.65        53.42 o                         
   4   6   2       5194.82       5265.20        48.55 o                         
   5   6   2       4336.67       4389.19        46.74 o                         
   6   6   2        110.97        133.82         9.13 o                         
   7   6   2        280.64        304.53        12.71 o                         
   8   6   2       6047.26       6264.89        51.64 o                         
   9   6   2       2082.79       2135.55        34.36 o                         
  10   6   2       2899.59       2958.56        42.06 o                         
  11   6   2       2216.77       2147.15        34.03 o                         
  -7   7   2       5348.78       5134.57        45.58 o                         
  -6   7   2       4865.48       4861.72        60.02 o                         
  -5   7   2       4696.14       4802.73        48.72 o                         
  -4   7   2       4063.87       4029.67        44.05 o                         
  -3   7   2       2963.34       3059.63        32.54 o                         
  -2   7   2       7959.03       7900.93       136.12 o                         
  -1   7   2       1253.45       1281.97        53.05 o                         
   0   7   2       1203.22       1275.61        51.57 o                         
   1   7   2       2213.68       2303.49        47.54 o                         
   2   7   2       1711.93       1784.49        32.48 o                         
   3   7   2        552.93        605.41        17.65 o                         
   4   7   2       4701.39       4773.88        49.45 o                         
   5   7   2       8708.01       8847.51        85.28 o                         
   6   7   2      11747.92      12067.82       169.14 o                         
   7   7   2       2502.65       2583.86        32.81 o                         
   8   7   2        280.12        307.95        11.67 o                         
   9   7   2       1871.45       1895.77        28.70 o                         
  10   7   2         19.46         23.92         3.47 o                         
  11   7   2       1136.44       1136.32        19.22 o                         
  -6   8   2          5.67         18.80         3.64 o                         
  -5   8   2         10.18         21.07         3.87 o                         
  -4   8   2         66.10        100.23         7.34 o                         
  -3   8   2       3713.41       3827.51        42.74 o                         
  -2   8   2       9588.78       9631.85        81.23 o                         
  -1   8   2      10188.55      10425.95       157.68 o                         
   0   8   2       2637.95       2629.99        78.03 o                         
   1   8   2        767.35        824.67        37.80 o                         
   2   8   2       4552.68       4463.84       106.10 o                         
   3   8   2       8443.62       8567.63       143.59 o                         
   4   8   2        538.28        557.41        20.75 o                         
   5   8   2        219.08        231.15        13.69 o                         
   6   8   2       9739.76       9973.89       150.14 o                         
   7   8   2        675.07        697.89        18.18 o                         
   8   8   2       1072.71       1098.45        23.33 o                         
   9   8   2       1791.11       1857.75        36.83 o                         
  10   8   2       4429.11       4424.42        66.26 o                         
  -5   9   2       5476.07       5321.43        68.05 o                         
  -4   9   2       4997.97       4996.41        44.24 o                         
  -3   9   2        664.00        693.59        18.71 o                         
  -2   9   2         81.91         88.37         5.72 o                         
  -1   9   2        613.31        631.39        14.45 o                         
   0   9   2       1082.85       1091.67        18.91 o                         
   1   9   2        861.52        908.07        47.42 o                         
   2   9   2      10107.03      10334.35       114.99 o                         
   3   9   2      14559.36      15042.50       178.15 o                         
   4   9   2       9201.99       9551.48       107.32 o                         
   5   9   2       5210.21       5386.27        53.51 o                         
   6   9   2       2285.36       2260.39        44.04 o                         
   7   9   2        920.07        932.66        23.44 o                         
   8   9   2          9.11         19.72         4.95 o                         
   9   9   2        104.81        115.67         6.85 o                         
  10   9   2       1740.55       1685.74        21.10 o                         
  -4  10   2       5413.04       5243.38        93.94 o                         
  -3  10   2       5042.81       4952.23        82.99 o                         
  -2  10   2       3636.48       3728.27        59.49 o                         
  -1  10   2       4059.91       4143.19        41.94 o                         
   0  10   2       2412.15       2376.26        32.28 o                         
   1  10   2       1153.82       1231.48        21.66 o                         
   2  10   2          8.05         19.22         5.04 o                         
   3  10   2        506.13        490.94        14.00 o                         
   4  10   2       4853.78       4934.26        73.55 o                         
   5  10   2       3468.21       3461.54        42.63 o                         
   6  10   2       2213.18       2198.03        43.85 o                         
   7  10   2       4070.98       4180.98        50.99 o                         
   8  10   2       3965.36       3879.83        44.94 o                         
   9  10   2       5645.97       5458.70        58.76 o                         
  -3  11   2         14.80         26.49         5.68 o                         
  -2  11   2        388.61        370.84        21.92 o                         
  -1  11   2       1614.45       1622.92        37.04 o                         
   0  11   2       3872.90       3929.79        43.07 o                         
   1  11   2       4458.45       4529.35        42.04 o                         
   2  11   2       3972.87       4110.93        56.65 o                         
   3  11   2       5760.20       5659.02        79.32 o                         
   4  11   2       1786.14       1754.51        34.79 o                         
   5  11   2       4558.37       4610.58        64.15 o                         
   6  11   2        971.13       1015.64        47.07 o                         
   7  11   2         69.35         78.86        13.74 o                         
   8  11   2        600.61        575.91        21.67 o                         
   9  11   2       3007.15       2784.33       167.10 o                         
  -1  12   2       1237.60       1165.38        31.07 o                         
   0  12   2          3.71          8.54         5.99 o                         
   1  12   2         78.02         82.15         9.43 o                         
   2  12   2        615.29        616.63        24.31 o                         
   3  12   2        739.68        749.20        21.57 o                         
   4  12   2       3308.43       3313.96        84.02 o                         
   5  12   2       8307.20       7993.60        75.22 o                         
   6  12   2       4764.08       4716.47        84.48 o                         
   7  12   2       4661.25       4117.72       291.10 o                         
   8  12   2        311.78        231.55        52.57 o                         
   1  13   2       2435.53       2496.84        46.85 o                         
   2  13   2       1092.32       1078.84        34.67 o                         
   3  13   2       2040.65       1978.43        48.70 o                         
   4  13   2        129.50        128.72        13.03 o                         
   5  13   2        617.25        679.87        17.72 o                         
   6  13   2        830.97        782.90        17.85 o                         
  -6 -12   3       2224.30       2136.32        45.04 o                         
  -5 -12   3         57.31         66.92         9.88 o                         
  -4 -12   3         16.62         29.03         7.30 o                         
  -3 -12   3         26.59         27.07         7.02 o                         
  -2 -12   3         15.01         27.54         9.82 o                         
  -1 -12   3        142.38        160.50         9.60 o                         
   0 -12   3       5606.07       5455.48        72.84 o                         
  -7 -11   3       3327.39       3019.33        92.68 o                         
  -6 -11   3       3529.59       3615.70        77.11 o                         
  -5 -11   3       1363.25       1363.58        34.07 o                         
  -4 -11   3       3849.29       3853.65        67.64 o                         
  -3 -11   3       3204.85       3389.84        45.33 o                         
  -2 -11   3       9696.90       9863.73       317.32 o                         
  -1 -11   3       2157.12       2220.46        42.25 o                         
   0 -11   3         20.90         23.58         7.81 o                         
   1 -11   3          2.87          9.13         3.80 o                         
   2 -11   3       1687.06       1652.10        48.98 o                         
  -8 -10   3       4265.15       4240.38        80.14 o                         
  -7 -10   3        261.44        279.39        11.26 o                         
  -6 -10   3         12.53         26.46         3.94 o                         
  -5 -10   3         42.01         46.37         6.76 o                         
  -4 -10   3        581.89        584.45        26.47 o                         
  -3 -10   3       1577.39       1577.44        36.38 o                         
  -2 -10   3       8735.03       8925.00       104.11 o                         
  -1 -10   3       7025.59       6852.24        91.80 o                         
   0 -10   3       5545.68       5489.60        87.68 o                         
   1 -10   3       3274.46       3227.93        53.96 o                         
   2 -10   3       1212.42       1152.06        30.61 o                         
   3 -10   3       2929.21       2835.95        43.18 o                         
   4 -10   3        304.44        298.01        20.66 o                         
  -9  -9   3        635.96        692.24        17.96 o                         
  -8  -9   3       3869.54       4131.49        54.95 o                         
  -7  -9   3       5599.49       5747.30        51.33 o                         
  -6  -9   3       2879.89       2961.22        35.42 o                         
  -5  -9   3       5664.39       5888.20        62.82 o                         
  -4  -9   3       3475.95       3478.20        41.75 o                         
  -3  -9   3       6324.46       6277.93        59.15 o                         
  -2  -9   3        216.22        233.97        11.21 o                         
  -1  -9   3         10.12         30.43         4.36 o                         
   0  -9   3       1351.17       1341.61        26.71 o                         
   1  -9   3         34.86         45.47         5.07 o                         
   2  -9   3       1589.85       1642.53        30.78 o                         
   3  -9   3       4134.92       4084.62        50.14 o                         
   4  -9   3       4771.67       4659.69        59.77 o                         
   5  -9   3       4502.19       4392.14        47.32 o                         
  -9  -8   3       2448.90       2575.00        53.82 o                         
  -8  -8   3       1133.08       1149.04        26.07 o                         
  -7  -8   3        717.40        693.13        15.93 o                         
  -6  -8   3       2593.47       2673.06        33.43 o                         
  -5  -8   3        211.92        201.06         8.70 o                         
  -4  -8   3       5039.00       4927.01        90.00 o                         
  -3  -8   3       1570.56       1518.83        46.51 o                         
  -2  -8   3       8144.06       8292.63       106.82 o                         
  -1  -8   3      18391.28      18357.98       156.11 o                         
   0  -8   3       6968.84       7168.79        96.19 o                         
   1  -8   3      11361.66      11173.87       136.52 o                         
   2  -8   3         27.67         54.81         5.52 o                         
   3  -8   3        986.27        966.55        20.98 o                         
   4  -8   3        134.92        139.55        10.29 o                         
   5  -8   3       1179.92       1177.26        25.71 o                         
   6  -8   3       1122.41       1072.06        16.61 o                         
 -10  -7   3       3070.30       2908.51        58.25 o                         
  -9  -7   3       2594.02       2768.38        46.43 o                         
  -8  -7   3       9524.68       9433.34        70.43 o                         
  -7  -7   3       6723.42       6654.64        52.98 o                         
  -6  -7   3       4304.85       4345.43        37.52 o                         
  -5  -7   3       3610.98       3524.95        66.07 o                         
  -4  -7   3         12.34         24.70         5.18 o                         
  -3  -7   3        772.94        746.13        19.65 o                         
  -2  -7   3       1570.15       1635.99        55.22 o                         
  -1  -7   3       1661.96       1726.98        45.14 o                         
   0  -7   3       7020.07       7199.41       122.72 o                         
   1  -7   3      10404.82      10714.76        87.24 o                         
   2  -7   3       3099.10       3153.17       121.94 o                         
   3  -7   3       3414.05       3435.20        34.91 o                         
   4  -7   3        970.00        989.56        22.44 o                         
   5  -7   3       3607.85       3734.07        40.47 o                         
   6  -7   3        472.18        469.85        16.43 o                         
   7  -7   3         28.69         28.85         2.90 o                         
 -10  -6   3         37.25         37.47         3.75 o                         
  -9  -6   3        177.84        179.93         8.57 o                         
  -8  -6   3        699.76        712.56        15.82 o                         
  -7  -6   3       2212.39       2212.37        31.01 o                         
  -6  -6   3       6146.46       6327.84        70.14 o                         
  -5  -6   3       5133.06       5128.01        55.46 o                         
  -4  -6   3       5398.87       5331.57        53.09 o                         
  -3  -6   3       6124.72       5916.75        51.98 o                         
  -2  -6   3       5402.68       5452.17        46.39 o                         
  -1  -6   3       7813.74       7377.27        68.52 o                         
   0  -6   3        158.74        183.15         7.55 o                         
   1  -6   3        601.20        628.19        14.23 o                         
   2  -6   3        490.85        502.89        17.56 o                         
   3  -6   3       1128.14       1154.45        27.02 o                         
   4  -6   3        230.10        260.20         9.84 o                         
   5  -6   3       9902.05       9999.10        79.62 o                         
   6  -6   3       2626.16       2652.72        37.96 o                         
   7  -6   3       4617.78       4651.79        47.68 o                         
 -10  -5   3       1769.25       1716.29        39.36 o                         
  -9  -5   3       4876.32       5048.09        42.03 o                         
  -8  -5   3       6456.91       6342.30        48.77 o                         
  -7  -5   3       6335.41       6382.12        84.87 o                         
  -6  -5   3        387.31        421.49        15.60 o                         
  -5  -5   3        504.36        502.87        14.06 o                         
  -4  -5   3        154.56        144.48         7.23 o                         
  -3  -5   3        877.03        833.51        18.41 o                         
  -2  -5   3       4187.84       4151.53        37.59 o                         
  -1  -5   3      21531.59      21356.11       141.10 o                         
   0  -5   3       9758.41       9484.22        70.79 o                         
   1  -5   3      23195.47      22787.54       107.41 o                         
   2  -5   3       2212.63       1999.69        31.65 o                         
   3  -5   3       5236.09       5224.63        69.40 o                         
   4  -5   3       2764.48       2814.10        43.92 o                         
   5  -5   3        696.29        714.20        16.44 o                         
   6  -5   3         49.68         88.47        13.01 o                         
   7  -5   3       6869.78       6996.78        71.29 o                         
   8  -5   3        952.55        917.58        20.90 o                         
 -10  -4   3         33.18         35.91         4.35 o                         
  -9  -4   3        443.19        479.76        13.26 o                         
  -8  -4   3       2692.79       2645.30        29.55 o                         
  -7  -4   3      15374.57      15129.84       153.24 o                         
  -6  -4   3      15248.53      14260.33       320.71 o                         
  -5  -4   3      10916.78      10690.95       154.05 o                         
  -4  -4   3       3603.52       3600.20        41.52 o                         
  -3  -4   3       7036.79       6657.90       139.61 o                         
  -2  -4   3       5720.71       5672.67        55.15 o                         
  -1  -4   3       1656.02       1756.39        43.60 o                         
   0  -4   3       2364.86       2330.37        16.65 o                         
   1  -4   3      13291.10      12941.09       103.79 o                         
   2  -4   3       8091.38       8327.04       152.78 o                         
   3  -4   3      15228.81      15605.99        90.64 o                         
   4  -4   3       2868.15       2952.09        42.38 o                         
   5  -4   3       9515.27       9882.62       171.37 o                         
   6  -4   3       6686.20       6782.67        71.09 o                         
   7  -4   3       2802.78       2955.35        39.83 o                         
   8  -4   3        957.07        964.23        16.35 o                         
   9  -4   3        455.97        413.62        15.72 o                         
 -10  -3   3       2968.20       2973.03        54.75 o                         
  -9  -3   3       4809.55       4878.58        57.71 o                         
  -8  -3   3        121.35        132.08         6.80 o                         
  -7  -3   3        548.57        544.51        19.84 o                         
  -6  -3   3       1517.95       1483.06        41.30 o                         
  -5  -3   3       2383.11       2477.55        31.48 o                         
  -4  -3   3        472.66        613.94        16.19 o                         
  -3  -3   3       9793.20       9615.60        51.99 o                         
  -2  -3   3      11348.71      11386.18       134.71 o                         
  -1  -3   3      23195.03      22744.44       247.27 o                         
   0  -3   3       6260.90       6112.31        55.01 o                         
   1  -3   3       3555.26       3616.57        26.33 o                         
   2  -3   3       2640.80       2659.16        33.53 o                         
   3  -3   3       1604.21       1681.44        35.43 o                         
   4  -3   3       2338.69       2378.73        34.50 o                         
   5  -3   3       2206.15       2160.27        46.73 o                         
   6  -3   3        916.67       1021.99        26.80 o                         
   7  -3   3       7181.27       7182.25        54.27 o                         
   8  -3   3       2386.00       2472.32        29.53 o                         
   9  -3   3       2560.58       2507.60        28.56 o                         
 -10  -2   3       1382.67       1382.29        24.20 o                         
  -9  -2   3       5599.16       5842.68        80.70 o                         
  -8  -2   3       1711.47       1682.92        24.59 o                         
  -7  -2   3       9742.34       9683.26        94.13 o                         
  -6  -2   3       3090.01       3053.29        36.82 o                         
  -5  -2   3       6722.58       6649.83        70.94 o                         
  -4  -2   3       6080.28       5917.45        58.25 o                         
  -3  -2   3        345.56        354.37        10.29 o                         
  -2  -2   3          6.05         22.60         2.65 o                         
  -1  -2   3      11678.86      11437.06        67.61 o                         
   0  -2   3       2350.06       2317.31        38.19 o                         
   1  -2   3      15070.52      15080.12       114.46 o                         
   2  -2   3      14181.13      14384.98        67.64 o                         
   3  -2   3      20010.41      19856.02       105.18 o                         
   4  -2   3      16603.51      16648.44        82.16 o                         
   5  -2   3       3909.16       3964.83        48.55 o                         
   6  -2   3       6688.60       6981.03        95.79 o                         
   7  -2   3         43.76         54.24         4.86 o                         
   8  -2   3        119.18        130.74         8.19 o                         
   9  -2   3       1049.51       1027.56        19.62 o                         
  10  -2   3       1444.72       1364.08        27.96 o                         
 -10  -1   3        200.00        208.40         8.67 o                         
  -9  -1   3          2.20         10.35         3.14 o                         
  -8  -1   3       1706.81       1762.19        25.04 o                         
  -7  -1   3        309.71        330.52         8.73 o                         
  -6  -1   3       3096.96       3020.98        42.03 o                         
  -5  -1   3      23268.01      22702.68        90.17 o                         
  -4  -1   3       9332.65       9102.70        50.73 o                         
  -3  -1   3      22955.68      22867.97        61.09 o                         
  -2  -1   3      13107.13      12994.83        68.59 o                         
  -1  -1   3       3114.06       2980.88        96.30 o                         
   0  -1   3      18610.70      17574.47       167.92 o                         
   1  -1   3        154.92        167.31         6.09 o                         
   2  -1   3        482.44        533.04         7.32 o                         
   3  -1   3      10561.82      10674.48        60.47 o                         
   4  -1   3       5667.82       5749.18        43.12 o                         
   5  -1   3       8596.80       8873.84        66.57 o                         
   6  -1   3       7069.71       7366.07        67.25 o                         
   7  -1   3       3698.19       3693.50       108.14 o                         
   8  -1   3       5659.33       5730.04        70.25 o                         
   9  -1   3        753.60        787.54        19.88 o                         
  10  -1   3       1239.34       1286.66        24.32 o                         
 -10   0   3       1687.84       1621.02        22.26 o                         
  -9   0   3       2520.48       2622.20        38.14 o                         
  -8   0   3       3750.18       3786.40        36.41 o                         
  -7   0   3       6073.37       6121.08        43.86 o                         
  -6   0   3       1053.02       1072.69        26.78 o                         
  -5   0   3       2289.93       2155.65        32.79 o                         
  -4   0   3       1347.52       1230.81        18.64 o                         
  -3   0   3       8412.71       8385.59        41.62 o                         
  -2   0   3         67.71        121.42         6.04 o                         
  -1   0   3      17873.39      17767.22       206.04 o                         
   0   0   3      16726.90      15526.62       882.12 o                         
   1   0   3      17206.01      16640.09       230.15 o                         
   2   0   3      12549.28      12382.64        49.41 o                         
   3   0   3         85.74        114.02         4.07 o                         
   4   0   3       4001.20       3998.54        30.88 o                         
   5   0   3        776.09        826.64        16.38 o                         
   6   0   3       7657.22       8085.39        66.21 o                         
   7   0   3       1570.13       1534.15        49.18 o                         
   8   0   3       2925.94       2983.29        32.18 o                         
   9   0   3       2094.39       2153.48        29.96 o                         
  10   0   3       4189.72       4133.96        45.00 o                         
  -9   1   3        203.19        184.43         8.67 o                         
  -8   1   3       3514.72       3551.74        37.77 o                         
  -7   1   3       8600.21       8733.65        69.65 o                         
  -6   1   3       8988.95       9031.43        94.91 o                         
  -5   1   3       5878.85       5866.06        58.95 o                         
  -4   1   3       1752.61       1542.92        29.36 o                         
  -3   1   3       9127.35       9046.46        80.28 o                         
  -2   1   3      38175.88      37528.32       204.89 o                         
  -1   1   3       6993.43       7076.79        25.77 o                         
   0   1   3        145.16        162.62        10.38 o                         
   1   1   3      21329.54      20721.65        58.23 o                         
   2   1   3       4179.68       4008.19        28.54 o                         
   3   1   3       2382.59       2320.66        28.38 o                         
   4   1   3      16448.61      16444.51       124.73 o                         
   5   1   3      11774.60      11271.33        71.71 o                         
   6   1   3      24079.20      23732.84       126.80 o                         
   7   1   3       6493.86       6518.00        65.29 o                         
   8   1   3        233.62        254.48         9.03 o                         
   9   1   3         49.99         57.19         6.13 o                         
  10   1   3        183.36        172.70        10.46 o                         
  -9   2   3       5225.30       4978.39        95.78 o                         
  -8   2   3       2370.62       2429.21        47.70 o                         
  -7   2   3        513.79        501.17        13.29 o                         
  -6   2   3       1013.01        988.14        28.05 o                         
  -5   2   3       2893.01       2800.05        50.51 o                         
  -4   2   3       2307.83       2280.29        40.57 o                         
  -3   2   3      17940.20      18133.97        99.00 o                         
  -2   2   3      32696.07      33039.38       305.00 o                         
  -1   2   3      25802.77      26309.40       298.98 o                         
   0   2   3      24280.92      25184.14       548.97 o                         
   1   2   3        569.33        682.44        25.64 o                         
   2   2   3       1658.91       1651.25        22.11 o                         
   3   2   3        329.16        361.53         6.52 o                         
   4   2   3         15.25         31.09         3.49 o                         
   5   2   3       2944.70       2891.29        32.08 o                         
   6   2   3      13619.20      13956.03       306.06 o                         
   7   2   3       4296.67       4282.41        53.00 o                         
   8   2   3       9051.68       9114.67        57.05 o                         
   9   2   3        266.47        298.26        11.95 o                         
  10   2   3       6058.26       6038.55        56.48 o                         
  11   2   3       2671.26       2571.50        31.23 o                         
  -9   3   3       5790.69       5487.85        55.93 o                         
  -8   3   3       5168.35       5176.24        68.81 o                         
  -7   3   3       3729.38       3812.25        67.63 o                         
  -6   3   3       5172.24       5264.88        47.01 o                         
  -5   3   3       1596.50       1721.79        41.08 o                         
  -4   3   3       7283.06       7214.91       100.82 o                         
  -3   3   3        390.93        477.67        13.10 o                         
  -2   3   3        245.23        286.23         9.03 o                         
  -1   3   3       6658.64       6973.66        83.67 o                         
   0   3   3       6738.24       6953.90        29.94 o                         
   1   3   3       2107.48       2157.81        23.39 o                         
   2   3   3      15192.49      15401.32       147.98 o                         
   3   3   3       6885.31       6839.44        43.46 o                         
   4   3   3      42369.65      41385.84       123.76 o                         
   5   3   3       3444.70       3236.81        30.49 o                         
   6   3   3       3123.82       3115.37        38.16 o                         
   7   3   3        293.75        270.33        15.22 o                         
   8   3   3          1.09         15.20         3.13 o                         
   9   3   3        119.30        126.91         7.49 o                         
  10   3   3       2372.54       2416.06        30.96 o                         
  11   3   3       1033.30       1004.03        18.01 o                         
  -8   4   3         42.45         50.06        11.22 o                         
  -7   4   3        231.66        227.75        11.76 o                         
  -6   4   3        490.13        513.86        14.36 o                         
  -5   4   3       3972.23       4091.98        72.27 o                         
  -4   4   3      13245.08      13212.27       134.44 o                         
  -3   4   3       5176.66       5334.87        62.35 o                         
  -2   4   3      14627.74      14229.14       183.53 o                         
  -1   4   3       5486.01       5408.48        83.67 o                         
   0   4   3      12376.26      12450.08       112.04 o                         
   1   4   3      11148.49      12109.07        78.54 o                         
   2   4   3         72.55         95.53         3.16 o                         
   3   4   3       1678.38       1709.80        14.20 o                         
   4   4   3      11228.22      10759.57        60.70 o                         
   5   4   3       4786.68       4820.36        47.34 o                         
   6   4   3      12026.88      11791.56        67.37 o                         
   7   4   3       7119.95       7228.46        99.43 o                         
   8   4   3      17318.63      17285.54       101.23 o                         
   9   4   3       8393.92       8430.11        57.40 o                         
  10   4   3       1814.99       1827.59        26.86 o                         
  11   4   3        118.45        119.00         6.49 o                         
  -8   5   3       5871.32       5662.25        56.30 o                         
  -7   5   3       4759.75       4801.92        61.66 o                         
  -6   5   3       2507.09       2580.48        35.44 o                         
  -5   5   3       1040.30       1027.46        20.01 o                         
  -4   5   3         96.86        128.62        16.58 o                         
  -3   5   3        214.43        196.78        19.01 o                         
  -2   5   3       3803.95       3819.03        62.14 o                         
  -1   5   3       5335.95       5695.94       101.89 o                         
   0   5   3      46887.27      45679.40       272.83 o                         
   1   5   3       5137.11       4500.69        59.79 o                         
   2   5   3      12924.68      12413.11        92.96 o                         
   3   5   3        878.10        876.95        13.79 o                         
   4   5   3       1422.67       1483.65        18.64 o                         
   5   5   3       5539.69       5733.31        45.71 o                         
   6   5   3         21.35         50.87         6.69 o                         
   7   5   3        160.08        198.37        10.36 o                         
   8   5   3       9669.51       9625.56        57.59 o                         
   9   5   3       2093.42       2132.48        35.11 o                         
  10   5   3       1989.83       2033.46        35.74 o                         
  11   5   3       1133.96       1078.66        21.47 o                         
  -7   6   3       4381.77       4281.97        58.07 o                         
  -6   6   3       5765.97       5750.47        92.31 o                         
  -5   6   3       2084.04       2124.54        31.12 o                         
  -4   6   3       4233.37       4274.66        36.29 o                         
  -3   6   3        255.50        291.28        19.18 o                         
  -2   6   3       7344.53       7301.90        89.33 o                         
  -1   6   3       2575.26       2526.27        72.23 o                         
   0   6   3       1551.91       1557.16        54.95 o                         
   1   6   3       3584.80       3630.62        55.64 o                         
   2   6   3      12233.19      12531.08        93.21 o                         
   3   6   3        310.54        353.33        10.21 o                         
   4   6   3       5206.23       5201.36        38.19 o                         
   5   6   3       8731.91       8898.20        60.38 o                         
   6   6   3      11850.99      11934.14        68.46 o                         
   7   6   3       7630.92       7791.50        71.34 o                         
   8   6   3        742.18        782.04        17.82 o                         
   9   6   3        360.67        412.50        15.31 o                         
  10   6   3          1.18         11.23         4.65 o                         
  11   6   3        640.03        665.77        22.79 o                         
  -6   7   3        126.35        127.43         8.29 o                         
  -5   7   3        589.20        612.45        15.86 o                         
  -4   7   3        927.40        895.63        23.21 o                         
  -3   7   3       5698.04       5657.15        52.69 o                         
  -2   7   3       9908.46       9950.26       105.94 o                         
  -1   7   3       9701.43       9872.05       204.38 o                         
   0   7   3      16202.12      16013.78       188.41 o                         
   1   7   3       3616.00       3624.21       103.41 o                         
   2   7   3       1702.37       1726.33        31.43 o                         
   3   7   3       6398.14       6322.71        55.76 o                         
   4   7   3        173.57        198.40        14.63 o                         
   5   7   3         11.06         20.43         4.31 o                         
   6   7   3       7858.91       8116.11       101.56 o                         
   7   7   3       6133.85       6340.71        53.96 o                         
   8   7   3       4739.13       4899.64        55.19 o                         
   9   7   3       5298.77       5383.15        60.74 o                         
  10   7   3       2039.85       2133.11        36.75 o                         
  11   7   3       6970.29       6416.11        75.96 o                         
  -6   8   3       3147.19       3055.05        36.61 o                         
  -5   8   3       2793.36       2815.49        32.28 o                         
  -4   8   3       2264.96       2341.62        34.66 o                         
  -3   8   3       1305.78       1306.04        24.89 o                         
  -2   8   3        165.24        179.65         8.18 o                         
  -1   8   3        104.25        106.07        16.76 o                         
   0   8   3      10090.97       9927.16       156.08 o                         
   1   8   3       4043.51       4036.17        99.25 o                         
   2   8   3      13679.37      13811.67       127.55 o                         
   3   8   3      10670.51      10697.88       112.21 o                         
   4   8   3       6302.95       6396.12        82.11 o                         
   5   8   3      18804.81      18866.66       157.06 o                         
   6   8   3         89.38        123.58         8.05 o                         
   7   8   3       1047.76       1026.93        19.73 o                         
   8   8   3        342.91        354.00        14.46 o                         
   9   8   3         87.20         99.44         8.20 o                         
  10   8   3       1183.74       1196.02        21.86 o                         
  -5   9   3       1322.55       1275.20        23.14 o                         
  -4   9   3       3218.75       3213.94        34.80 o                         
  -3   9   3       3349.09       3500.79        41.65 o                         
  -2   9   3       3377.67       3479.48        36.27 o                         
  -1   9   3       5834.03       5945.58        44.23 o                         
   0   9   3       1920.44       1840.34        24.76 o                         
   1   9   3       1856.04       1866.97        24.44 o                         
   2   9   3       1755.59       1682.95        67.41 o                         
   3   9   3         15.33         24.36         9.90 o                         
   4   9   3        657.05        680.51        50.64 o                         
   5   9   3        150.18        184.00        11.50 o                         
   6   9   3       5292.36       5360.83        59.66 o                         
   7   9   3       8156.04       8128.44        72.40 o                         
   8   9   3       2828.23       2940.89        40.29 o                         
   9   9   3       6163.63       6272.31        81.27 o                         
  10   9   3        492.95        495.59        10.99 o                         
  -4  10   3         14.26         21.38         3.79 o                         
  -3  10   3         94.15         99.16         7.15 o                         
  -2  10   3       1437.24       1420.91        35.39 o                         
  -1  10   3       1743.25       1825.60        24.75 o                         
   0  10   3       4846.29       5004.56        43.03 o                         
   1  10   3       5261.69       5436.58        49.95 o                         
   2  10   3       7075.32       6730.54        70.49 o                         
   3  10   3       7174.44       7161.60        65.41 o                         
   4  10   3        491.56        490.83        20.95 o                         
   5  10   3       4459.84       4467.70        43.78 o                         
   6  10   3         52.51         64.45         7.21 o                         
   7  10   3         77.49         85.37         7.79 o                         
   8  10   3       1870.57       1906.77        36.49 o                         
   9  10   3       5048.39       4915.75        38.85 o                         
  -2  11   3        287.87        284.25        18.85 o                         
  -1  11   3       2440.02       2570.07        45.55 o                         
   0  11   3        242.39        255.19         9.79 o                         
   1  11   3        374.96        352.95        12.05 o                         
   2  11   3       1772.97       1836.12        32.05 o                         
   3  11   3       4822.55       4733.17       140.44 o                         
   4  11   3       1993.92       2000.69        38.62 o                         
   5  11   3       7051.67       7159.11        59.89 o                         
   6  11   3       3518.87       3479.69        59.29 o                         
   7  11   3       5194.47       5146.60        66.19 o                         
   8  11   3        556.61        520.25        28.86 o                         
   9  11   3        309.13        275.83        19.37 o                         
  -1  12   3       2620.86       2438.16        44.56 o                         
   0  12   3       1929.08       1894.54        33.33 o                         
   1  12   3       4459.63       4438.28        39.48 o                         
   2  12   3        332.48        314.49        13.86 o                         
   3  12   3        669.50        663.03        20.26 o                         
   4  12   3          3.48         11.77         4.96 o                         
   5  12   3        130.87        150.09        10.71 o                         
   6  12   3         38.00         42.92         9.22 o                         
   7  12   3       2654.03       2502.36        56.16 o                         
   8  12   3       1772.16       1378.24       306.90 o                         
   1  13   3       4923.31       4780.83        62.04 o                         
   2  13   3       1613.82       1620.90        41.23 o                         
   3  13   3       3647.58       3610.49        94.02 o                         
   4  13   3        653.76        614.42        18.67 o                         
   5  13   3       5945.77       5624.47       289.29 o                         
   6  13   3       3490.42       3360.12        78.51 o                         
  -5 -12   4       2494.92       2498.87        49.22 o                         
  -4 -12   4       5763.67       5755.10        50.90 o                         
  -3 -12   4       2323.45       2284.60        53.15 o                         
  -2 -12   4       1737.51       1681.20        39.55 o                         
  -1 -12   4       1244.42       1240.07        36.22 o                         
   0 -12   4        104.44        124.51        10.78 o                         
  -7 -11   4       1245.73       1194.59        54.26 o                         
  -6 -11   4         18.53         21.36         4.09 o                         
  -5 -11   4         19.43         44.55        10.68 o                         
  -4 -11   4       2989.10       3010.93        51.96 o                         
  -3 -11   4       1072.52       1099.43        32.23 o                         
  -2 -11   4       3804.16       3763.58        80.61 o                         
  -1 -11   4       1625.39       1529.96        48.67 o                         
   0 -11   4       3194.47       3146.70        59.92 o                         
   1 -11   4       3285.15       3216.46        63.54 o                         
   2 -11   4        484.81        463.96        13.25 o                         
  -8 -10   4       3062.32       3036.55        40.94 o                         
  -7 -10   4       1850.76       1944.76        26.49 o                         
  -6 -10   4       5780.57       5969.98        61.83 o                         
  -5 -10   4       3691.91       3878.12       102.70 o                         
  -4 -10   4        268.91        279.64        15.23 o                         
  -3 -10   4       1895.62       1936.02        53.51 o                         
  -2 -10   4         98.75        122.94        10.56 o                         
  -1 -10   4        272.39        275.61        14.31 o                         
   0 -10   4       1030.95       1071.42        29.25 o                         
   1 -10   4        499.71        527.45        17.52 o                         
   2 -10   4       3553.69       3479.86        51.09 o                         
   3 -10   4       3626.15       3588.93        95.92 o                         
  -9  -9   4       2091.28       2005.08        26.14 o                         
  -8  -9   4         61.33         75.47         5.82 o                         
  -7  -9   4         52.86         72.84         6.92 o                         
  -6  -9   4       3429.69       3477.01        37.03 o                         
  -5  -9   4       1305.89       1361.96        24.23 o                         
  -4  -9   4       5265.70       5230.59        84.55 o                         
  -3  -9   4       6634.34       6699.46       136.04 o                         
  -2  -9   4       6235.66       6569.43        75.88 o                         
  -1  -9   4       7287.13       7262.31        60.13 o                         
   0  -9   4       1150.94       1134.24        22.97 o                         
   1  -9   4       3109.90       3126.30        37.09 o                         
   2  -9   4         61.35         65.30        10.08 o                         
   3  -9   4        359.05        364.49        14.70 o                         
   4  -9   4       1334.21       1307.26        30.70 o                         
   5  -9   4        839.83        779.08        19.04 o                         
  -9  -8   4       4094.17       4258.88        47.02 o                         
  -8  -8   4       5695.76       5879.28        86.67 o                         
  -7  -8   4       2816.62       2844.93        38.76 o                         
  -6  -8   4        605.34        601.07        16.11 o                         
  -5  -8   4       2682.67       2809.82        42.14 o                         
  -4  -8   4       2399.53       2332.95        28.67 o                         
  -3  -8   4          9.08         22.07         9.54 o                         
  -2  -8   4       1108.50       1145.64        40.48 o                         
  -1  -8   4       5514.40       5689.38       135.85 o                         
   0  -8   4       4916.47       4940.49        78.93 o                         
   1  -8   4       3764.32       3698.77        41.27 o                         
   2  -8   4       3192.40       3239.72        37.45 o                         
   3  -8   4       3477.21       3625.56        52.41 o                         
   4  -8   4       2185.59       2236.61        32.33 o                         
   5  -8   4       1037.31       1005.54        22.84 o                         
   6  -8   4        112.04        120.58         5.57 o                         
  -9  -7   4         34.71         33.71         4.54 o                         
  -8  -7   4       1337.84       1343.48        29.13 o                         
  -7  -7   4        131.90        164.17         9.15 o                         
  -6  -7   4       2345.01       2289.54        27.11 o                         
  -5  -7   4      11451.52      11307.38        94.45 o                         
  -4  -7   4       9197.13       9062.84       160.39 o                         
  -3  -7   4      10735.45      10092.27       237.14 o                         
  -2  -7   4        248.78        261.81        18.88 o                         
  -1  -7   4       3852.26       4000.31        70.47 o                         
   0  -7   4       1497.90       1503.01        42.75 o                         
   1  -7   4         16.18         23.91         4.20 o                         
   2  -7   4         41.00         66.34         8.47 o                         
   3  -7   4       7457.91       7324.79        47.57 o                         
   4  -7   4       3140.85       3147.15        38.64 o                         
   5  -7   4       4270.47       4305.46        46.73 o                         
   6  -7   4       1107.81       1128.43        24.64 o                         
   7  -7   4       2564.20       2415.84        45.98 o                         
 -10  -6   4       1465.18       1328.89        20.83 o                         
  -9  -6   4       2740.30       2651.64        50.18 o                         
  -8  -6   4       2493.36       2477.14        33.58 o                         
  -7  -6   4       6470.29       6587.79        49.71 o                         
  -6  -6   4        162.86        192.01         8.09 o                         
  -5  -6   4          4.85         17.59         4.08 o                         
  -4  -6   4       7266.34       6985.55       175.70 o                         
  -3  -6   4      10656.52      10242.93        70.83 o                         
  -2  -6   4       1638.22       1624.41        24.06 o                         
  -1  -6   4      14943.96      14507.53       100.01 o                         
   0  -6   4       5928.54       5744.60        74.14 o                         
   1  -6   4      25061.39      24456.98       266.47 o                         
   2  -6   4       3965.00       3901.53        57.04 o                         
   3  -6   4        516.16        541.27        22.18 o                         
   4  -6   4        108.01        110.12         6.72 o                         
   5  -6   4        185.60        192.60        10.13 o                         
   6  -6   4         49.10         63.73         8.30 o                         
   7  -6   4       2090.35       1993.75        27.66 o                         
 -10  -5   4       1937.15       1832.92        19.40 o                         
  -9  -5   4       1146.40       1147.60        18.75 o                         
  -8  -5   4       3405.26       3448.00        34.91 o                         
  -7  -5   4      15981.97      15802.12       171.58 o                         
  -6  -5   4      10569.52      10171.80        99.86 o                         
  -5  -5   4      13676.98      13347.17       290.31 o                         
  -4  -5   4        105.13        128.57         7.36 o                         
  -3  -5   4       1570.95       1515.01        28.47 o                         
  -2  -5   4         85.52         81.60         5.03 o                         
  -1  -5   4        886.42        928.01        31.56 o                         
   0  -5   4       1106.41       1176.37        18.05 o                         
   1  -5   4      20903.97      20881.29       235.37 o                         
   2  -5   4       4892.99       4750.88        43.19 o                         
   3  -5   4       6768.02       6611.48        95.83 o                         
   4  -5   4        932.63       1010.18        28.65 o                         
   5  -5   4       3801.04       3773.04        38.57 o                         
   6  -5   4       2428.48       2528.58        35.88 o                         
   7  -5   4       1168.48       1137.94        23.79 o                         
   8  -5   4        315.41        325.02        12.61 o                         
 -10  -4   4        259.26        259.86         8.20 o                         
  -9  -4   4       4345.36       4335.36        74.50 o                         
  -8  -4   4        883.51        862.46        16.13 o                         
  -7  -4   4        123.59        141.80         6.68 o                         
  -6  -4   4       2829.04       2773.33        61.34 o                         
  -5  -4   4       8944.10       8706.21       111.42 o                         
  -4  -4   4         98.58        155.80         9.91 o                         
  -3  -4   4      11191.01      10860.04        88.66 o                         
  -2  -4   4      15318.56      15481.59       146.18 o                         
  -1  -4   4      27634.30      26843.92       449.05 o                         
   0  -4   4       8437.57       8205.06       102.13 o                         
   1  -4   4       3304.66       3283.75        36.37 o                         
   2  -4   4       1876.38       1800.82        27.88 o                         
   3  -4   4        193.09        216.22        13.30 o                         
   4  -4   4        171.00        174.67        11.12 o                         
   5  -4   4       1912.68       1948.30        38.05 o                         
   6  -4   4       5352.73       5390.95        43.53 o                         
   7  -4   4       8826.37       9177.14       103.45 o                         
   8  -4   4       6046.51       5879.15        43.17 o                         
   9  -4   4       1574.55       1533.40        28.73 o                         
 -10  -3   4       2729.97       2656.16        41.54 o                         
  -9  -3   4      10451.74      10537.14       182.71 o                         
  -8  -3   4       2702.62       2656.13        29.38 o                         
  -7  -3   4       9333.69       9313.49        83.11 o                         
  -6  -3   4       4760.55       4650.84        65.42 o                         
  -5  -3   4      12988.44      12474.91       105.87 o                         
  -4  -3   4       2100.72       2009.23        27.37 o                         
  -3  -3   4       1247.21       1370.63        60.83 o                         
  -2  -3   4        416.26        364.36        10.23 o                         
  -1  -3   4       8942.06       8589.37        50.25 o                         
   0  -3   4       7004.37       6952.81        71.35 o                         
   1  -3   4      19022.96      19012.54        77.25 o                         
   2  -3   4      10257.92       9985.18        86.68 o                         
   3  -3   4      23123.22      23040.24       101.67 o                         
   4  -3   4       9664.44       9406.77        84.58 o                         
   5  -3   4        982.70       1023.52        22.37 o                         
   6  -3   4        368.81        389.41        11.33 o                         
   7  -3   4        815.85        793.34        15.55 o                         
   8  -3   4         16.20         22.03         3.71 o                         
   9  -3   4        935.29        923.07        19.46 o                         
 -10  -2   4        160.43        144.30         7.73 o                         
  -9  -2   4        714.09        716.10        17.04 o                         
  -8  -2   4       1133.33       1126.02        18.89 o                         
  -7  -2   4       1244.66       1220.94        19.68 o                         
  -6  -2   4       1645.37       1595.68        37.38 o                         
  -5  -2   4      26935.15      26081.11       490.87 o                         
  -4  -2   4      15511.16      15219.35        79.28 o                         
  -3  -2   4      12891.86      12672.22       219.28 o                         
  -2  -2   4       1043.58       1031.97        12.11 o                         
  -1  -2   4        124.26        157.39         5.63 o                         
   0  -2   4       8275.59       8443.51       106.79 o                         
   1  -2   4       1435.95       1563.03        25.12 o                         
   2  -2   4       1129.65       1220.33        13.95 o                         
   3  -2   4       6027.92       5726.67        38.92 o                         
   4  -2   4      15493.43      16251.59        81.24 o                         
   5  -2   4       3791.31       3846.49        55.78 o                         
   6  -2   4       1521.18       1583.93        32.35 o                         
   7  -2   4       2571.38       2579.26        27.76 o                         
   8  -2   4       5666.37       5596.53        61.63 o                         
   9  -2   4       2567.62       2612.35        30.87 o                         
  10  -2   4        598.36        549.30        14.51 o                         
 -10  -1   4       1552.10       1488.37        21.69 o                         
  -9  -1   4       1823.12       1837.35        25.84 o                         
  -8  -1   4       2990.26       2957.49        35.11 o                         
  -7  -1   4       1966.02       1926.30        22.18 o                         
  -6  -1   4       2864.56       2884.40        43.10 o                         
  -5  -1   4       2269.72       2246.79        30.92 o                         
  -4  -1   4        918.38        965.53        17.06 o                         
  -3  -1   4      15083.26      14976.85        74.65 o                         
  -2  -1   4       2333.46       2285.54        63.05 o                         
  -1  -1   4        204.70        293.71        11.54 o                         
   0  -1   4      36210.16      36492.38       726.59 o                         
   1  -1   4      16064.20      15673.12       118.83 o                         
   2  -1   4      28169.56      27605.32        66.67 o                         
   3  -1   4        641.45        669.90        18.80 o                         
   4  -1   4        743.17        782.27        13.66 o                         
   5  -1   4         82.60         92.51         7.86 o                         
   6  -1   4        373.74        381.53        13.96 o                         
   7  -1   4        803.28        817.49        16.51 o                         
   8  -1   4       5361.33       5429.60        78.26 o                         
   9  -1   4       7605.50       7744.63        67.46 o                         
  10  -1   4       3822.77       3741.62        37.53 o                         
  -9   0   4       1106.19       1162.65        20.57 o                         
  -8   0   4        912.59        931.36        18.51 o                         
  -7   0   4      12868.98      12914.66        76.95 o                         
  -6   0   4      17471.00      17057.51       185.68 o                         
  -5   0   4      15994.25      15942.71       130.77 o                         
  -4   0   4       9282.19       9251.28        79.93 o                         
  -3   0   4        708.38        632.64        11.64 o                         
  -2   0   4       9593.62       9490.93        99.48 o                         
  -1   0   4       1518.81       1620.41        48.72 o                         
   0   0   4      12024.99      12420.18        77.53 o                         
   1   0   4     111602.49     104505.73      1438.13 o                         
   2   0   4      85019.88      81388.84       928.26 o                         
   3   0   4       6614.91       6534.34        44.23 o                         
   4   0   4      11680.09      11546.32        54.63 o                         
   5   0   4       6042.78       6132.11        55.86 o                         
   6   0   4      18633.00      19171.85       116.41 o                         
   7   0   4       4392.00       4420.62        91.19 o                         
   8   0   4         88.28        104.10         6.16 o                         
   9   0   4        795.04        786.54        18.26 o                         
  10   0   4       1252.16       1250.39        22.27 o                         
  -9   1   4        601.18        621.59        15.18 o                         
  -8   1   4       1627.67       1656.52        25.77 o                         
  -7   1   4        465.89        519.38        12.94 o                         
  -6   1   4        228.84        258.85        16.97 o                         
  -5   1   4      13705.28      13303.46       103.03 o                         
  -4   1   4       4688.71       4537.43        47.69 o                         
  -3   1   4      20209.01      20450.15        74.16 o                         
  -2   1   4      29123.51      29177.91       226.74 o                         
  -1   1   4      10406.78      10266.42        43.43 o                         
   0   1   4      15054.59      14955.07        76.20 o                         
   1   1   4       3871.49       3907.77        89.25 o                         
   2   1   4      23516.96      23634.12       205.99 o                         
   3   1   4         91.47        101.81         5.71 o                         
   4   1   4       2568.59       2753.05        25.61 o                         
   5   1   4        983.62       1062.80        18.63 o                         
   6   1   4       7738.76       7836.04        65.06 o                         
   7   1   4       5725.41       5833.38        62.23 o                         
   8   1   4       5848.52       6006.31        41.15 o                         
   9   1   4       4091.97       4209.13        51.66 o                         
  10   1   4       2499.03       2442.30        37.30 o                         
  -9   2   4       3035.96       2808.75        44.18 o                         
  -8   2   4       3707.18       3819.73        35.92 o                         
  -7   2   4       2029.22       2129.06        30.28 o                         
  -6   2   4       7817.83       7926.37        88.60 o                         
  -5   2   4       2041.28       2199.35        46.50 o                         
  -4   2   4       4185.90       4265.45        49.36 o                         
  -3   2   4        746.24       1015.37        27.50 o                         
  -2   2   4        908.51        921.90        14.97 o                         
  -1   2   4       6002.72       6282.24        40.72 o                         
   0   2   4       3028.31       2970.37        21.60 o                         
   1   2   4      11103.14      11558.62        70.97 o                         
   2   2   4      31304.62      30270.82       256.01 o                         
   3   2   4      16829.99      16617.51       127.87 o                         
   4   2   4      23791.59      22739.88       157.00 o                         
   5   2   4       3706.53       3648.29        37.52 o                         
   6   2   4       3473.98       3406.13        52.95 o                         
   7   2   4        651.46        687.94        21.47 o                         
   8   2   4        237.42        267.82         8.35 o                         
   9   2   4         33.88         55.85         6.26 o                         
  10   2   4       2285.70       2310.32        29.79 o                         
  11   2   4       4702.89       4667.66        70.60 o                         
  -8   3   4         48.10         45.62         4.56 o                         
  -7   3   4       1038.17       1045.43        19.84 o                         
  -6   3   4       2610.59       2712.93        46.67 o                         
  -5   3   4       9409.10      10225.85       147.98 o                         
  -4   3   4      23966.96      23128.67       566.31 o                         
  -3   3   4       6555.81       6627.84        84.07 o                         
  -2   3   4      16592.48      16619.54       133.22 o                         
  -1   3   4       5337.73       5632.10        32.93 o                         
   0   3   4      12380.08      13159.54        44.28 o                         
   1   3   4       2084.48       2277.44        26.05 o                         
   2   3   4        354.30        340.28         9.97 o                         
   3   3   4       5504.74       5412.70        33.78 o                         
   4   3   4      24059.82      23341.89        67.78 o                         
   5   3   4       5154.74       4874.57        38.35 o                         
   6   3   4      12274.68      12271.98        88.39 o                         
   7   3   4       6923.83       7063.29        77.50 o                         
   8   3   4       9003.60       9069.41        50.28 o                         
   9   3   4       4599.04       4575.80        42.43 o                         
  10   3   4        110.42        122.99         7.47 o                         
  11   3   4        294.93        286.22         9.81 o                         
  -8   4   4       4470.20       4292.99        78.54 o                         
  -7   4   4       1184.83       1163.18        25.60 o                         
  -6   4   4       1907.63       1988.01        32.91 o                         
  -5   4   4        202.96        226.86         9.30 o                         
  -4   4   4       3352.20       3497.57        56.59 o                         
  -3   4   4       2793.81       2684.64        45.66 o                         
  -2   4   4      10772.90      10806.33        83.13 o                         
  -1   4   4       2929.76       2964.93        38.33 o                         
   0   4   4      23701.14      23472.10       112.12 o                         
   1   4   4      17451.85      18587.57       229.85 o                         
   2   4   4      12473.76      12852.24       101.58 o                         
   3   4   4       3625.54       3730.07        22.85 o                         
   4   4   4         25.83         44.21         4.06 o                         
   5   4   4        110.58        149.83         7.31 o                         
   6   4   4          6.33         23.74         3.66 o                         
   7   4   4        121.66        155.07        12.92 o                         
   8   4   4       5108.44       5175.65        40.46 o                         
   9   4   4       7374.94       7459.43        53.94 o                         
  10   4   4       4788.09       4816.80        59.41 o                         
  11   4   4       1203.32       1232.13        20.76 o                         
  -7   5   4       1218.23       1235.61        52.86 o                         
  -6   5   4       6614.91       6667.39        67.55 o                         
  -5   5   4       2644.89       2653.72        32.00 o                         
  -4   5   4      13100.89      12532.57       134.94 o                         
  -3   5   4       3530.84       3565.53        55.06 o                         
  -2   5   4        862.82        879.27        25.39 o                         
  -1   5   4       1029.52       1090.71        46.73 o                         
   0   5   4          7.05         24.95         8.96 o                         
   1   5   4        575.25        762.92        25.90 o                         
   2   5   4      19357.58      20425.88       115.97 o                         
   3   5   4       8186.62       8443.66        60.32 o                         
   4   5   4       8514.44       8560.64        68.45 o                         
   5   5   4      11085.15      10999.54        63.96 o                         
   6   5   4      11813.10      11970.77        78.46 o                         
   7   5   4       5993.70       6136.67        55.37 o                         
   8   5   4       2815.09       2829.01        31.68 o                         
   9   5   4        900.55        921.71        23.22 o                         
  10   5   4        156.06        171.40        10.89 o                         
  11   5   4        477.83        457.49        18.81 o                         
  -7   6   4       1109.42       1076.58        19.76 o                         
  -6   6   4         11.61         26.10         8.42 o                         
  -5   6   4        497.15        504.15        17.57 o                         
  -4   6   4      10612.56      10430.37        65.50 o                         
  -3   6   4       2110.01       2039.96        52.39 o                         
  -2   6   4      11844.69      11680.02       119.40 o                         
  -1   6   4       6066.91       6107.53       116.81 o                         
   0   6   4      13478.71      13320.63       165.75 o                         
   1   6   4      12786.55      12996.85       161.45 o                         
   2   6   4       3039.64       3259.23        75.21 o                         
   3   6   4       1282.05       1310.96        21.64 o                         
   4   6   4       4356.50       4347.62        35.67 o                         
   5   6   4       1078.26       1177.47        22.51 o                         
   6   6   4       6146.68       6202.91        50.21 o                         
   7   6   4       8549.55       8668.18        68.06 o                         
   8   6   4       6864.90       7090.21        70.92 o                         
   9   6   4       9002.96       9012.82        90.88 o                         
  10   6   4       3440.59       3612.33        57.86 o                         
  11   6   4       1481.55       1480.69        25.56 o                         
  -6   7   4       6633.00       6634.23        83.46 o                         
  -5   7   4       1783.30       1861.48        29.48 o                         
  -4   7   4        260.54        258.49        12.41 o                         
  -3   7   4        131.99        151.71         8.21 o                         
  -2   7   4        942.43        943.75        34.19 o                         
  -1   7   4       1107.72       1101.84        35.90 o                         
   0   7   4      10734.31      10663.65       158.10 o                         
   1   7   4       4471.95       4474.41       101.00 o                         
   2   7   4      17359.05      17704.59       205.01 o                         
   3   7   4      13387.15      13440.56       165.94 o                         
   4   7   4       1107.05       1214.09        36.33 o                         
   5   7   4       5859.94       6152.29        69.30 o                         
   6   7   4        667.91        744.99        18.15 o                         
   7   7   4       1253.72       1260.39        26.36 o                         
   8   7   4        125.19        143.82         7.89 o                         
   9   7   4        587.94        618.02        18.27 o                         
  10   7   4       1152.67       1124.10        28.24 o                         
  11   7   4       1426.06       1345.40        20.84 o                         
  -5   8   4       1223.22       1231.42        20.46 o                         
  -4   8   4       3759.86       3821.34        43.28 o                         
  -3   8   4       1917.89       1892.46        37.54 o                         
  -2   8   4       2639.91       2622.79        32.28 o                         
  -1   8   4      10122.99      10415.44       137.88 o                         
   0   8   4       1848.62       1794.42        67.43 o                         
   1   8   4       1593.19       1623.75        64.25 o                         
   2   8   4        374.68        392.05        32.57 o                         
   3   8   4        116.07        118.50        19.51 o                         
   4   8   4       5270.40       5411.10        79.11 o                         
   5   8   4       1715.58       1811.14        48.68 o                         
   6   8   4       7872.72       8096.61        69.66 o                         
   7   8   4      14254.76      14498.56       130.72 o                         
   8   8   4       6983.22       7209.86        70.24 o                         
   9   8   4       5110.08       5395.14        61.75 o                         
  10   8   4        931.29        916.77        16.65 o                         
  -5   9   4       2061.13       2078.69        28.97 o                         
  -4   9   4         51.19         58.85         5.59 o                         
  -3   9   4         69.23         91.45         7.12 o                         
  -2   9   4       3227.43       3229.31        37.98 o                         
  -1   9   4       7072.20       7108.95        51.51 o                         
   0   9   4       8962.59       8815.74        97.06 o                         
   1   9   4       7887.61       7941.22        50.99 o                         
   2   9   4       5085.37       5008.59       117.52 o                         
   3   9   4      12066.03      11917.52       186.45 o                         
   4   9   4       4096.13       4294.51        41.32 o                         
   5   9   4        522.38        524.34        16.40 o                         
   6   9   4        690.75        689.69        19.15 o                         
   7   9   4        436.43        455.22        16.11 o                         
   8   9   4        524.16        577.36        16.95 o                         
   9   9   4       4706.13       4644.30        87.26 o                         
  10   9   4       3710.16       3701.51        44.39 o                         
  -3  10   4       3817.66       3837.85        40.70 o                         
  -2  10   4        245.98        260.18        10.43 o                         
  -1  10   4        204.44        227.55         8.86 o                         
   0  10   4         12.05         30.97         4.28 o                         
   1  10   4         64.77         75.75         6.50 o                         
   2  10   4       1165.14       1242.88        21.94 o                         
   3  10   4       8282.39       8319.66        70.90 o                         
   4  10   4       4462.20       4544.29        51.44 o                         
   5  10   4       4175.41       4243.96        53.00 o                         
   6  10   4       1723.66       1740.30        33.83 o                         
   7  10   4       3565.21       3554.78        55.09 o                         
   8  10   4       1637.82       1697.35        35.05 o                         
   9  10   4        904.24        893.72        21.12 o                         
  -2  11   4        323.07        320.43        19.45 o                         
  -1  11   4       2333.09       2357.36        48.86 o                         
   0  11   4       1743.80       1785.30        24.90 o                         
   1  11   4       9253.79       9587.02        61.11 o                         
   2  11   4       1605.32       1729.43        30.87 o                         
   3  11   4         92.07        102.89        11.05 o                         
   4  11   4         63.17         75.59         8.50 o                         
   5  11   4        267.93        290.27        12.07 o                         
   6  11   4         68.06         93.74        10.27 o                         
   7  11   4       1238.38       1203.40        32.39 o                         
   8  11   4       2247.67       2189.15        58.04 o                         
   9  11   4       7342.62       6532.09       624.47 o                         
  -1  12   4         41.79         57.86         7.35 o                         
   0  12   4        593.34        608.82        18.51 o                         
   1  12   4       8084.52       8102.01        52.48 o                         
   2  12   4       4404.03       4350.17        58.01 o                         
   3  12   4       6162.50       6182.84        60.23 o                         
   4  12   4       1312.15       1355.07        33.74 o                         
   5  12   4       1534.68       1484.91        29.04 o                         
   6  12   4       3529.03       3404.97        67.80 o                         
   7  12   4        858.49        816.59        31.68 o                         
   8  12   4         66.35         64.86        16.25 o                         
   2  13   4         72.69         75.56         8.19 o                         
   3  13   4        769.78        701.36        20.54 o                         
   4  13   4         32.20         37.44         5.26 o                         
   5  13   4       2959.83       2819.76        62.16 o                         
   6  13   4       2393.16       2189.73        45.19 o                         
  -4 -12   5       3604.39       3515.10        55.51 o                         
  -3 -12   5       2187.89       2158.81        29.35 o                         
  -2 -12   5       2180.70       2229.63        43.47 o                         
  -1 -12   5       1394.33       1382.77        33.68 o                         
  -6 -11   5       4263.79       4119.76       118.31 o                         
  -5 -11   5       4931.79       4912.32        62.48 o                         
  -4 -11   5        652.45        640.39        22.54 o                         
  -3 -11   5        175.94        178.67        12.71 o                         
  -2 -11   5        112.56        123.55        10.35 o                         
  -1 -11   5         11.11         20.78         5.85 o                         
   0 -11   5        631.88        653.94        30.34 o                         
   1 -11   5       2944.72       2835.21        55.78 o                         
   2 -11   5       3580.49       3306.58        47.83 o                         
  -7 -10   5       1088.70       1108.44        17.12 o                         
  -6 -10   5       3472.53       3648.50        56.66 o                         
  -5 -10   5       2264.66       2396.62        38.41 o                         
  -4 -10   5       3766.72       4010.88        66.38 o                         
  -3 -10   5       4672.92       4833.53        74.28 o                         
  -2 -10   5       3255.38       3354.89        42.48 o                         
  -1 -10   5       5240.83       5251.88        70.20 o                         
   0 -10   5        537.42        519.65        18.24 o                         
   1 -10   5         37.58         58.65        12.28 o                         
   2 -10   5         54.40         55.55         6.92 o                         
   3 -10   5         56.68         65.43         6.19 o                         
  -8  -9   5       1998.34       1985.38        33.84 o                         
  -7  -9   5       1386.82       1377.95        25.20 o                         
  -6  -9   5        355.13        410.33        13.29 o                         
  -5  -9   5       3003.34       2955.43        70.91 o                         
  -4  -9   5         23.70         41.80         9.74 o                         
  -3  -9   5         34.33         53.63         6.76 o                         
  -2  -9   5       2252.89       2353.02        40.18 o                         
  -1  -9   5       2892.97       2998.83        38.86 o                         
   0  -9   5        930.33        949.02        24.69 o                         
   1  -9   5       3376.55       3442.35        43.80 o                         
   2  -9   5       2185.30       2251.06        46.70 o                         
   3  -9   5       1635.54       1554.90        29.00 o                         
   4  -9   5       2941.22       2967.11        51.33 o                         
  -9  -8   5       1189.05       1267.23        31.20 o                         
  -8  -8   5       2939.72       2928.24        41.39 o                         
  -7  -8   5        971.85        979.49        24.41 o                         
  -6  -8   5       1556.50       1591.53        24.45 o                         
  -5  -8   5       5001.12       5184.89        39.54 o                         
  -4  -8   5      14244.58      14185.70       120.53 o                         
  -3  -8   5      11191.99      11461.31       102.28 o                         
  -2  -8   5        225.52        236.24        11.31 o                         
  -1  -8   5        597.78        611.80        17.87 o                         
   0  -8   5        138.55        160.04         8.66 o                         
   1  -8   5        901.82        919.32        20.77 o                         
   2  -8   5        557.05        552.59        13.59 o                         
   3  -8   5       4414.37       4445.41        49.37 o                         
   4  -8   5       8208.66       8092.97        87.81 o                         
   5  -8   5       3845.07       3748.76        40.86 o                         
   6  -8   5       1401.43       1327.70        19.99 o                         
  -9  -7   5       2657.89       2559.55        43.94 o                         
  -8  -7   5        232.85        237.11        10.38 o                         
  -7  -7   5       1659.58       1685.95        27.47 o                         
  -6  -7   5        194.96        211.48         8.86 o                         
  -5  -7   5        596.06        598.66        12.99 o                         
  -4  -7   5       6036.62       6010.29        77.16 o                         
  -3  -7   5      10111.52       9903.12       172.06 o                         
  -2  -7   5       8312.82       8303.52       212.69 o                         
  -1  -7   5       7290.66       7422.74       225.87 o                         
   0  -7   5       2883.19       2850.41        56.41 o                         
   1  -7   5       7905.17       8012.92        65.14 o                         
   2  -7   5       6204.03       6394.35        43.95 o                         
   3  -7   5         21.49         39.47         3.88 o                         
   4  -7   5        455.40        464.94        14.78 o                         
   5  -7   5        994.34       1046.36        26.41 o                         
   6  -7   5       1179.25       1166.04        23.85 o                         
  -9  -6   5       2600.09       2571.91        36.46 o                         
  -8  -6   5       1686.43       1727.28        29.26 o                         
  -7  -6   5       9940.85       9702.75        63.84 o                         
  -6  -6   5       4097.42       4055.12        35.87 o                         
  -5  -6   5       6785.20       6642.06        78.88 o                         
  -4  -6   5       1224.39       1232.19        25.47 o                         
  -3  -6   5         23.80         38.98         5.40 o                         
  -2  -6   5        359.27        367.12        13.82 o                         
  -1  -6   5        350.72        369.47        14.62 o                         
   0  -6   5       1217.05       1206.99        23.04 o                         
   1  -6   5       4845.99       5059.48        45.24 o                         
   2  -6   5       7515.25       7634.43        75.71 o                         
   3  -6   5       5749.42       5780.21        65.29 o                         
   4  -6   5       2569.72       2660.23        30.47 o                         
   5  -6   5       2658.68       2725.69        36.40 o                         
   6  -6   5       4437.60       4468.25        64.35 o                         
   7  -6   5       3430.87       3422.61        43.66 o                         
  -9  -5   5       1873.16       1860.96        26.61 o                         
  -8  -5   5          2.32         15.03         3.66 o                         
  -7  -5   5        205.40        204.78         9.22 o                         
  -6  -5   5        955.16       1006.66        18.60 o                         
  -5  -5   5       5387.12       5476.73        84.68 o                         
  -4  -5   5       3518.15       3578.15        69.60 o                         
  -3  -5   5      11415.76      10927.87        67.62 o                         
  -2  -5   5      11634.63      11040.99        89.93 o                         
  -1  -5   5      19055.14      18357.05        95.03 o                         
   0  -5   5       6538.89       6522.94        68.23 o                         
   1  -5   5       2027.91       2082.53        33.66 o                         
   2  -5   5        647.63        673.09        17.09 o                         
   3  -5   5         19.18         48.73         9.16 o                         
   4  -5   5       1150.74       1160.29        29.16 o                         
   5  -5   5       3776.77       3880.12        36.52 o                         
   6  -5   5       5647.59       5713.74        51.60 o                         
   7  -5   5       3702.33       3738.55        61.49 o                         
   8  -5   5       3562.52       3430.03        78.38 o                         
 -10  -4   5       2653.54       2412.18        27.54 o                         
  -9  -4   5      10473.96      10381.55       202.72 o                         
  -8  -4   5       4704.89       4756.59        53.94 o                         
  -7  -4   5       3886.20       3877.11        46.07 o                         
  -6  -4   5        518.66        533.73        20.79 o                         
  -5  -4   5       1160.21       1121.77        27.99 o                         
  -4  -4   5       2981.01       2954.72        47.26 o                         
  -3  -4   5       1858.12       1781.44        29.78 o                         
  -2  -4   5       9791.27       9702.87        84.04 o                         
  -1  -4   5      21228.52      21158.32        89.25 o                         
   0  -4   5       9120.88       9066.96        64.60 o                         
   1  -4   5       4228.16       3973.96        38.96 o                         
   2  -4   5       3829.90       3685.12        51.17 o                         
   3  -4   5       8199.25       8021.45        69.79 o                         
   4  -4   5       7972.50       8099.21        75.36 o                         
   5  -4   5       1056.84       1168.13        33.28 o                         
   6  -4   5        662.70        682.15        15.61 o                         
   7  -4   5       1268.15       1282.39        22.41 o                         
   8  -4   5        138.33        155.08         8.18 o                         
 -10  -3   5          0.12         13.43         5.09 o                         
  -9  -3   5       3783.53       3795.85        81.51 o                         
  -8  -3   5       1460.00       1525.31        20.99 o                         
  -7  -3   5       4451.64       4425.66        38.87 o                         
  -6  -3   5       3737.69       3753.10        54.03 o                         
  -5  -3   5      13426.08      13092.50       105.45 o                         
  -4  -3   5      10840.10      10427.34        85.18 o                         
  -3  -3   5      11889.21      11676.99        84.20 o                         
  -2  -3   5       1921.35       1931.70        41.12 o                         
  -1  -3   5        310.53        321.20         7.77 o                         
   0  -3   5        384.21        409.71        12.23 o                         
   1  -3   5        359.48        366.50        10.61 o                         
   2  -3   5        400.00        439.90        12.69 o                         
   3  -3   5       4146.86       4106.36        40.11 o                         
   4  -3   5       9111.29       9090.36        85.63 o                         
   5  -3   5       6911.54       7058.06        70.48 o                         
   6  -3   5       1891.02       1987.55        24.75 o                         
   7  -3   5       2965.08       2985.16        33.97 o                         
   8  -3   5       1541.45       1559.12        30.00 o                         
   9  -3   5       2774.94       2755.18        32.84 o                         
  -9  -2   5       5532.79       5523.08        81.53 o                         
  -8  -2   5       1019.08       1033.73        19.13 o                         
  -7  -2   5        409.91        425.65        13.98 o                         
  -6  -2   5       2657.27       2648.33        51.04 o                         
  -5  -2   5         98.58        115.84        10.52 o                         
  -4  -2   5        688.20        672.63        18.91 o                         
  -3  -2   5       9398.66       9270.45        93.65 o                         
  -2  -2   5      15175.24      15137.33        76.10 o                         
  -1  -2   5      18891.35      18421.04        62.26 o                         
   0  -2   5      14347.81      13465.31       272.69 o                         
   1  -2   5      16510.34      16403.33       158.45 o                         
   2  -2   5      19088.56      19324.47       157.04 o                         
   3  -2   5       4105.39       3906.31        56.00 o                         
   4  -2   5         37.13         53.36         4.80 o                         
   5  -2   5       1154.42       1196.81        23.57 o                         
   6  -2   5       1085.57       1117.47        24.59 o                         
   7  -2   5       3404.80       3384.45        30.18 o                         
   8  -2   5       2819.63       2849.85        39.32 o                         
   9  -2   5       6694.82       6546.69        57.43 o                         
  -9  -1   5       5724.15       5733.87        97.25 o                         
  -8  -1   5       5825.22       5931.30        54.28 o                         
  -7  -1   5       8685.12       8523.91        52.40 o                         
  -6  -1   5      16139.55      16041.52       211.93 o                         
  -5  -1   5       9314.96       9298.27        85.34 o                         
  -4  -1   5       8449.30       8200.78        65.10 o                         
  -3  -1   5       1582.41       1538.91        23.49 o                         
  -2  -1   5        137.89        159.36         5.38 o                         
  -1  -1   5       3566.51       3636.26       102.56 o                         
   0  -1   5       3507.97       3198.91       126.28 o                         
   1  -1   5      14986.98      15022.83        59.86 o                         
   2  -1   5       9529.00       9554.76        93.51 o                         
   3  -1   5      17247.61      17035.12        75.12 o                         
   4  -1   5       7463.66       7460.94        55.46 o                         
   5  -1   5       3165.59       3200.69        47.61 o                         
   6  -1   5       2959.77       3069.05        43.55 o                         
   7  -1   5       2901.54       2921.55        30.06 o                         
   8  -1   5         12.09         26.01         5.10 o                         
   9  -1   5        439.55        468.98        14.07 o                         
  10  -1   5         55.13         58.42         4.76 o                         
  -9   0   5         53.69         51.75         4.31 o                         
  -8   0   5         21.70         36.21         4.59 o                         
  -7   0   5       1927.07       1932.25        24.32 o                         
  -6   0   5         30.09         42.71         6.55 o                         
  -5   0   5       4563.36       4560.40        61.85 o                         
  -4   0   5      10836.16      10620.89        59.32 o                         
  -3   0   5       9487.29       9525.48        72.34 o                         
  -2   0   5      12255.77      12285.80        97.93 o                         
  -1   0   5      14257.68      14402.39       103.91 o                         
   0   0   5       4166.88       4017.18        29.38 o                         
   1   0   5       3334.31       3276.83        20.12 o                         
   2   0   5        393.51        370.62         6.66 o                         
   3   0   5        189.11        184.13         5.99 o                         
   4   0   5       1774.98       1856.22        21.10 o                         
   5   0   5      10130.26      10369.45        55.53 o                         
   6   0   5       3730.06       3916.22        41.88 o                         
   7   0   5       9947.64       9819.76       121.63 o                         
   8   0   5       2089.47       2117.80        24.30 o                         
   9   0   5       5039.25       5045.10        44.27 o                         
  10   0   5       2302.73       2254.26        31.79 o                         
  -9   1   5       2843.25       2815.29        28.78 o                         
  -8   1   5       4294.66       4430.46        39.93 o                         
  -7   1   5       3217.03       3157.45        40.14 o                         
  -6   1   5      11308.46      11336.27       167.48 o                         
  -5   1   5       2517.84       2693.13        52.33 o                         
  -4   1   5       3167.15       3371.43        59.42 o                         
  -3   1   5        268.59        331.89        18.63 o                         
  -2   1   5       7243.40       7483.90        61.20 o                         
  -1   1   5       1739.63       1672.78        20.79 o                         
   0   1   5      12343.34      12019.35       247.35 o                         
   1   1   5      19947.73      20623.83       378.54 o                         
   2   1   5      17869.69      17980.88       129.11 o                         
   3   1   5      24358.55      23671.92        63.92 o                         
   4   1   5      15670.92      15297.00        63.85 o                         
   5   1   5       4134.16       4033.63        33.59 o                         
   6   1   5        445.99        474.03        16.48 o                         
   7   1   5        180.22        193.29        11.88 o                         
   8   1   5       1542.25       1586.24        20.29 o                         
   9   1   5       1353.81       1425.27        23.28 o                         
  10   1   5       2561.84       2591.63        37.75 o                         
  -9   2   5        100.77         95.35         5.72 o                         
  -8   2   5        496.96        490.47        13.99 o                         
  -7   2   5       2983.76       3108.70        41.33 o                         
  -6   2   5       6510.24       6746.95       114.73 o                         
  -5   2   5       7036.63       7036.80       242.81 o                         
  -4   2   5      16351.11      17056.94       466.03 o                         
  -3   2   5       8189.13       8337.46       169.43 o                         
  -2   2   5      15872.80      16439.07        91.41 o                         
  -1   2   5       4358.06       4547.27        40.50 o                         
   0   2   5        222.44        249.20         5.47 o                         
   1   2   5        432.85        463.93         7.63 o                         
   2   2   5       6211.34       6412.10        42.93 o                         
   3   2   5       5295.81       5100.90        36.93 o                         
   4   2   5      15824.30      15722.58        73.47 o                         
   5   2   5      15710.99      15176.06       112.11 o                         
   6   2   5       9638.66       9703.01        81.41 o                         
   7   2   5       3523.98       3615.03        49.33 o                         
   8   2   5       4485.20       4600.50        38.59 o                         
   9   2   5        711.49        739.12        18.46 o                         
  10   2   5        754.76        744.93        18.87 o                         
  11   2   5         59.10         65.37         4.74 o                         
  -8   3   5       2483.06       2394.28        33.72 o                         
  -7   3   5         87.24         95.55         7.50 o                         
  -6   3   5         37.29         44.62         4.28 o                         
  -5   3   5        111.19        134.14        12.50 o                         
  -4   3   5        633.57        687.52        25.25 o                         
  -3   3   5       3426.95       3484.26        73.38 o                         
  -2   3   5      13860.22      13646.20        82.32 o                         
  -1   3   5       6799.67       6599.59        62.74 o                         
   0   3   5       8293.22       8311.75        99.47 o                         
   1   3   5       6134.52       6166.82        64.93 o                         
   2   3   5       8511.48       8578.80        91.75 o                         
   3   3   5       3803.84       3632.77        25.51 o                         
   4   3   5       6237.11       6308.20        54.82 o                         
   5   3   5        133.48        164.98         8.90 o                         
   6   3   5         31.05         58.17         6.11 o                         
   7   3   5        818.87        784.39        22.21 o                         
   8   3   5       1278.55       1323.63        19.32 o                         
   9   3   5       2559.76       2571.39        29.36 o                         
  10   3   5       6090.02       6240.42        79.76 o                         
  11   3   5       2690.68       2682.78        27.82 o                         
  -8   4   5       5248.02       5101.78        54.33 o                         
  -7   4   5        935.34        901.10        22.76 o                         
  -6   4   5       4192.05       4047.94        50.57 o                         
  -5   4   5       3768.35       3782.79        39.97 o                         
  -4   4   5      11339.84      11714.30       161.62 o                         
  -3   4   5       5334.74       5242.35        86.60 o                         
  -2   4   5        198.85        240.11        12.45 o                         
  -1   4   5        275.29        238.84         8.63 o                         
   0   4   5       3861.39       3981.81        35.78 o                         
   1   4   5        840.25        840.72        15.38 o                         
   2   4   5       5991.83       6123.82        58.12 o                         
   3   4   5      17727.22      17434.55        79.70 o                         
   4   4   5      19793.91      18718.84       137.52 o                         
   5   4   5      13570.41      13429.71       100.47 o                         
   6   4   5       5279.25       5166.91        63.55 o                         
   7   4   5        494.47        491.47        17.90 o                         
   8   4   5       1693.12       1679.67        23.16 o                         
   9   4   5         20.09         26.17         4.38 o                         
  10   4   5         94.47        106.02         8.68 o                         
  11   4   5       1482.35       1495.13        34.98 o                         
  -7   5   5          0.88          9.66         7.70 o                         
  -6   5   5         97.52        101.16         7.77 o                         
  -5   5   5        507.05        533.89        15.09 o                         
  -4   5   5      20783.22      20322.31       259.35 o                         
  -3   5   5      21556.40      21600.35       169.25 o                         
  -2   5   5      11782.68      11293.56       194.07 o                         
  -1   5   5       3519.86       3310.85        50.69 o                         
   0   5   5       8913.40       9470.35       136.09 o                         
   1   5   5       8417.65       8764.08        66.85 o                         
   2   5   5       6975.89       7319.82        71.26 o                         
   3   5   5       1521.18       1603.84        20.42 o                         
   4   5   5       6483.14       6463.91        52.92 o                         
   5   5   5      11248.56      11230.94        84.16 o                         
   6   5   5       4490.70       4373.62        51.05 o                         
   7   5   5       1775.22       1828.89        31.60 o                         
   8   5   5       6302.05       6308.85        61.86 o                         
   9   5   5       4406.30       4404.87        45.11 o                         
  10   5   5       5075.24       5070.21        48.84 o                         
  11   5   5         61.02         78.06         6.30 o                         
  -7   6   5       3470.63       3367.42        42.96 o                         
  -6   6   5       3955.59       3863.34       114.79 o                         
  -5   6   5        916.76        915.49        26.70 o                         
  -4   6   5        501.43        467.65        11.97 o                         
  -3   6   5         79.82         85.36         6.99 o                         
  -2   6   5       2317.74       2290.83        70.04 o                         
  -1   6   5       2332.67       2273.72        54.73 o                         
   0   6   5       3266.96       3274.34        85.27 o                         
   1   6   5       8220.17       8517.66       136.15 o                         
   2   6   5       9307.77       9187.59       149.68 o                         
   3   6   5      10615.48      10816.61       254.07 o                         
   4   6   5       5323.46       5408.80        45.67 o                         
   5   6   5       1808.23       1882.05        29.10 o                         
   6   6   5       2589.28       2694.36        37.22 o                         
   7   6   5        128.08        134.74         9.06 o                         
   8   6   5          6.92         19.12         3.64 o                         
   9   6   5       1814.92       1789.86        35.42 o                         
  10   6   5       2958.48       3018.83        42.41 o                         
  11   6   5       1539.72       1494.33        20.40 o                         
  -6   7   5       4593.50       4548.42        72.88 o                         
  -5   7   5       1972.29       2007.18        35.84 o                         
  -4   7   5       2010.14       2025.77        38.16 o                         
  -3   7   5       7798.49       7763.94        56.07 o                         
  -2   7   5       4681.01       4521.75        39.33 o                         
  -1   7   5      14924.10      14958.91       170.39 o                         
   0   7   5       1818.89       1956.91        69.81 o                         
   1   7   5         72.79        126.50        18.47 o                         
   2   7   5        184.18        190.32        13.67 o                         
   3   7   5       3034.15       3211.08       132.33 o                         
   4   7   5       1996.58       1975.14        37.31 o                         
   5   7   5      10092.48      10148.02        98.22 o                         
   6   7   5      14073.25      14460.34        96.55 o                         
   7   7   5       7332.02       7594.47        55.90 o                         
   8   7   5       6295.40       6334.18        64.22 o                         
   9   7   5       1685.53       1688.21        38.38 o                         
  10   7   5        516.40        544.40        17.27 o                         
  11   7   5        207.34        180.61         6.83 o                         
  -5   8   5        161.41        167.26         8.99 o                         
  -4   8   5        168.77        178.24         9.47 o                         
  -3   8   5        516.08        540.85        17.51 o                         
  -2   8   5      10005.62      10155.02        82.68 o                         
  -1   8   5      10308.07      10300.58        62.19 o                         
   0   8   5       6401.36       6453.89       130.81 o                         
   1   8   5       3188.34       3373.68        94.56 o                         
   2   8   5       2200.86       2268.04        79.79 o                         
   3   8   5       5348.94       5355.65        79.14 o                         
   4   8   5       1194.20       1225.02        39.10 o                         
   5   8   5        132.71        153.28        11.82 o                         
   6   8   5       3842.50       3938.23        47.43 o                         
   7   8   5       1901.49       1960.09        30.28 o                         
   8   8   5       2196.14       2222.72        33.95 o                         
   9   8   5       1339.63       1345.40        28.50 o                         
  10   8   5       4197.33       4122.18        42.05 o                         
  -4   9   5       4071.60       4179.12        42.18 o                         
  -3   9   5       3859.15       3928.56        45.74 o                         
  -2   9   5        124.94        164.01         9.61 o                         
  -1   9   5        555.18        552.96        15.53 o                         
   0   9   5       2174.80       2146.22        28.94 o                         
   1   9   5         31.24         54.26         5.09 o                         
   2   9   5        420.56        439.95        12.18 o                         
   3   9   5       7660.22       7659.81        75.34 o                         
   4   9   5      15943.88      15929.53       120.48 o                         
   5   9   5       6407.87       6452.90        57.27 o                         
   6   9   5       1631.77       1629.84        27.38 o                         
   7   9   5         80.21        107.13         9.24 o                         
   8   9   5       1435.87       1457.69        26.95 o                         
   9   9   5       3298.66       3290.40        43.44 o                         
  10   9   5         24.61         27.48         4.86 o                         
  -3  10   5       5851.24       5951.01        48.36 o                         
  -2  10   5       3110.14       3145.58        34.84 o                         
  -1  10   5       2502.61       2542.85        27.99 o                         
   0  10   5       3354.21       3284.40        34.23 o                         
   1  10   5       3661.27       3753.18        37.66 o                         
   2  10   5       3478.20       3536.89        40.02 o                         
   3  10   5        102.73        126.40         9.22 o                         
   4  10   5        689.57        733.07        18.75 o                         
   5  10   5       1376.03       1431.67        25.39 o                         
   6  10   5       4733.37       4798.17        59.23 o                         
   7  10   5       1908.31       1904.17        38.81 o                         
   8  10   5       4434.70       4358.18        53.38 o                         
   9  10   5       5987.36       5802.28        56.39 o                         
  -2  11   5        432.94        452.66        21.86 o                         
  -1  11   5        990.98        999.04        25.65 o                         
   0  11   5       2653.35       2638.11        29.41 o                         
   1  11   5       6224.62       6361.12        49.06 o                         
   2  11   5       7851.16       7930.22        64.60 o                         
   3  11   5       6784.22       6625.42        60.38 o                         
   4  11   5       2243.92       2376.81        41.17 o                         
   5  11   5        984.53       1019.13        25.86 o                         
   6  11   5        911.03        901.20        23.37 o                         
   7  11   5        382.13        405.99        14.87 o                         
   8  11   5        459.55        465.67        14.08 o                         
   9  11   5        734.92        561.30       120.87 o                         
   0  12   5        554.78        536.64        23.41 o                         
   1  12   5        157.48        169.01         6.82 o                         
   2  12   5        245.64        248.81        11.65 o                         
   3  12   5        642.14        643.92        19.17 o                         
   4  12   5        808.43        799.72        25.74 o                         
   5  12   5       1722.12       1730.94        45.78 o                         
   6  12   5       5411.36       5210.65       110.33 o                         
   7  12   5       3740.86       3558.99        61.29 o                         
   8  12   5       1387.79       1282.40        32.03 o                         
   2  13   5       2652.99       2642.08        33.15 o                         
   3  13   5       3928.35       3890.19       118.27 o                         
   4  13   5       2361.64       2391.40        34.80 o                         
   5  13   5        229.82        234.92        10.50 o                         
   6  13   5        846.89        813.69        25.84 o                         
  -6 -11   6       3511.04       3105.85        44.80 o                         
  -5 -11   6       2663.97       2575.39        36.12 o                         
  -4 -11   6        920.60        909.34        18.73 o                         
  -3 -11   6       1316.13       1282.02        19.25 o                         
  -2 -11   6       3681.91       3658.21       124.54 o                         
  -1 -11   6       2497.75       2521.82        55.98 o                         
   0 -11   6        883.24        881.42        31.90 o                         
   1 -11   6        267.03        296.98        16.63 o                         
  -7 -10   6        658.62        634.82        16.70 o                         
  -6 -10   6         83.31         80.91         6.50 o                         
  -5 -10   6         49.88         51.82         5.66 o                         
  -4 -10   6         85.76        102.61        10.62 o                         
  -3 -10   6         14.27         29.09         5.12 o                         
  -2 -10   6       2495.45       2550.35        45.08 o                         
  -1 -10   6       5554.64       5646.44        49.11 o                         
   0 -10   6       5953.44       5984.72        56.66 o                         
   1 -10   6       1522.07       1476.81        48.55 o                         
   2 -10   6       2941.62       2820.80        39.09 o                         
   3 -10   6       1004.45        936.44        26.30 o                         
  -8  -9   6       3341.03       3268.11        46.58 o                         
  -7  -9   6       3605.89       3585.83        39.27 o                         
  -6  -9   6       2926.11       2915.37        32.17 o                         
  -5  -9   6       4218.92       4302.58        55.10 o                         
  -4  -9   6       9256.43       9408.31       138.16 o                         
  -3  -9   6       2728.06       2836.91        49.81 o                         
  -2  -9   6       3160.63       3166.77        44.03 o                         
  -1  -9   6        130.01        145.15         8.59 o                         
   0  -9   6       1205.53       1184.48        23.10 o                         
   1  -9   6        140.84        150.87         9.55 o                         
   2  -9   6       1170.31       1234.68        33.18 o                         
   3  -9   6       1305.37       1250.73        31.12 o                         
   4  -9   6       7242.45       7284.64        63.65 o                         
  -8  -8   6        969.78        922.18        18.21 o                         
  -7  -8   6         45.48         55.38         5.83 o                         
  -6  -8   6          5.55         15.32         4.18 o                         
  -5  -8   6        559.96        608.55        16.18 o                         
  -4  -8   6       3483.41       3468.89        37.83 o                         
  -3  -8   6       5894.81       5943.94        66.72 o                         
  -2  -8   6      10610.12      10755.10        89.14 o                         
  -1  -8   6       1740.66       1751.36        30.38 o                         
   0  -8   6       3716.85       3767.11        53.07 o                         
   1  -8   6       1841.01       1859.94        30.26 o                         
   2  -8   6       3589.41       3705.35        38.28 o                         
   3  -8   6        139.26        142.25         9.07 o                         
   4  -8   6        541.25        541.83        14.98 o                         
   5  -8   6        269.84        257.90        13.40 o                         
  -9  -7   6       2705.07       2557.70        73.85 o                         
  -8  -7   6       3648.09       3549.87        39.38 o                         
  -7  -7   6       6010.12       6029.40        75.11 o                         
  -6  -7   6       3065.53       3133.51        50.68 o                         
  -5  -7   6       1716.33       1749.94        23.33 o                         
  -4  -7   6       2534.59       2534.22        27.41 o                         
  -3  -7   6        249.84        237.19        18.86 o                         
  -2  -7   6        925.54        909.36        28.49 o                         
  -1  -7   6         90.20         99.12        11.34 o                         
   0  -7   6       3815.45       3867.85        59.93 o                         
   1  -7   6       3373.53       3418.69        45.17 o                         
   2  -7   6       5353.70       5465.45        69.09 o                         
   3  -7   6       5314.26       5321.20        38.49 o                         
   4  -7   6       2593.67       2592.02        31.20 o                         
   5  -7   6       5414.80       5255.09        55.70 o                         
   6  -7   6       1626.58       1559.16        25.73 o                         
  -9  -6   6        655.00        628.41        10.88 o                         
  -8  -6   6          8.00         17.17         3.53 o                         
  -7  -6   6        984.21       1031.81        19.08 o                         
  -6  -6   6       2113.66       2203.82        26.60 o                         
  -5  -6   6       5526.28       5503.31        48.69 o                         
  -4  -6   6       7897.23       7843.49        74.90 o                         
  -3  -6   6       7958.46       7944.13        61.51 o                         
  -2  -6   6      12019.25      11906.55       104.66 o                         
  -1  -6   6      10020.32       9733.92        77.14 o                         
   0  -6   6       2142.53       2139.01        44.43 o                         
   1  -6   6        687.82        709.07        16.79 o                         
   2  -6   6       2656.58       2773.27        34.08 o                         
   3  -6   6         13.03         19.79         3.88 o                         
   4  -6   6       3402.81       3449.74        42.98 o                         
   5  -6   6       3856.27       3924.54        35.63 o                         
   6  -6   6       3534.11       3539.12        40.58 o                         
   7  -6   6       4919.38       4825.61        39.60 o                         
  -9  -5   6       5507.73       5267.72        55.51 o                         
  -8  -5   6       4927.39       5122.11        84.66 o                         
  -7  -5   6       2756.50       2771.59        36.43 o                         
  -6  -5   6        532.83        581.39        13.48 o                         
  -5  -5   6        126.16        139.69         9.53 o                         
  -4  -5   6          9.19         14.33         3.72 o                         
  -3  -5   6        129.63        144.27         8.38 o                         
  -2  -5   6       6535.15       6543.04        50.54 o                         
  -1  -5   6       4140.72       4080.14        47.38 o                         
   0  -5   6      11311.65      11100.93        67.58 o                         
   1  -5   6       3143.93       3051.80        41.10 o                         
   2  -5   6       3269.73       3286.71        47.89 o                         
   3  -5   6       8310.31       8392.10        75.51 o                         
   4  -5   6       1132.70       1154.52        18.33 o                         
   5  -5   6       4972.31       5023.17        70.32 o                         
   6  -5   6        318.86        301.75        10.25 o                         
   7  -5   6         89.65        101.06         7.21 o                         
   8  -5   6        750.52        673.76        16.35 o                         
  -9  -4   6        188.76        199.78         7.54 o                         
  -8  -4   6       2465.33       2594.45        30.57 o                         
  -7  -4   6       3790.86       3863.94        41.89 o                         
  -6  -4   6       1552.95       1603.18        23.76 o                         
  -5  -4   6       5028.77       5216.42       106.94 o                         
  -4  -4   6       5701.14       5605.92        82.11 o                         
  -3  -4   6       6711.35       6388.20        58.96 o                         
  -2  -4   6       1906.24       1688.09        27.03 o                         
  -1  -4   6       1868.88       1754.32        41.25 o                         
   0  -4   6         28.70         59.01         6.43 o                         
   1  -4   6         96.14        104.17         5.95 o                         
   2  -4   6       2664.17       2577.40        66.23 o                         
   3  -4   6       1105.71       1125.97        37.41 o                         
   4  -4   6       6238.08       6461.87        78.42 o                         
   5  -4   6      12121.14      12492.74       183.93 o                         
   6  -4   6       3680.99       3702.15        32.25 o                         
   7  -4   6       3833.94       4066.05        49.44 o                         
   8  -4   6       1034.06       1035.49        19.53 o                         
  -9  -3   6       5828.12       5680.65        46.89 o                         
  -8  -3   6       4340.22       4564.90        66.26 o                         
  -7  -3   6        553.18        585.90        15.53 o                         
  -6  -3   6       2222.75       2335.55        28.32 o                         
  -5  -3   6        644.62        603.70        21.46 o                         
  -4  -3   6       1266.34       1296.41        28.67 o                         
  -3  -3   6       2973.84       2966.13        35.45 o                         
  -2  -3   6      25292.22      25351.11       195.32 o                         
  -1  -3   6      27583.44      26431.83       126.13 o                         
   0  -3   6      10690.38      10183.93       101.11 o                         
   1  -3   6       7939.15       7713.13        65.45 o                         
   2  -3   6        344.69        347.07        12.91 o                         
   3  -3   6       4891.17       5084.59        67.28 o                         
   4  -3   6         89.12        117.16        14.81 o                         
   5  -3   6        323.01        352.27        16.62 o                         
   6  -3   6       2051.04       2047.86        34.26 o                         
   7  -3   6       6193.94       6294.51        42.91 o                         
   8  -3   6       1366.76       1412.77        27.58 o                         
   9  -3   6       3897.15       3849.72        38.31 o                         
  -9  -2   6       3203.38       3089.24        30.85 o                         
  -8  -2   6      12412.03      12536.56       129.27 o                         
  -7  -2   6       7222.33       7257.12        89.89 o                         
  -6  -2   6       4083.17       4169.15        47.82 o                         
  -5  -2   6       1445.79       1500.30        39.76 o                         
  -4  -2   6       1553.98       1596.48        47.29 o                         
  -3  -2   6       5496.30       5588.83        83.67 o                         
  -2  -2   6       1660.13       1716.66        51.90 o                         
  -1  -2   6       2599.62       2509.51        39.11 o                         
   0  -2   6       7650.44       7480.78       111.72 o                         
   1  -2   6       9766.73       9682.77        58.04 o                         
   2  -2   6       3816.07       3758.57        47.53 o                         
   3  -2   6       9897.82       9562.75       109.17 o                         
   4  -2   6       6716.12       6951.97        59.90 o                         
   5  -2   6       7378.21       7451.67        92.24 o                         
   6  -2   6       1795.03       1857.32        37.26 o                         
   7  -2   6        703.88        700.50        13.52 o                         
   8  -2   6          6.26         14.31         3.86 o                         
   9  -2   6        178.39        193.24         9.32 o                         
  -9  -1   6         16.07         18.61         3.22 o                         
  -8  -1   6         10.14         17.37         3.77 o                         
  -7  -1   6        223.08        222.56         9.60 o                         
  -6  -1   6        448.79        511.38        14.18 o                         
  -5  -1   6       3853.10       4013.15        60.46 o                         
  -4  -1   6       7837.33       7955.02        84.75 o                         
  -3  -1   6      12865.66      13311.30        84.36 o                         
  -2  -1   6      20121.99      20755.61       393.20 o                         
  -1  -1   6       8046.42       7514.29       111.66 o                         
   0  -1   6       9189.45       8888.02       123.87 o                         
   1  -1   6       5833.84       5743.58        97.52 o                         
   2  -1   6        948.82        932.86        15.78 o                         
   3  -1   6        121.33        124.79         6.41 o                         
   4  -1   6        211.48        213.97         7.04 o                         
   5  -1   6      10928.20      11058.51        70.14 o                         
   6  -1   6       2915.03       2912.09        39.14 o                         
   7  -1   6       8094.51       8061.86        71.76 o                         
   8  -1   6       3711.56       3704.72        42.15 o                         
   9  -1   6       5306.73       5331.78        59.21 o                         
  10  -1   6       2901.42       2940.89        32.85 o                         
  -9   0   6       2994.74       2803.20        27.18 o                         
  -8   0   6       3425.90       3475.00        44.54 o                         
  -7   0   6       3949.77       3906.66        54.04 o                         
  -6   0   6       5803.63       5829.66        63.12 o                         
  -5   0   6       1724.88       1832.73        31.52 o                         
  -4   0   6         19.69         29.15         3.82 o                         
  -3   0   6         48.43        106.92        13.53 o                         
  -2   0   6       1594.81       1553.56        20.64 o                         
  -1   0   6      15602.44      15509.64        88.77 o                         
   0   0   6       2347.53       2097.22        17.70 o                         
   1   0   6      25381.84      24037.78       184.04 o                         
   2   0   6       3712.67       3481.89        30.49 o                         
   3   0   6      28199.69      28315.46       149.38 o                         
   4   0   6       9996.71      10142.46        48.00 o                         
   5   0   6        328.96        311.92         9.34 o                         
   6   0   6        633.61        644.25        15.96 o                         
   7   0   6       1846.91       1837.22        25.49 o                         
   8   0   6        193.92        200.28         9.68 o                         
   9   0   6       4071.32       4249.28        43.56 o                         
  10   0   6       2510.91       2476.82        40.22 o                         
  -9   1   6         20.45         30.33         3.66 o                         
  -8   1   6       1570.08       1541.35        22.94 o                         
  -7   1   6       8898.89       8789.46        66.66 o                         
  -6   1   6       9386.35       9274.72       139.51 o                         
  -5   1   6      10484.53      11041.75       122.51 o                         
  -4   1   6       1049.22       1060.09        22.91 o                         
  -3   1   6       4331.63       4325.60        55.62 o                         
  -2   1   6       4583.09       4645.57        37.33 o                         
  -1   1   6       6078.07       6082.14        57.48 o                         
   0   1   6        223.29        240.16         5.91 o                         
   1   1   6      10038.71       9941.42        96.49 o                         
   2   1   6      12804.22      13375.31        97.45 o                         
   3   1   6       2364.34       2249.52        18.45 o                         
   4   1   6       2129.38       2393.69        22.43 o                         
   5   1   6       8120.20       7995.79        64.54 o                         
   6   1   6       9685.46       9795.04        60.06 o                         
   7   1   6       4687.35       4584.96        49.41 o                         
   8   1   6       1463.69       1488.64        20.84 o                         
   9   1   6         18.28         35.14         4.38 o                         
  10   1   6       1639.49       1640.46        24.83 o                         
  -8   2   6       2543.36       2443.03        28.14 o                         
  -7   2   6         47.72         58.88         5.71 o                         
  -6   2   6        674.17        704.41        16.90 o                         
  -5   2   6       1083.21       1090.41        39.32 o                         
  -4   2   6        416.22        501.18        24.26 o                         
  -3   2   6        270.79        259.62        11.10 o                         
  -2   2   6       5244.50       5084.00        68.69 o                         
  -1   2   6      18850.23      18084.54       219.80 o                         
   0   2   6       9478.71       9377.91        98.48 o                         
   1   2   6       7231.60       7237.01        74.04 o                         
   2   2   6        361.16        408.78        15.63 o                         
   3   2   6       3618.67       3696.39        46.91 o                         
   4   2   6       6688.61       6246.29        63.33 o                         
   5   2   6         87.88         89.61         6.86 o                         
   6   2   6        219.85        219.70        10.20 o                         
   7   2   6      12798.90      12717.33        93.24 o                         
   8   2   6       3421.90       3471.63        33.52 o                         
   9   2   6       2377.30       2403.52        34.00 o                         
  10   2   6       5560.19       5491.64        48.16 o                         
  11   2   6       1869.82       1826.91        46.04 o                         
  -8   3   6       5022.26       4905.51        38.27 o                         
  -7   3   6       8165.89       7992.12        89.44 o                         
  -6   3   6       2633.41       2612.33        34.19 o                         
  -5   3   6       3488.76       3568.78        34.40 o                         
  -4   3   6       6289.93       6753.65        83.97 o                         
  -3   3   6       7367.47       7215.41        78.96 o                         
  -2   3   6       1643.29       1603.63        24.41 o                         
  -1   3   6       9032.60       9110.93       111.43 o                         
   0   3   6       7086.32       7140.07       151.99 o                         
   1   3   6       8802.33       8588.94        89.71 o                         
   2   3   6       4715.24       4708.28        30.37 o                         
   3   3   6      15148.83      14998.11        62.24 o                         
   4   3   6      18619.14      17513.39       136.65 o                         
   5   3   6      10211.05       9833.38        68.08 o                         
   6   3   6       6379.94       6097.85        58.72 o                         
   7   3   6        245.88        250.01        11.74 o                         
   8   3   6        148.35        153.10         7.60 o                         
   9   3   6        253.40        268.60         9.69 o                         
  10   3   6        117.08        134.52         6.80 o                         
  11   3   6       1465.14       1432.14        34.65 o                         
  -7   4   6        206.99        227.18         8.76 o                         
  -6   4   6        738.33        734.68        18.28 o                         
  -5   4   6       3917.95       3878.34        58.66 o                         
  -4   4   6       6883.81       7411.62       108.77 o                         
  -3   4   6      14247.09      13734.05       126.67 o                         
  -2   4   6      10389.08       9971.80       100.98 o                         
  -1   4   6       2040.34       2032.71        29.06 o                         
   0   4   6       1296.00       1199.91        35.17 o                         
   1   4   6        187.07        206.91         7.53 o                         
   2   4   6       2055.52       1998.55        23.46 o                         
   3   4   6       1419.43       1394.43        19.34 o                         
   4   4   6       2515.65       2573.47        40.97 o                         
   5   4   6       6433.37       6035.76        63.45 o                         
   6   4   6       5179.22       5121.34        54.58 o                         
   7   4   6       3203.22       3228.75        46.46 o                         
   8   4   6       4257.77       4290.11        39.37 o                         
   9   4   6       1081.79       1091.47        22.52 o                         
  10   4   6       4962.11       4891.25       124.78 o                         
  11   4   6        861.84        806.62        18.70 o                         
  -7   5   6       2606.89       2480.87        34.77 o                         
  -6   5   6       2564.53       2545.37        41.91 o                         
  -5   5   6        404.02        423.53        16.30 o                         
  -4   5   6        309.26        370.31        12.16 o                         
  -3   5   6       1787.48       1830.06        40.77 o                         
  -2   5   6        123.50        137.54         9.04 o                         
  -1   5   6       2345.07       2335.96        48.37 o                         
   0   5   6       7967.34       8105.52       104.24 o                         
   1   5   6      11856.88      11669.77       175.67 o                         
   2   5   6      13785.58      13571.21        77.99 o                         
   3   5   6       5322.88       5295.90        41.08 o                         
   4   5   6       8910.67       8824.37        65.66 o                         
   5   5   6        573.98        560.03        15.57 o                         
   6   5   6       4625.24       4549.99        47.34 o                         
   7   5   6        319.25        382.70        14.63 o                         
   8   5   6        230.77        262.00         9.21 o                         
   9   5   6       3713.57       3712.11        41.04 o                         
  10   5   6       5296.27       5251.28        61.71 o                         
  11   5   6        276.57        283.42        10.30 o                         
  -6   6   6       4658.79       4608.48        73.21 o                         
  -5   6   6       5817.34       5763.61        63.04 o                         
  -4   6   6       4447.46       4230.76        58.54 o                         
  -3   6   6       4089.40       4006.22        49.23 o                         
  -2   6   6      10194.55       9996.12       322.77 o                         
  -1   6   6       3140.29       3110.86        58.20 o                         
   0   6   6       1356.66       1334.35        54.18 o                         
   1   6   6       3881.89       3890.95        92.86 o                         
   2   6   6       5548.58       5244.37        84.83 o                         
   3   6   6       6576.55       6482.19        77.69 o                         
   4   6   6       4692.03       4597.85        60.58 o                         
   5   6   6       3461.42       3412.03        39.88 o                         
   6   6   6      19536.65      18982.18       130.73 o                         
   7   6   6       6196.35       6160.48        49.01 o                         
   8   6   6       3139.29       3200.66        36.12 o                         
   9   6   6         37.41         48.12         7.90 o                         
  10   6   6        113.22        124.09        11.03 o                         
  11   6   6         98.18        101.43         6.47 o                         
  -6   7   6        311.84        310.39        10.95 o                         
  -5   7   6       1013.57       1013.66        24.34 o                         
  -4   7   6        809.11        817.10        23.56 o                         
  -3   7   6       3898.28       3834.88        43.03 o                         
  -2   7   6       3221.57       3284.16        33.21 o                         
  -1   7   6       9744.85       9869.49       246.36 o                         
   0   7   6      16876.59      16537.72       201.64 o                         
   1   7   6       1561.61       1608.93        64.15 o                         
   2   7   6       2117.27       2279.93        79.41 o                         
   3   7   6        533.35        537.67        23.85 o                         
   4   7   6       2049.00       2037.13        37.45 o                         
   5   7   6        864.11        892.82        20.83 o                         
   6   7   6       2865.95       2907.64        39.92 o                         
   7   7   6       2889.61       2960.63        34.10 o                         
   8   7   6       5980.71       5946.51        62.29 o                         
   9   7   6        162.40        200.94        13.70 o                         
  10   7   6       3012.06       2968.91        46.19 o                         
  -5   8   6       1194.85       1237.35        21.76 o                         
  -4   8   6       3028.40       3014.16        35.24 o                         
  -3   8   6       1520.41       1545.17        28.73 o                         
  -2   8   6        653.42        640.18        16.98 o                         
  -1   8   6        935.97        956.90        16.52 o                         
   0   8   6       2555.30       2656.92        29.10 o                         
   1   8   6       1005.19       1031.57        53.47 o                         
   2   8   6       1857.87       1968.31        76.67 o                         
   3   8   6       1436.29       1503.49        42.47 o                         
   4   8   6      15543.41      15109.40       137.55 o                         
   5   8   6       3293.62       3342.94        89.09 o                         
   6   8   6       6444.82       6450.77        64.90 o                         
   7   8   6         69.41         93.42         6.94 o                         
   8   8   6         91.57        112.02         7.89 o                         
   9   8   6       1290.61       1327.75        28.20 o                         
  10   8   6        178.80        177.00         9.92 o                         
  -4   9   6       2901.41       2874.69        26.69 o                         
  -3   9   6       5337.93       5328.22        54.21 o                         
  -2   9   6       6418.37       6520.79        66.27 o                         
  -1   9   6       2947.39       3095.68        35.48 o                         
   0   9   6       5005.88       5083.60        43.73 o                         
   1   9   6        979.21       1035.52        18.75 o                         
   2   9   6       1014.07       1026.31        20.26 o                         
   3   9   6        100.80        110.62         7.81 o                         
   4   9   6       3944.79       4006.36        43.99 o                         
   5   9   6       2113.51       2151.26        29.29 o                         
   6   9   6       5512.09       5478.06        59.78 o                         
   7   9   6       4047.81       4145.23        56.32 o                         
   8   9   6       6808.14       6886.89       110.85 o                         
   9   9   6       2206.91       2225.78        29.44 o                         
  10   9   6       1088.96       1076.23        31.78 o                         
  -3  10   6        282.65        295.63         8.36 o                         
  -2  10   6       1568.27       1633.39        28.99 o                         
  -1  10   6       2104.80       2107.44        26.94 o                         
   0  10   6       7934.52       8205.32        64.85 o                         
   1  10   6       4801.38       4830.46        41.95 o                         
   2  10   6       4668.53       4876.52        92.44 o                         
   3  10   6       1959.68       1948.28        34.26 o                         
   4  10   6       1923.99       1995.42        30.66 o                         
   5  10   6        870.33        905.25        22.65 o                         
   6  10   6        181.22        197.62         9.89 o                         
   7  10   6          7.55         23.57         5.13 o                         
   8  10   6        799.30        798.34        19.76 o                         
   9  10   6        944.54        935.15        17.86 o                         
  -2  11   6       3630.35       3576.64       101.76 o                         
  -1  11   6       1395.09       1418.92        29.72 o                         
   0  11   6         37.31         45.81         4.32 o                         
   1  11   6          1.43          8.66         3.63 o                         
   2  11   6       1609.80       1647.25        25.32 o                         
   3  11   6        252.20        259.23        11.89 o                         
   4  11   6       4342.42       4475.32        62.58 o                         
   5  11   6       3324.62       3323.16        50.63 o                         
   6  11   6       6098.10       6189.70        74.07 o                         
   7  11   6       7314.37       7142.99       192.00 o                         
   8  11   6       1584.54       1543.96        25.58 o                         
   9  11   6       2331.97       2122.50       134.60 o                         
   0  12   6       5380.22       5401.95        67.29 o                         
   1  12   6       3872.47       3823.65        41.01 o                         
   2  12   6       1848.64       1845.26        25.65 o                         
   3  12   6       2111.62       2100.65        44.96 o                         
   4  12   6        210.64        218.18        10.87 o                         
   5  12   6        394.93        365.60        15.99 o                         
   6  12   6       1767.12       1708.09        32.72 o                         
   7  12   6       1928.38       1710.75        36.78 o                         
   3  13   6       2060.99       2038.40        23.61 o                         
   4  13   6       1969.35       1846.00        28.10 o                         
   5  13   6       4509.43       4406.19        74.46 o                         
  -5 -11   7        187.64        186.35         8.57 o                         
  -4 -11   7         13.26         22.12         3.10 o                         
  -3 -11   7        633.38        582.25        16.39 o                         
  -2 -11   7       1409.66       1373.83        23.24 o                         
  -1 -11   7       3326.79       2748.32       495.91 o                         
   0 -11   7       5559.07       5415.42        68.05 o                         
  -6 -10   7       4922.18       4816.50        48.23 o                         
  -5 -10   7       2542.06       2543.57        31.42 o                         
  -4 -10   7       3427.35       3475.04        51.88 o                         
  -3 -10   7        431.81        442.13        19.72 o                         
  -2 -10   7        587.26        604.33        13.72 o                         
  -1 -10   7         12.10         17.89         3.43 o                         
   0 -10   7        999.37        998.06        21.90 o                         
   1 -10   7        819.43        758.69        32.18 o                         
   2 -10   7       4030.87       3813.13        42.33 o                         
  -7  -9   7        198.97        181.23         8.11 o                         
  -6  -9   7       1812.47       1756.00        37.48 o                         
  -5  -9   7        942.38        915.56        23.75 o                         
  -4  -9   7       5579.68       5705.40        60.57 o                         
  -3  -9   7       1003.92       1035.52        28.52 o                         
  -2  -9   7       5761.27       5877.07        79.77 o                         
  -1  -9   7       4096.07       4100.14        53.23 o                         
   0  -9   7       3375.58       3465.89        38.08 o                         
   1  -9   7       1688.91       1717.86        32.94 o                         
   2  -9   7        396.66        401.27        17.62 o                         
   3  -9   7        498.42        486.85        12.09 o                         
   4  -9   7        129.76        117.54         7.19 o                         
  -8  -8   7       6016.18       5827.49        80.89 o                         
  -7  -8   7       2930.30       2983.68        42.83 o                         
  -6  -8   7       7339.86       7298.24        70.14 o                         
  -5  -8   7       1131.34       1097.69        26.35 o                         
  -4  -8   7       1115.34       1178.62        27.20 o                         
  -3  -8   7        724.76        799.64        18.19 o                         
  -2  -8   7         12.16         21.39         4.38 o                         
  -1  -8   7         37.31         58.31         6.54 o                         
   0  -8   7       7939.86       7871.76        61.72 o                         
   1  -8   7       5693.02       5680.51        58.69 o                         
   2  -8   7      11201.26      11624.23        86.35 o                         
   3  -8   7       3090.97       3185.47        44.51 o                         
   4  -8   7       1780.24       1673.95        28.83 o                         
   5  -8   7       4259.68       4307.76        49.66 o                         
  -8  -7   7        169.41        188.06         7.16 o                         
  -7  -7   7        606.28        585.44        13.93 o                         
  -6  -7   7       5244.92       5187.51        59.39 o                         
  -5  -7   7       2724.38       2729.53        30.59 o                         
  -4  -7   7      13526.86      13348.31       130.40 o                         
  -3  -7   7       4161.22       4142.68        55.43 o                         
  -2  -7   7       4340.07       4353.41        50.46 o                         
  -1  -7   7       3066.65       3035.16        36.08 o                         
   0  -7   7        185.62        209.27         8.93 o                         
   1  -7   7       2170.84       2247.06        26.80 o                         
   2  -7   7       1169.26       1162.57        20.67 o                         
   3  -7   7        703.15        703.43        15.64 o                         
   4  -7   7       1701.78       1709.89        26.72 o                         
   5  -7   7       1529.35       1511.67        28.76 o                         
   6  -7   7       1683.64       1696.93        32.49 o                         
  -9  -6   7        718.03        654.70        11.76 o                         
  -8  -6   7       1187.78       1158.21        19.28 o                         
  -7  -6   7       1628.59       1703.11        28.09 o                         
  -6  -6   7       1225.73       1248.35        20.86 o                         
  -5  -6   7        352.92        345.20        10.11 o                         
  -4  -6   7       2263.61       2268.55        23.40 o                         
  -3  -6   7        652.80        701.55        18.98 o                         
  -2  -6   7       2788.58       2818.99        59.42 o                         
  -1  -6   7       1333.75       1412.54        30.66 o                         
   0  -6   7       5167.92       5282.13        74.47 o                         
   1  -6   7       6942.05       7002.86        87.34 o                         
   2  -6   7       4728.03       4859.87        37.00 o                         
   3  -6   7       4767.26       4821.45        47.32 o                         
   4  -6   7         18.92         27.80         4.60 o                         
   5  -6   7       1238.67       1245.91        21.18 o                         
   6  -6   7         38.00         39.59         4.13 o                         
   7  -6   7        159.02        142.48         6.47 o                         
  -9  -5   7         17.02         23.94         3.04 o                         
  -8  -5   7       1021.99       1010.06        18.76 o                         
  -7  -5   7       2795.16       2801.91        30.27 o                         
  -6  -5   7      13310.04      13377.50       198.69 o                         
  -5  -5   7       7795.41       7951.79       125.30 o                         
  -4  -5   7       3908.62       3891.88        46.76 o                         
  -3  -5   7       3629.85       3720.68        47.32 o                         
  -2  -5   7        982.38       1061.97        20.05 o                         
  -1  -5   7       5999.08       5951.08       136.85 o                         
   0  -5   7        325.49        372.44        12.03 o                         
   1  -5   7        494.74        496.65        19.07 o                         
   2  -5   7       8487.19       8512.41        80.57 o                         
   3  -5   7       6675.49       6678.59        55.46 o                         
   4  -5   7       2214.75       2214.54        27.51 o                         
   5  -5   7       5329.17       5416.83        48.35 o                         
   6  -5   7       3570.67       3665.24        40.11 o                         
   7  -5   7       6240.09       6188.05        50.36 o                         
   8  -5   7        259.83        247.50         7.44 o                         
  -9  -4   7       3503.31       3350.01        27.22 o                         
  -8  -4   7       1372.30       1349.00        21.28 o                         
  -7  -4   7       2087.28       2170.02        29.50 o                         
  -6  -4   7       2016.30       2019.78        26.19 o                         
  -5  -4   7       4947.85       4920.09        80.35 o                         
  -4  -4   7       7805.80       7993.24        87.26 o                         
  -3  -4   7       3503.26       3549.63        63.59 o                         
  -2  -4   7       4403.80       4337.49        49.19 o                         
  -1  -4   7      18203.17      17547.06       109.49 o                         
   0  -4   7      11477.58      11350.61       119.11 o                         
   1  -4   7       8092.27       8072.13        98.05 o                         
   2  -4   7        264.16        261.43        11.13 o                         
   3  -4   7          4.68         12.50         4.22 o                         
   4  -4   7        926.59        935.57        30.79 o                         
   5  -4   7        763.72        761.87        15.54 o                         
   6  -4   7        488.68        505.80        13.31 o                         
   7  -4   7       5884.21       6052.42        51.16 o                         
   8  -4   7       3005.45       2967.77        35.37 o                         
  -9  -3   7       2525.80       2382.29        22.06 o                         
  -8  -3   7       7152.65       7188.93        58.72 o                         
  -7  -3   7       5350.38       5441.41        66.52 o                         
  -6  -3   7        743.95        741.67        16.08 o                         
  -5  -3   7       3400.45       3511.84        67.35 o                         
  -4  -3   7        186.60        184.80        13.17 o                         
  -3  -3   7       5221.52       5484.95       121.74 o                         
  -2  -3   7          6.20         17.89         3.70 o                         
  -1  -3   7       2352.95       2382.78        31.84 o                         
   0  -3   7       4604.72       4466.41        46.87 o                         
   1  -3   7       6437.09       6366.44        73.62 o                         
   2  -3   7       2391.70       2398.80        28.45 o                         
   3  -3   7       8243.39       7872.28        92.17 o                         
   4  -3   7       6339.57       6494.16       121.41 o                         
   5  -3   7       9035.11       9172.87        94.29 o                         
   6  -3   7       1347.65       1437.45        27.30 o                         
   7  -3   7        541.34        551.65        13.94 o                         
   8  -3   7         25.54         26.91         4.56 o                         
   9  -3   7        113.86        121.82         6.63 o                         
  -9  -2   7        785.63        737.78        13.30 o                         
  -8  -2   7       1281.24       1301.55        21.89 o                         
  -7  -2   7        163.32        173.45         7.58 o                         
  -6  -2   7       1270.99       1294.41        21.28 o                         
  -5  -2   7       6951.12       6960.98       108.74 o                         
  -4  -2   7       5737.99       5879.01        73.59 o                         
  -3  -2   7      18876.87      19214.05       425.21 o                         
  -2  -2   7       3530.68       3342.57        49.02 o                         
  -1  -2   7       7907.91       7498.10        56.19 o                         
   0  -2   7       3095.56       2998.91        29.02 o                         
   1  -2   7       2502.01       2342.80        23.06 o                         
   2  -2   7       1109.94       1119.82        19.93 o                         
   3  -2   7       2756.20       2788.95        34.84 o                         
   4  -2   7       3531.07       3487.18        41.09 o                         
   5  -2   7      11992.43      12158.19        93.71 o                         
   6  -2   7       2808.97       2912.88        32.40 o                         
   7  -2   7       7542.27       7803.54       111.18 o                         
   8  -2   7       3636.03       3818.33        40.45 o                         
   9  -2   7       3207.32       3159.16        35.15 o                         
  -9  -1   7       2712.79       2623.51        24.50 o                         
  -8  -1   7       1733.59       1660.19        24.01 o                         
  -7  -1   7       3533.89       3496.25        32.88 o                         
  -6  -1   7       2009.84       1996.49        32.16 o                         
  -5  -1   7       4113.48       4279.26        65.75 o                         
  -4  -1   7       2609.35       2587.02        80.17 o                         
  -3  -1   7       7944.36       8131.20       182.43 o                         
  -2  -1   7       1822.55       1734.40        23.13 o                         
  -1  -1   7      15708.71      15436.90        90.80 o                         
   0  -1   7       2428.01       2296.01        20.44 o                         
   1  -1   7      34144.23      32601.29       191.15 o                         
   2  -1   7      12772.40      12269.42        89.83 o                         
   3  -1   7       7616.08       7371.34        89.06 o                         
   4  -1   7        930.90        948.80        20.37 o                         
   5  -1   7        505.62        528.32        14.40 o                         
   6  -1   7        300.01        314.08        13.32 o                         
   7  -1   7        518.69        543.70        13.67 o                         
   8  -1   7        477.87        521.07        16.11 o                         
   9  -1   7       3502.30       3603.63        36.78 o                         
  10  -1   7       2165.70       2080.19        52.18 o                         
  -9   0   7         54.66         55.41         3.80 o                         
  -8   0   7        859.55        862.05        16.50 o                         
  -7   0   7       4474.63       4506.55        41.47 o                         
  -6   0   7       7783.65       7873.57       120.98 o                         
  -5   0   7      14216.50      14605.11       164.07 o                         
  -4   0   7        134.41        198.78        15.89 o                         
  -3   0   7       2497.28       2649.91        45.83 o                         
  -2   0   7         37.73         58.46         5.42 o                         
  -1   0   7       5032.48       4832.19        31.15 o                         
   0   0   7       2803.42       2662.56        29.09 o                         
   1   0   7       4900.18       4641.93        28.61 o                         
   2   0   7       2627.60       2490.16        36.93 o                         
   3   0   7       8548.93       8423.79        47.03 o                         
   4   0   7        773.19        813.96        14.88 o                         
   5   0   7       2883.57       2908.41        33.06 o                         
   6   0   7       4391.59       4409.14        39.79 o                         
   7   0   7      14552.69      14260.21        76.06 o                         
   8   0   7       4597.01       4697.65        45.24 o                         
   9   0   7         21.63         24.34         4.22 o                         
  10   0   7          5.17          7.50         2.54 o                         
  -8   1   7       1804.81       1763.29        21.62 o                         
  -7   1   7        322.27        394.21        14.49 o                         
  -6   1   7        374.40        383.11        11.03 o                         
  -5   1   7       2184.76       2212.47        39.76 o                         
  -4   1   7        994.36       1043.71        29.99 o                         
  -3   1   7       3320.55       3193.56        58.85 o                         
  -2   1   7       2420.44       2336.29        36.75 o                         
  -1   1   7      28922.63      27907.96       205.29 o                         
   0   1   7      25560.21      24455.14        95.99 o                         
   1   1   7      13213.73      12755.40        61.45 o                         
   2   1   7       2245.62       2223.42        22.86 o                         
   3   1   7          4.66         14.11         3.25 o                         
   4   1   7       4182.14       4217.44        36.94 o                         
   5   1   7        615.41        624.14        14.52 o                         
   6   1   7       1937.93       1944.34        27.38 o                         
   7   1   7       5590.22       5502.49        77.19 o                         
   8   1   7      10352.59      10370.08        69.66 o                         
   9   1   7       1797.87       1890.89        29.34 o                         
  10   1   7       2192.36       2191.14        57.25 o                         
  -8   2   7       3443.25       3374.36        44.23 o                         
  -7   2   7       9866.26       9659.89        84.87 o                         
  -6   2   7       4348.91       4342.48        62.77 o                         
  -5   2   7       2895.26       2933.26        30.07 o                         
  -4   2   7       1538.52       1624.75        33.17 o                         
  -3   2   7        225.95        255.07         9.20 o                         
  -2   2   7          0.47         13.47         3.18 o                         
  -1   2   7       9574.08       9383.34       149.03 o                         
   0   2   7       3025.21       2807.10        42.46 o                         
   1   2   7      16247.54      15889.61       104.15 o                         
   2   2   7       6531.06       6330.44        68.48 o                         
   3   2   7       3526.33       3419.03        53.81 o                         
   4   2   7      12430.99      11918.78        80.80 o                         
   5   2   7       1956.80       1817.12        26.84 o                         
   6   2   7       3449.95       3432.56        42.38 o                         
   7   2   7        475.02        484.02        16.23 o                         
   8   2   7         29.57         41.94         4.15 o                         
   9   2   7        830.27        835.84        16.94 o                         
  10   2   7        346.82        364.08        11.36 o                         
  -8   3   7        230.10        234.00         7.44 o                         
  -7   3   7       1897.46       1899.20        28.91 o                         
  -6   3   7        924.20        944.80        18.16 o                         
  -5   3   7       9704.31       9466.62        56.84 o                         
  -4   3   7       5080.61       5113.38        59.60 o                         
  -3   3   7       9285.38       9203.20        74.90 o                         
  -2   3   7       6961.33       6847.66       112.23 o                         
  -1   3   7       2970.88       2944.27        39.87 o                         
   0   3   7       4210.99       4007.60        81.67 o                         
   1   3   7         15.59         25.40         2.93 o                         
   2   3   7       1857.07       1829.93        23.36 o                         
   3   3   7       3735.05       3795.95        30.97 o                         
   4   3   7        894.06        837.18        27.10 o                         
   5   3   7       9869.69       9683.65       148.41 o                         
   6   3   7       6115.10       5869.41        60.05 o                         
   7   3   7       2038.17       2003.24        33.12 o                         
   8   3   7       5970.36       5985.80        72.73 o                         
   9   3   7       2112.67       2159.65        31.01 o                         
  10   3   7       4036.49       4099.81        54.70 o                         
  11   3   7         93.61        100.78         7.61 o                         
  -7   4   7       2809.07       2847.65        26.78 o                         
  -6   4   7       4136.56       4170.85        41.55 o                         
  -5   4   7        366.05        361.19        12.36 o                         
  -4   4   7        798.08        746.08        14.49 o                         
  -3   4   7       3734.09       3669.49        56.03 o                         
  -2   4   7        350.82        348.34        19.81 o                         
  -1   4   7       2405.42       2292.84        35.28 o                         
   0   4   7      12254.80      11822.78       262.81 o                         
   1   4   7      12079.33      11701.55        78.10 o                         
   2   4   7      30656.55      30186.46       376.15 o                         
   3   4   7       6240.98       6264.29        58.77 o                         
   4   4   7       4415.55       4232.65        39.80 o                         
   5   4   7        259.38        265.14        10.92 o                         
   6   4   7        875.96        936.40        26.55 o                         
   7   4   7         72.98         78.27         7.81 o                         
   8   4   7       1867.70       1851.14        23.09 o                         
   9   4   7       5909.41       6035.59        72.93 o                         
  10   4   7       9023.56       8862.55        67.49 o                         
  11   4   7       3434.76       3559.38       124.92 o                         
  -7   5   7       4835.17       4750.06        44.59 o                         
  -6   5   7       5874.70       5849.92        73.96 o                         
  -5   5   7       7809.51       7812.64        66.34 o                         
  -4   5   7       4879.45       4827.30        42.92 o                         
  -3   5   7        642.63        657.58        14.17 o                         
  -2   5   7       8154.73       7757.33        78.76 o                         
  -1   5   7        251.33        261.41        13.55 o                         
   0   5   7       2188.50       2161.98        45.36 o                         
   1   5   7       7912.51       8283.78        79.30 o                         
   2   5   7       7550.80       7163.99        47.59 o                         
   3   5   7       4508.70       4364.96        75.16 o                         
   4   5   7       6846.83       6650.36       171.38 o                         
   5   5   7       2473.34       2451.36        47.76 o                         
   6   5   7      11922.42      11829.08        98.50 o                         
   7   5   7       5691.98       5725.31        84.37 o                         
   8   5   7       3823.48       3726.50        39.03 o                         
   9   5   7         19.80         28.74         5.05 o                         
  10   5   7         82.66         91.72         7.99 o                         
  11   5   7         10.17         12.86         2.77 o                         
  -6   6   7        130.12        146.72         7.92 o                         
  -5   6   7       2557.36       2517.22        34.19 o                         
  -4   6   7        694.60        680.51        19.99 o                         
  -3   6   7       7812.36       7649.83        64.06 o                         
  -2   6   7       1118.35       1112.53        38.48 o                         
  -1   6   7       1104.07       1096.20        35.14 o                         
   0   6   7      15502.02      14831.52       177.01 o                         
   1   6   7       2700.17       2723.89        52.19 o                         
   2   6   7       4488.45       4324.53        61.54 o                         
   3   6   7        369.14        422.97        17.14 o                         
   4   6   7         17.47         46.18         4.86 o                         
   5   6   7        580.85        590.82        17.04 o                         
   6   6   7       1356.51       1346.94        27.17 o                         
   7   6   7       1365.09       1338.13        21.16 o                         
   8   6   7       5208.88       5336.19        54.02 o                         
   9   6   7       3598.88       3640.10        49.73 o                         
  10   6   7       2526.50       2658.96        45.85 o                         
  11   6   7       1231.92       1193.84        59.84 o                         
  -5   7   7       1758.52       1752.02        29.43 o                         
  -4   7   7       1371.46       1443.86        29.44 o                         
  -3   7   7        201.50        230.70        10.09 o                         
  -2   7   7         32.75         44.48         4.27 o                         
  -1   7   7        552.01        560.61        11.82 o                         
   0   7   7       1400.63       1424.27        45.65 o                         
   1   7   7       3013.39       2959.94        82.81 o                         
   2   7   7      14282.13      14146.17       213.73 o                         
   3   7   7       5098.30       4945.18        90.87 o                         
   4   7   7      10060.77       9714.93       109.33 o                         
   5   7   7       5909.77       5972.05       141.75 o                         
   6   7   7       4290.53       4220.82        50.81 o                         
   7   7   7       2073.38       2074.28        28.58 o                         
   8   7   7          9.31         31.02         6.34 o                         
   9   7   7         10.99         28.44         8.44 o                         
  10   7   7       1888.62       1854.02        31.18 o                         
  -5   8   7       3131.73       3092.38        41.33 o                         
  -4   8   7       5761.79       5797.16        45.13 o                         
  -3   8   7       3077.68       3156.79        39.05 o                         
  -2   8   7       7902.66       7915.02        87.99 o                         
  -1   8   7       3403.57       3501.36        39.88 o                         
   0   8   7       7214.32       7301.96        48.34 o                         
   1   8   7        233.60        256.20        10.91 o                         
   2   8   7        248.76        273.84        26.64 o                         
   3   8   7       1332.92       1343.98        38.57 o                         
   4   8   7       8630.60       8567.91       198.07 o                         
   5   8   7        193.12        218.14         9.47 o                         
   6   8   7      11945.15      11833.34        88.07 o                         
   7   8   7       3783.87       3912.52        44.10 o                         
   8   8   7       3339.47       3383.75        40.60 o                         
   9   8   7       2787.23       2775.60        45.10 o                         
  10   8   7        360.80        377.40        13.85 o                         
  -4   9   7        190.69        184.52         7.25 o                         
  -3   9   7         25.92         35.04         5.06 o                         
  -2   9   7       2093.51       2140.67        36.29 o                         
  -1   9   7       1021.32       1065.68        22.94 o                         
   0   9   7       8917.82       9127.99        94.35 o                         
   1   9   7       3091.14       3181.60        38.14 o                         
   2   9   7       7493.32       7355.51        53.69 o                         
   3   9   7       1672.30       1680.31        44.52 o                         
   4   9   7        977.76       1014.98        22.36 o                         
   5   9   7       2506.98       2567.56        35.16 o                         
   6   9   7        962.56        981.97        25.26 o                         
   7   9   7        420.74        462.31        20.27 o                         
   8   9   7       2522.63       2547.69        56.36 o                         
   9   9   7       1250.96       1241.95        21.32 o                         
  10   9   7       2518.74       2408.83        41.22 o                         
  -3  10   7       2136.03       2020.97        21.52 o                         
  -2  10   7       1716.52       1645.22        22.53 o                         
  -1  10   7       1230.76       1278.07        22.62 o                         
   0  10   7          5.02         23.53         4.82 o                         
   1  10   7         87.50        104.53         7.22 o                         
   2  10   7        675.86        768.09        16.59 o                         
   3  10   7       2253.08       2205.77        36.13 o                         
   4  10   7       9931.37       9874.61        76.95 o                         
   5  10   7       3080.72       3109.66        41.19 o                         
   6  10   7       3777.38       3729.97        44.16 o                         
   7  10   7       3906.36       3890.39        51.60 o                         
   8  10   7       2035.68       1997.03        30.26 o                         
   9  10   7       2126.90       2063.51        25.79 o                         
  -1  11   7       1023.13       1043.42        33.62 o                         
   0  11   7       4214.31       4301.43        44.80 o                         
   1  11   7       5433.45       5544.14        45.72 o                         
   2  11   7       1542.19       1680.93        27.72 o                         
   3  11   7       1718.32       1755.42        28.20 o                         
   4  11   7        700.97        744.01        22.24 o                         
   5  11   7        128.87        145.32         9.77 o                         
   6  11   7       1374.01       1337.71        34.15 o                         
   7  11   7       1092.76       1034.54        31.21 o                         
   8  11   7       2954.24       2807.56        56.23 o                         
   0  12   7        537.90        530.71        19.63 o                         
   1  12   7        846.87        800.54        16.61 o                         
   2  12   7       4743.80       4918.49        38.58 o                         
   3  12   7       4571.96       4496.61        65.84 o                         
   4  12   7        698.43        663.74        17.55 o                         
   5  12   7       2165.55       2298.25        38.43 o                         
   6  12   7        614.71        596.18        21.13 o                         
   7  12   7       2717.84       2752.20        53.62 o                         
  -3 -11   8         31.61         32.45        15.42 o                         
  -2 -11   8         10.18          9.97         8.62 o                         
  -1 -11   8          1.27          4.07         1.95 o                         
  -5 -10   8        575.55        554.18        28.39 o                         
  -4 -10   8       4381.80       4337.90        50.22 o                         
  -3 -10   8        512.50        518.44        15.25 o                         
  -2 -10   8       2835.03       2820.02        30.62 o                         
  -1 -10   8       3164.53       3078.11        38.68 o                         
   0 -10   8       2643.78       2635.82        32.08 o                         
   1 -10   8        958.97        937.42        31.70 o                         
   2 -10   8        231.94        222.77        12.40 o                         
  -6  -9   8       2347.21       2407.40        38.36 o                         
  -5  -9   8        662.63        692.21        23.25 o                         
  -4  -9   8        379.80        398.81        14.71 o                         
  -3  -9   8        178.16        172.70        10.47 o                         
  -2  -9   8       1375.39       1340.93        29.42 o                         
  -1  -9   8       2072.39       2088.25        27.72 o                         
   0  -9   8       6035.91       6126.99        68.81 o                         
   1  -9   8       1976.29       1873.76        33.07 o                         
   2  -9   8       3363.60       3249.66        43.84 o                         
   3  -9   8       2083.22       2023.89        32.75 o                         
  -7  -8   8       1593.51       1550.14        24.55 o                         
  -6  -8   8       2255.90       2205.20        28.61 o                         
  -5  -8   8        958.64        959.43        31.48 o                         
  -4  -8   8       7343.13       7602.13        72.80 o                         
  -3  -8   8       3407.46       3511.76        39.43 o                         
  -2  -8   8        757.29        772.17        21.77 o                         
  -1  -8   8       1172.12       1192.11        23.63 o                         
   0  -8   8          2.11         12.45         3.28 o                         
   1  -8   8        279.06        286.36        11.73 o                         
   2  -8   8         12.08         29.11         4.10 o                         
   3  -8   8        716.28        677.36        19.29 o                         
   4  -8   8       1560.47       1547.92        24.47 o                         
   5  -8   8       3652.73       3574.39        38.57 o                         
  -8  -7   8        312.82        307.53         7.56 o                         
  -7  -7   8       1203.45       1223.05        21.77 o                         
  -6  -7   8        673.67        659.04        18.22 o                         
  -5  -7   8       2140.95       2066.30        24.20 o                         
  -4  -7   8       1698.00       1680.82        23.82 o                         
  -3  -7   8       4359.07       4340.29        46.03 o                         
  -2  -7   8       6639.95       6671.07        70.53 o                         
  -1  -7   8       2210.64       2263.20        26.17 o                         
   0  -7   8        606.21        646.92        14.43 o                         
   1  -7   8       8605.09       8728.35       100.86 o                         
   2  -7   8       4536.85       4556.81        39.61 o                         
   3  -7   8       4699.45       4724.06        39.05 o                         
   4  -7   8         57.29         76.36         7.70 o                         
   5  -7   8        200.23        197.52         8.54 o                         
   6  -7   8        143.63        139.66         8.50 o                         
  -8  -6   8       1787.31       1688.29        20.27 o                         
  -7  -6   8       2137.11       1969.31        30.41 o                         
  -6  -6   8       7707.70       7668.84        47.40 o                         
  -5  -6   8       8738.83       8775.64        51.41 o                         
  -4  -6   8       2548.55       2517.37        24.27 o                         
  -3  -6   8       2601.26       2600.62        35.67 o                         
  -2  -6   8        769.48        801.34        20.91 o                         
  -1  -6   8        834.25        897.87        30.97 o                         
   0  -6   8        409.80        420.50        16.84 o                         
   1  -6   8       1509.56       1501.02        19.46 o                         
   2  -6   8       7110.72       7181.72        45.41 o                         
   3  -6   8       9707.47       9696.82        55.82 o                         
   4  -6   8       2221.75       2253.36        30.36 o                         
   5  -6   8       2269.59       2348.03        40.25 o                         
   6  -6   8       1629.18       1599.45        18.91 o                         
   7  -6   8       1063.36       1026.26        21.10 o                         
  -8  -5   8          9.77         22.76         3.71 o                         
  -7  -5   8        185.18        194.69        10.43 o                         
  -6  -5   8       3330.45       3258.00        32.62 o                         
  -5  -5   8       4570.79       4452.63        34.63 o                         
  -4  -5   8       8984.50       8783.04        88.26 o                         
  -3  -5   8       4216.86       4295.92        51.70 o                         
  -2  -5   8       3323.09       3477.11        46.17 o                         
  -1  -5   8       7312.67       7323.53       139.04 o                         
   0  -5   8       4161.66       4148.67        60.29 o                         
   1  -5   8       3448.28       3496.46        42.51 o                         
   2  -5   8        418.02        461.83        15.80 o                         
   3  -5   8        396.53        409.71        10.98 o                         
   4  -5   8        183.51        187.39         8.12 o                         
   5  -5   8        116.22        138.66         7.00 o                         
   6  -5   8       1022.80       1044.31        18.64 o                         
   7  -5   8       1599.24       1654.01        21.45 o                         
  -8  -4   8       3823.21       3817.02        39.99 o                         
  -7  -4   8       6202.16       6176.02        57.82 o                         
  -6  -4   8        978.67        965.96        16.76 o                         
  -5  -4   8       3936.56       3917.67        34.87 o                         
  -4  -4   8         40.53         63.65         7.35 o                         
  -3  -4   8       2059.00       2139.80        36.55 o                         
  -2  -4   8        144.47        140.68         8.26 o                         
  -1  -4   8       4686.20       4691.42        54.59 o                         
   0  -4   8       6358.20       6279.23        53.38 o                         
   1  -4   8       8229.84       8212.93       114.01 o                         
   2  -4   8       2759.23       2675.50        42.84 o                         
   3  -4   8       9098.29       9260.43       105.93 o                         
   4  -4   8       5492.54       5509.10        54.84 o                         
   5  -4   8       3005.65       3026.99        32.12 o                         
   6  -4   8       1197.93       1218.53        19.87 o                         
   7  -4   8         62.10         68.04         5.39 o                         
   8  -4   8        674.24        676.16        14.29 o                         
  -8  -3   8       3043.80       3021.83        31.72 o                         
  -7  -3   8        680.13        669.19        14.75 o                         
  -6  -3   8       1152.69       1132.88        19.89 o                         
  -5  -3   8       6270.64       6238.06        41.34 o                         
  -4  -3   8      15644.33      15895.47       125.28 o                         
  -3  -3   8      24872.09      24228.09       149.47 o                         
  -2  -3   8       3039.14       2827.54        36.84 o                         
  -1  -3   8       1785.99       1748.57        23.47 o                         
   0  -3   8       1868.22       1981.22        25.07 o                         
   1  -3   8        816.17        866.78        22.44 o                         
   2  -3   8        318.60        372.39        14.10 o                         
   3  -3   8       2267.94       2232.62        37.76 o                         
   4  -3   8       9359.67       9361.40       129.80 o                         
   5  -3   8      11669.79      11696.19       122.53 o                         
   6  -3   8       4066.86       4175.84        38.56 o                         
   7  -3   8       1995.19       2087.85        43.79 o                         
   8  -3   8        966.39       1008.52        16.16 o                         
  -8  -2   8        847.13        821.11        15.44 o                         
  -7  -2   8       1208.39       1205.98        20.21 o                         
  -6  -2   8        937.45        918.82        17.34 o                         
  -5  -2   8       1045.13       1022.07        18.16 o                         
  -4  -2   8       1300.66       1278.24        29.72 o                         
  -3  -2   8       8058.46       7770.31        72.40 o                         
  -2  -2   8      10508.24      10290.39        54.31 o                         
  -1  -2   8       6582.82       6261.95        62.71 o                         
   0  -2   8        556.21        532.88        11.55 o                         
   1  -2   8       9164.68       8895.43        90.93 o                         
   2  -2   8       8468.08       8239.63       117.49 o                         
   3  -2   8       2677.45       2562.30        36.09 o                         
   4  -2   8        702.61        754.76        20.11 o                         
   5  -2   8        795.86        823.54        21.68 o                         
   6  -2   8        465.93        496.21        13.17 o                         
   7  -2   8         18.66         29.77         3.81 o                         
   8  -2   8        292.56        304.69        10.17 o                         
   9  -2   8       2374.27       2331.24        51.94 o                         
  -8  -1   8        496.81        500.21        10.62 o                         
  -7  -1   8       5237.36       5144.55        41.58 o                         
  -6  -1   8       1963.58       1887.57        23.19 o                         
  -5  -1   8       8161.27       8105.79        50.87 o                         
  -4  -1   8       2006.29       2039.16        37.39 o                         
  -3  -1   8       3042.45       2937.80        34.29 o                         
  -2  -1   8       1492.13       1458.47        22.10 o                         
  -1  -1   8       1334.22       1431.22        18.61 o                         
   0  -1   8       4767.26       4719.05        30.12 o                         
   1  -1   8       1519.37       1534.46        19.13 o                         
   2  -1   8       4732.24       4828.68        79.68 o                         
   3  -1   8      12515.24      12051.93        79.20 o                         
   4  -1   8       8472.34       8477.91        92.90 o                         
   5  -1   8       3069.04       3068.18        40.44 o                         
   6  -1   8       4551.62       4626.01        54.40 o                         
   7  -1   8       5764.57       5722.54        49.50 o                         
   8  -1   8       1449.13       1481.95        28.02 o                         
   9  -1   8        304.44        328.95        10.69 o                         
  -8   0   8        494.00        467.67         9.66 o                         
  -7   0   8         72.54         71.03         5.33 o                         
  -6   0   8         71.00         81.36         5.94 o                         
  -5   0   8       6388.50       6354.37        58.30 o                         
  -4   0   8       4785.78       4728.04        61.72 o                         
  -3   0   8      15151.99      14770.64       101.54 o                         
  -2   0   8       8932.10       8513.45        56.62 o                         
  -1   0   8      16547.30      15208.33        76.12 o                         
   0   0   8       4152.63       3766.73        31.00 o                         
   1   0   8      10674.90      10807.55        67.64 o                         
   2   0   8       1070.30       1021.11        22.86 o                         
   3   0   8       6527.71       6985.16        63.87 o                         
   4   0   8       1695.14       1685.88        24.38 o                         
   5   0   8       1744.00       1656.49        31.80 o                         
   6   0   8       3211.17       3207.64        37.17 o                         
   7   0   8       6495.33       6585.52        89.25 o                         
   8   0   8       6540.65       6610.40        71.23 o                         
   9   0   8       2759.89       2762.30        40.52 o                         
  10   0   8        909.94        930.81        16.44 o                         
  -8   1   8       1540.16       1524.95        27.82 o                         
  -7   1   8       4543.12       4580.81        48.47 o                         
  -6   1   8       2654.54       2561.49        26.62 o                         
  -5   1   8       5592.92       5333.84        39.89 o                         
  -4   1   8        395.77        375.37        13.97 o                         
  -3   1   8        523.10        472.26        11.85 o                         
  -2   1   8       1002.33        968.15        15.24 o                         
  -1   1   8      15007.34      14582.16       136.35 o                         
   0   1   8       5062.61       4722.89        47.20 o                         
   1   1   8       7158.40       6726.37        50.29 o                         
   2   1   8       5970.79       5880.50        42.51 o                         
   3   1   8      20789.46      21869.38       299.18 o                         
   4   1   8      20196.91      20423.61       172.65 o                         
   5   1   8        276.72        299.70        10.02 o                         
   6   1   8        271.35        273.63        12.25 o                         
   7   1   8         30.29         41.82         3.93 o                         
   8   1   8         38.61         41.69         5.21 o                         
   9   1   8        192.59        204.72         8.66 o                         
  10   1   8       1068.11       1076.63        41.65 o                         
  -8   2   8          6.86         14.23         2.48 o                         
  -7   2   8       2540.65       2483.90        33.78 o                         
  -6   2   8        376.56        373.63        12.34 o                         
  -5   2   8       6196.87       6106.21        37.47 o                         
  -4   2   8       7449.42       7591.98        80.47 o                         
  -3   2   8       7589.51       7588.87        74.53 o                         
  -2   2   8      11257.71      11343.33        87.57 o                         
  -1   2   8       2829.30       2829.80        28.26 o                         
   0   2   8       2668.33       2586.92        31.36 o                         
   1   2   8        538.79        529.36        14.45 o                         
   2   2   8        200.21        212.05         7.65 o                         
   3   2   8       1896.96       1913.27        26.32 o                         
   4   2   8       4242.19       4181.12        36.95 o                         
   5   2   8       9971.60       9674.61        76.23 o                         
   6   2   8       6895.13       6963.89        68.14 o                         
   7   2   8       5441.77       5455.17        47.57 o                         
   8   2   8       4570.57       4660.44        50.89 o                         
   9   2   8       3184.29       3335.96        35.97 o                         
  10   2   8       1989.06       2065.99        59.21 o                         
  -7   3   8       1561.85       1584.17        27.96 o                         
  -6   3   8       2112.95       2127.11        29.49 o                         
  -5   3   8        152.24        162.61         7.12 o                         
  -4   3   8         65.98         78.89         5.26 o                         
  -3   3   8       5470.94       5291.90        98.93 o                         
  -2   3   8       5049.42       4761.89        93.59 o                         
  -1   3   8       9770.96       9301.53        77.27 o                         
   0   3   8      14033.54      13637.78       104.25 o                         
   1   3   8      16184.45      15791.54       118.44 o                         
   2   3   8      16239.42      15916.54        99.43 o                         
   3   3   8       8021.14       7860.84        57.24 o                         
   4   3   8       4522.94       4465.26        41.86 o                         
   5   3   8        170.85        186.50        10.83 o                         
   6   3   8        553.05        552.87        19.31 o                         
   7   3   8       1777.25       1756.10        26.70 o                         
   8   3   8       2272.13       2294.57        34.17 o                         
   9   3   8       4678.90       4913.65        67.80 o                         
  10   3   8       4767.97       4895.61        58.45 o                         
  -7   4   8       4867.20       4781.69        47.91 o                         
  -6   4   8       4388.92       4362.67        38.35 o                         
  -5   4   8       3142.44       3252.04        45.43 o                         
  -4   4   8       7913.15       7804.75        45.38 o                         
  -3   4   8       2154.15       2101.26        35.84 o                         
  -2   4   8       2871.05       2886.95        41.80 o                         
  -1   4   8        870.43        837.55        18.41 o                         
   0   4   8        520.47        491.21        13.60 o                         
   1   4   8       1487.22       1435.72        24.77 o                         
   2   4   8       4732.21       4587.36        39.49 o                         
   3   4   8       6759.55       6575.24        50.03 o                         
   4   4   8      10609.65      10405.28       180.98 o                         
   5   4   8       5932.75       5874.96        58.55 o                         
   6   4   8       2927.09       2839.71        38.85 o                         
   7   4   8       1186.33       1152.47        20.43 o                         
   8   4   8       2176.10       2180.50        28.38 o                         
   9   4   8        616.46        632.47        20.88 o                         
  10   4   8         57.00         76.99         7.18 o                         
  -6   5   8        203.96        181.93         7.04 o                         
  -5   5   8        285.47        280.55        10.69 o                         
  -4   5   8       1870.33       1850.43        28.87 o                         
  -3   5   8       6910.31       6622.01        50.11 o                         
  -2   5   8      13693.12      12931.18       127.16 o                         
  -1   5   8       3367.08       3249.49        59.74 o                         
   0   5   8       3619.59       3537.91        44.75 o                         
   1   5   8       3888.37       3847.37        41.57 o                         
   2   5   8      12726.26      12880.72        97.99 o                         
   3   5   8       2655.34       2589.57        55.74 o                         
   4   5   8        717.74        761.14        16.71 o                         
   5   5   8       1221.76       1231.05        24.76 o                         
   6   5   8       2135.62       2134.64        37.24 o                         
   7   5   8       5475.95       5386.35        60.19 o                         
   8   5   8       3075.57       3126.45        42.66 o                         
   9   5   8       5165.01       5561.29        99.22 o                         
  10   5   8       6223.57       6323.03        56.13 o                         
  -6   6   8       8200.68       8126.44        48.86 o                         
  -5   6   8       3571.75       3554.77        43.39 o                         
  -4   6   8       3710.72       3780.12        42.22 o                         
  -3   6   8        199.02        199.70         8.43 o                         
  -2   6   8        103.44         95.41         4.98 o                         
  -1   6   8         60.12        107.15        39.94 o                         
   0   6   8       3456.53       3447.20        62.61 o                         
   1   6   8       4340.55       4330.06        80.73 o                         
   2   6   8      13535.41      12997.80       354.25 o                         
   3   6   8      13976.03      13471.90       133.14 o                         
   4   6   8      11304.39      10824.80        94.30 o                         
   5   6   8       2263.90       2291.38        43.85 o                         
   6   6   8        519.70        540.31        17.52 o                         
   7   6   8        638.42        623.03        14.90 o                         
   8   6   8         26.26         35.40         5.47 o                         
   9   6   8        920.88       1033.18        26.99 o                         
  10   6   8       2851.88       2909.36        38.75 o                         
  -5   7   8       3393.99       3369.74        44.30 o                         
  -4   7   8       8568.01       8817.59        96.11 o                         
  -3   7   8       2109.93       2108.01        28.80 o                         
  -2   7   8       4676.43       4684.41        51.20 o                         
  -1   7   8       2485.39       2481.12        24.94 o                         
   0   7   8       1558.63       1591.49        34.88 o                         
   1   7   8         29.84         42.48        10.69 o                         
   2   7   8        821.00        801.97        29.41 o                         
   3   7   8        850.63        823.28        29.81 o                         
   4   7   8       8291.43       8201.47       144.81 o                         
   5   7   8       1385.50       1428.17        40.94 o                         
   6   7   8       4443.97       4412.48        40.68 o                         
   7   7   8       3932.67       3995.66        34.10 o                         
   8   7   8       4482.14       4595.96        54.51 o                         
   9   7   8       2092.45       2300.66        50.96 o                         
  10   7   8        792.46        789.26        19.25 o                         
  -4   8   8          5.18         23.88         7.56 o                         
  -3   8   8         33.69         46.67         4.41 o                         
  -2   8   8       1959.46       2023.85        28.58 o                         
  -1   8   8        935.54        942.43        19.97 o                         
   0   8   8      10036.77       9854.09        65.63 o                         
   1   8   8       6655.76       6682.33        82.14 o                         
   2   8   8       4779.68       4775.69        46.79 o                         
   3   8   8       2700.21       2693.08        33.70 o                         
   4   8   8       6014.45       6026.86        56.71 o                         
   5   8   8        847.12        836.83        20.79 o                         
   6   8   8        100.23        114.63         8.05 o                         
   7   8   8        863.72        930.62        23.95 o                         
   8   8   8       2481.69       2531.31        52.79 o                         
   9   8   8       3127.89       3125.62        39.28 o                         
  10   8   8       3789.83       3787.09        40.11 o                         
  -3   9   8       5759.50       5721.71        58.35 o                         
  -2   9   8       1752.91       1740.69        30.46 o                         
  -1   9   8        259.55        279.35        11.36 o                         
   0   9   8        664.62        678.24        18.72 o                         
   1   9   8        604.22        572.61        18.22 o                         
   2   9   8       1339.94       1326.72        25.15 o                         
   3   9   8       3438.33       3472.79        45.57 o                         
   4   9   8      10276.53      10157.69        73.98 o                         
   5   9   8      14307.01      14322.99       108.25 o                         
   6   9   8       6775.54       6977.96        67.49 o                         
   7   9   8        871.96        870.79        22.14 o                         
   8   9   8        819.83        824.79        36.14 o                         
   9   9   8       2008.86       1970.33        43.41 o                         
  10   9   8        241.37        231.16        18.36 o                         
  -2  10   8       6464.50       6171.95        44.20 o                         
  -1  10   8       1703.06       1676.68        40.52 o                         
   0  10   8        720.34        763.07        15.87 o                         
   1  10   8       4394.22       4393.60        54.69 o                         
   2  10   8       3393.86       3426.51        43.68 o                         
   3  10   8       2213.48       2191.13        34.56 o                         
   4  10   8        478.72        485.58        16.76 o                         
   5  10   8       1556.98       1605.17        33.68 o                         
   6  10   8        809.72        843.29        29.94 o                         
   7  10   8        916.51        875.04        31.20 o                         
   8  10   8       1796.82       1685.58        72.30 o                         
   9  10   8       3074.30       3101.33        42.78 o                         
  -1  11   8         26.12         36.12         6.38 o                         
   0  11   8        115.71        122.62         9.24 o                         
   1  11   8        794.45        808.54        20.01 o                         
   2  11   8       4760.81       4641.12        78.47 o                         
   3  11   8       6773.91       6910.10        79.83 o                         
   4  11   8       2566.32       2603.05        39.40 o                         
   5  11   8       1421.20       1420.67        29.72 o                         
   6  11   8       1407.05       1452.43        34.66 o                         
   7  11   8       1800.15       1808.34        34.18 o                         
   8  11   8        688.08        637.10        20.55 o                         
   1  12   8       1145.66       1074.49        21.28 o                         
   2  12   8        144.04        162.24         9.79 o                         
   3  12   8        609.99        621.69        20.08 o                         
   4  12   8       1084.44       1075.43        26.65 o                         
   5  12   8       2133.32       2123.91        27.17 o                         
   6  12   8       1503.26       1439.86        22.47 o                         
   7  12   8       4053.08       3909.21        59.47 o                         
  -4 -10   9         11.92         11.68         5.81 o                         
  -3 -10   9         20.10         27.78         3.85 o                         
  -2 -10   9        762.36        769.16        19.11 o                         
  -1 -10   9       2950.24       2885.41        29.17 o                         
   0 -10   9       3266.81       3221.29        37.98 o                         
   1 -10   9       2186.71       1662.80       452.30 o                         
  -6  -9   9       1973.03       1963.86        28.57 o                         
  -5  -9   9        154.19        164.46        10.05 o                         
  -4  -9   9       2549.38       2480.26        31.21 o                         
  -3  -9   9       4038.58       3917.80        37.01 o                         
  -2  -9   9       2905.23       2862.56        30.94 o                         
  -1  -9   9        207.80        222.89         8.61 o                         
   0  -9   9        223.69        222.81         9.52 o                         
   1  -9   9         40.50         43.69         4.30 o                         
   2  -9   9         14.28         25.41         7.73 o                         
   3  -9   9        761.64        646.23        61.09 o                         
  -6  -8   9         74.95         91.69         6.30 o                         
  -5  -8   9         10.73         17.93         3.51 o                         
  -4  -8   9        142.38        163.39         8.62 o                         
  -3  -8   9       3593.01       3595.19        40.42 o                         
  -2  -8   9       6107.86       6210.34       102.65 o                         
  -1  -8   9       4211.23       4234.48        37.52 o                         
   0  -8   9        767.45        810.45        18.34 o                         
   1  -8   9        228.57        259.49        11.43 o                         
   2  -8   9       4241.00       4172.53        40.89 o                         
   3  -8   9       2115.07       2046.12        26.16 o                         
   4  -8   9        125.96        129.02         5.80 o                         
  -7  -7   9       4422.71       4340.96        34.85 o                         
  -6  -7   9       3106.88       3116.01        35.26 o                         
  -5  -7   9       4190.68       4177.48        62.90 o                         
  -4  -7   9       1818.96       1857.98        28.72 o                         
  -3  -7   9         36.17         47.50         5.25 o                         
  -2  -7   9         35.04         35.16         4.26 o                         
  -1  -7   9        581.87        594.41        17.20 o                         
   0  -7   9       2963.14       2994.05        31.49 o                         
   1  -7   9       2340.32       2362.39        28.14 o                         
   2  -7   9       4116.64       4132.50        35.92 o                         
   3  -7   9       3564.26       3611.87        53.16 o                         
   4  -7   9       2590.45       2539.75        32.32 o                         
   5  -7   9        418.52        423.17        11.13 o                         
  -7  -6   9        113.29        135.08         7.37 o                         
  -6  -6   9       2711.66       2655.19        45.70 o                         
  -5  -6   9       3063.79       2965.48        28.62 o                         
  -4  -6   9       2308.03       2300.14        27.90 o                         
  -3  -6   9       4492.43       4574.65        37.69 o                         
  -2  -6   9       2554.23       2568.46        30.49 o                         
  -1  -6   9       3553.04       3531.16        31.00 o                         
   0  -6   9       3733.94       3725.09        33.74 o                         
   1  -6   9        155.68        175.47         7.22 o                         
   2  -6   9         26.32         41.64         4.47 o                         
   3  -6   9         87.71        101.49         7.70 o                         
   4  -6   9        385.92        393.78        18.60 o                         
   5  -6   9        168.81        180.07        10.83 o                         
   6  -6   9       2289.65       2218.97        37.54 o                         
  -8  -5   9       3917.80       3926.09        41.09 o                         
  -7  -5   9       3570.08       3531.63        38.82 o                         
  -6  -5   9        988.19        999.48        20.35 o                         
  -5  -5   9       1401.50       1386.18        20.62 o                         
  -4  -5   9        531.66        512.14        11.52 o                         
  -3  -5   9          8.84         24.01         3.17 o                         
  -2  -5   9        498.70        508.17        16.17 o                         
  -1  -5   9       4869.11       4794.88        55.76 o                         
   0  -5   9      10151.40      10160.09       122.64 o                         
   1  -5   9       6375.75       6394.68        57.97 o                         
   2  -5   9       6752.62       6747.53        61.11 o                         
   3  -5   9       2708.65       2763.50        32.42 o                         
   4  -5   9       5887.92       5997.72        75.06 o                         
   5  -5   9       1974.93       2038.10        30.57 o                         
   6  -5   9         42.10         46.09         4.07 o                         
   7  -5   9        224.10        203.10         8.18 o                         
  -8  -4   9       1681.63       1698.29        23.20 o                         
  -7  -4   9       3707.38       3681.05        42.10 o                         
  -6  -4   9       4593.07       4586.50        36.46 o                         
  -5  -4   9       4138.30       4058.60        47.56 o                         
  -4  -4   9       4051.99       3964.33        34.75 o                         
  -3  -4   9      10006.64       9756.13       115.08 o                         
  -2  -4   9       5896.67       5895.30        71.39 o                         
  -1  -4   9        244.80        251.70        12.28 o                         
   0  -4   9        697.65        745.54        18.74 o                         
   1  -4   9        815.83        812.29        20.19 o                         
   2  -4   9        829.68        854.37        20.93 o                         
   3  -4   9        623.91        638.41        20.46 o                         
   4  -4   9       4381.86       4387.79        52.52 o                         
   5  -4   9       4912.06       4975.03        47.10 o                         
   6  -4   9       4861.76       4929.06        67.93 o                         
   7  -4   9       1406.77       1412.41        20.86 o                         
   8  -4   9         42.68         50.30         2.92 o                         
  -8  -3   9        612.85        606.28        14.26 o                         
  -7  -3   9         98.61        107.22         6.13 o                         
  -6  -3   9         14.02         24.90         4.53 o                         
  -5  -3   9        744.56        741.75        14.88 o                         
  -4  -3   9       2442.25       2465.24        26.68 o                         
  -3  -3   9       2712.25       2736.15        41.74 o                         
  -2  -3   9       5588.30       5519.51        60.82 o                         
  -1  -3   9       6640.88       6493.14        46.78 o                         
   0  -3   9       5654.44       5569.77        43.62 o                         
   1  -3   9       2890.74       2883.04        36.05 o                         
   2  -3   9       4219.85       4386.71        70.42 o                         
   3  -3   9       1988.13       2026.29        50.48 o                         
   4  -3   9        462.48        493.04        16.98 o                         
   5  -3   9         29.39         44.39         6.16 o                         
   6  -3   9        759.43        781.75        17.64 o                         
   7  -3   9        142.98        163.74         8.30 o                         
   8  -3   9       1937.75       1958.08        34.53 o                         
  -8  -2   9       3979.53       3950.42        61.47 o                         
  -7  -2   9       5945.95       5827.18        75.80 o                         
  -6  -2   9       2250.04       2252.45        25.09 o                         
  -5  -2   9       3748.39       3666.76        33.38 o                         
  -4  -2   9       5841.66       5871.11        63.90 o                         
  -3  -2   9       4420.26       4336.42        47.00 o                         
  -2  -2   9       2148.31       2128.94        27.92 o                         
  -1  -2   9         79.36         80.04         4.98 o                         
   0  -2   9       3795.64       3754.15        31.87 o                         
   1  -2   9       4915.84       4873.97        64.55 o                         
   2  -2   9       4392.96       4359.38        41.25 o                         
   3  -2   9       7533.76       7606.94        84.97 o                         
   4  -2   9       9274.02       9314.65        80.28 o                         
   5  -2   9       7508.84       7596.54        45.38 o                         
   6  -2   9       1568.52       1585.51        22.80 o                         
   7  -2   9       2138.14       2205.10        33.53 o                         
   8  -2   9         29.87         35.72         3.78 o                         
   9  -2   9          0.40          7.62         3.80 o                         
  -8  -1   9         74.54         77.83         4.04 o                         
  -7  -1   9       1888.92       1863.45        20.68 o                         
  -6  -1   9        970.06        980.00        16.61 o                         
  -5  -1   9       5507.68       5456.18        38.49 o                         
  -4  -1   9       6782.21       6635.20        67.23 o                         
  -3  -1   9      10199.07       9795.14        85.05 o                         
  -2  -1   9      12203.99      11502.91        79.38 o                         
  -1  -1   9      10125.16       9724.42        76.52 o                         
   0  -1   9       1530.02       1456.94        20.95 o                         
   1  -1   9       2613.25       2593.64        28.35 o                         
   2  -1   9        636.22        714.26        14.35 o                         
   3  -1   9        118.36        145.63         8.63 o                         
   4  -1   9       1337.72       1321.09        26.64 o                         
   5  -1   9       4198.98       4236.88        67.76 o                         
   6  -1   9       2494.40       2564.16        28.96 o                         
   7  -1   9       3818.09       3899.41        54.17 o                         
   8  -1   9       2359.44       2378.36        40.96 o                         
   9  -1   9       2529.76       2577.46        44.77 o                         
  -8   0   9       2320.29       2150.92        43.67 o                         
  -7   0   9       2180.55       2110.89        23.35 o                         
  -6   0   9       1249.26       1249.74        17.22 o                         
  -5   0   9       2083.82       2016.08        23.00 o                         
  -4   0   9       1416.68       1359.23        26.86 o                         
  -3   0   9        328.36        288.11        11.05 o                         
  -2   0   9       5323.30       5055.86        42.38 o                         
  -1   0   9       1466.55       1336.31        23.16 o                         
   0   0   9       8429.60       8066.32        54.36 o                         
   1   0   9       5082.21       4948.58        37.78 o                         
   2   0   9       6315.48       6213.27        46.61 o                         
   3   0   9       7257.74       7303.20       131.58 o                         
   4   0   9       2453.69       2456.82        38.07 o                         
   5   0   9       4761.83       4807.28        55.40 o                         
   6   0   9        672.33        688.35        13.89 o                         
   7   0   9        165.72        176.20        10.05 o                         
   8   0   9        677.78        686.43        16.72 o                         
   9   0   9        313.92        319.84        10.81 o                         
  10   0   9        760.79        658.22        16.44 o                         
  -8   1   9         24.17         33.64         2.97 o                         
  -7   1   9       1744.14       1807.59        24.29 o                         
  -6   1   9       3064.31       2998.78        30.42 o                         
  -5   1   9       8686.17       8248.29        57.63 o                         
  -4   1   9       8346.66       8166.39        78.15 o                         
  -3   1   9       5666.02       5523.16        52.19 o                         
  -2   1   9       9614.28       9299.59        82.10 o                         
  -1   1   9       1918.24       1693.93        25.72 o                         
   0   1   9       1141.67       1063.74        17.43 o                         
   1   1   9       1331.20       1312.70        19.30 o                         
   2   1   9       4884.30       4934.91        47.34 o                         
   3   1   9       3229.55       3216.55        41.51 o                         
   4   1   9       6685.50       6685.62        68.61 o                         
   5   1   9      11734.93      11420.18       113.21 o                         
   6   1   9       7476.68       7527.33        72.55 o                         
   7   1   9       8201.49       8135.12        63.26 o                         
   8   1   9       4374.25       4602.24        48.28 o                         
   9   1   9       1033.54       1121.97        24.12 o                         
  10   1   9        110.79        118.87         6.27 o                         
  -7   2   9       1417.35       1398.62        22.48 o                         
  -6   2   9        194.09        198.23         8.15 o                         
  -5   2   9        489.97        516.64        11.60 o                         
  -4   2   9        229.45        257.16         8.05 o                         
  -3   2   9       2318.85       2271.09        29.74 o                         
  -2   2   9       7155.59       6711.56        61.26 o                         
  -1   2   9      16865.26      15894.74        91.93 o                         
   0   2   9      22425.37      21680.71       103.26 o                         
   1   2   9       9136.21       8874.23       107.57 o                         
   2   2   9       3066.47       3059.22        34.05 o                         
   3   2   9       1202.28       1179.13        19.36 o                         
   4   2   9        549.75        596.07        16.46 o                         
   5   2   9         18.19         21.09         3.74 o                         
   6   2   9       1371.31       1417.27        31.45 o                         
   7   2   9       6601.83       6701.06        61.34 o                         
   8   2   9       1914.96       1986.53        31.57 o                         
   9   2   9       3837.55       4059.97        52.68 o                         
  10   2   9        985.60        982.49        38.60 o                         
  -7   3   9       5075.31       5079.88        37.17 o                         
  -6   3   9       2177.57       2150.39        29.94 o                         
  -5   3   9        743.94        769.41        15.22 o                         
  -4   3   9       2179.30       2121.52        22.55 o                         
  -3   3   9       4476.16       4306.64       103.23 o                         
  -2   3   9       2028.42       1945.23        41.90 o                         
  -1   3   9        335.93        340.63        13.94 o                         
   0   3   9       3071.49       2869.31        38.51 o                         
   1   3   9       2281.10       2202.24        28.71 o                         
   2   3   9       1178.27       1189.68        24.43 o                         
   3   3   9       5145.17       5175.19        67.38 o                         
   4   3   9       4305.65       4195.31        62.07 o                         
   5   3   9      16739.13      16863.05       162.81 o                         
   6   3   9       4727.08       4676.59        58.27 o                         
   7   3   9       2797.19       2801.31        33.79 o                         
   8   3   9       1090.27       1098.14        28.54 o                         
   9   3   9         41.12         57.28         8.30 o                         
  10   3   9        698.50        744.34        19.14 o                         
  -6   4   9        162.69        163.76         7.72 o                         
  -5   4   9        142.47        140.32         7.46 o                         
  -4   4   9       1324.17       1269.57        23.86 o                         
  -3   4   9       7932.94       7656.61        48.84 o                         
  -2   4   9      13314.60      12831.26       195.97 o                         
  -1   4   9       8038.62       7684.63        69.37 o                         
   0   4   9       3533.44       3529.16        43.51 o                         
   1   4   9       1271.60       1193.66        25.17 o                         
   2   4   9       3846.57       3756.11        82.04 o                         
   3   4   9       1890.12       1844.29        25.44 o                         
   4   4   9         49.05         68.15         6.07 o                         
   5   4   9       6814.19       6707.04        61.32 o                         
   6   4   9       5149.54       5124.38        53.79 o                         
   7   4   9       6598.47       6543.14        52.63 o                         
   8   4   9       1327.83       1343.18        28.02 o                         
   9   4   9       3757.29       4092.59        74.60 o                         
  10   4   9       3458.49       3714.58        60.71 o                         
  -6   5   9       3743.54       3651.15        42.96 o                         
  -5   5   9       2084.31       2059.58        29.03 o                         
  -4   5   9       2096.80       2060.69        26.14 o                         
  -3   5   9        267.77        277.07         8.51 o                         
  -2   5   9       5635.36       5466.23        48.87 o                         
  -1   5   9       6774.14       6735.80       117.18 o                         
   0   5   9       2169.10       2074.63        29.42 o                         
   1   5   9      10430.46      10134.00       169.82 o                         
   2   5   9       9204.02       9148.33        89.54 o                         
   3   5   9      18060.86      17492.96       213.63 o                         
   4   5   9       4240.82       4143.07        58.73 o                         
   5   5   9        392.23        437.33        14.07 o                         
   6   5   9         39.14         46.40         5.88 o                         
   7   5   9        508.15        489.03        13.45 o                         
   8   5   9        253.09        260.40        12.70 o                         
   9   5   9       1735.60       1836.18        34.55 o                         
  10   5   9       1612.41       1605.76        50.56 o                         
  -5   6   9       5997.24       5806.50        59.03 o                         
  -4   6   9       1993.05       1956.32        35.15 o                         
  -3   6   9       4172.41       4112.14        37.71 o                         
  -2   6   9       3152.45       3129.97        31.25 o                         
  -1   6   9       4879.44       4822.36        47.10 o                         
   0   6   9        392.49        384.92        21.02 o                         
   1   6   9         90.46        100.23         8.41 o                         
   2   6   9        113.51        123.47        11.64 o                         
   3   6   9       2685.32       2573.80        43.25 o                         
   4   6   9        744.38        767.97        51.63 o                         
   5   6   9       5081.98       4986.78        75.59 o                         
   6   6   9       4928.75       5017.46        48.28 o                         
   7   6   9       5723.60       5897.99        86.68 o                         
   8   6   9       4483.48       4671.56        51.67 o                         
   9   6   9        914.51        911.14        24.43 o                         
  10   6   9        830.02        870.83        18.26 o                         
  -5   7   9          5.47         15.07         3.26 o                         
  -4   7   9        270.83        263.02        10.70 o                         
  -3   7   9        146.55        179.50        10.85 o                         
  -2   7   9       2205.94       2266.42        34.61 o                         
  -1   7   9       5705.43       5591.84        56.34 o                         
   0   7   9      14736.14      14537.86        85.43 o                         
   1   7   9      13195.91      13362.23        74.04 o                         
   2   7   9       2517.85       2565.95        73.93 o                         
   3   7   9       3279.41       3462.66        92.93 o                         
   4   7   9       2572.73       2538.64        45.93 o                         
   5   7   9       1270.97       1276.38        25.52 o                         
   6   7   9        115.30        121.09         7.67 o                         
   7   7   9       6435.74       6545.38        52.54 o                         
   8   7   9       3964.49       4064.97        49.47 o                         
   9   7   9       3025.44       3138.81        51.85 o                         
  10   7   9       3517.25       3436.65        56.51 o                         
  -4   8   9       2735.24       2624.21        35.42 o                         
  -3   8   9       3733.24       3769.96        52.55 o                         
  -2   8   9       2128.47       2190.41        31.14 o                         
  -1   8   9          2.34         11.80         3.97 o                         
   0   8   9       2288.56       2373.63        32.17 o                         
   1   8   9       2939.17       2914.41        33.43 o                         
   2   8   9        800.98        799.58        21.40 o                         
   3   8   9       2747.44       2802.10        46.82 o                         
   4   8   9       6809.66       6684.82        55.65 o                         
   5   8   9       7281.98       7264.36        63.47 o                         
   6   8   9       8580.41       8568.90       146.34 o                         
   7   8   9         61.32         82.74         8.72 o                         
   8   8   9        177.03        187.39        20.14 o                         
   9   8   9          8.77         18.98         3.96 o                         
  10   8   9        165.30        176.11        10.08 o                         
  -3   9   9       3483.74       3447.88        32.13 o                         
  -2   9   9       6287.48       6250.79        67.93 o                         
  -1   9   9       2398.07       2374.41        34.05 o                         
   0   9   9       2029.43       2079.38        37.34 o                         
   1   9   9        183.43        195.41         9.52 o                         
   2   9   9       1471.01       1436.13        33.22 o                         
   3   9   9       1148.24       1160.16        25.41 o                         
   4   9   9          0.83         13.77         5.29 o                         
   5   9   9       3137.66       3175.56        37.88 o                         
   6   9   9       3537.31       3662.97        53.31 o                         
   7   9   9       2214.14       2245.80        47.92 o                         
   8   9   9       1130.93       1168.24        30.51 o                         
   9   9   9        664.07        659.99        16.89 o                         
  -2  10   9         17.75         19.58         5.06 o                         
  -1  10   9        755.89        726.42        20.15 o                         
   0  10   9       1187.96       1150.38        22.92 o                         
   1  10   9       3289.62       3195.33        47.08 o                         
   2  10   9       4640.55       4639.42        55.57 o                         
   3  10   9       4929.67       4870.65        53.00 o                         
   4  10   9       5445.50       5468.24        83.06 o                         
   5  10   9       1701.27       1749.05        33.83 o                         
   6  10   9       3427.53       3431.22        57.79 o                         
   7  10   9         56.14         66.98         8.09 o                         
   8  10   9        102.78        101.42         8.39 o                         
   9  10   9        398.43        348.79        17.35 o                         
   0  11   9       1291.13       1247.32        23.44 o                         
   1  11   9         87.53        100.13         6.63 o                         
   2  11   9        331.27        329.70        13.08 o                         
   3  11   9       1302.49       1304.33        28.29 o                         
   4  11   9       3259.06       3194.59        40.84 o                         
   5  11   9       1988.74       1972.54        54.23 o                         
   6  11   9       4164.93       4155.73       100.47 o                         
   7  11   9       2453.11       2323.41        36.62 o                         
   8  11   9       4424.48       4165.92       105.12 o                         
   2  12   9       1547.28       1459.23        90.84 o                         
   3  12   9        603.72        569.92        17.32 o                         
   4  12   9       1189.25       1170.09        25.50 o                         
   5  12   9        638.45        624.56        17.61 o                         
   6  12   9          2.30         11.49         3.17 o                         
  -2 -10  10       1863.81       1652.73       270.19 o                         
  -1 -10  10        121.57        120.79         6.49 o                         
  -5  -9  10        985.74        969.32        19.11 o                         
  -4  -9  10        648.59        610.51        19.22 o                         
  -3  -9  10       4285.86       4125.40        32.66 o                         
  -2  -9  10       3024.55       2945.62        31.59 o                         
  -1  -9  10       2171.79       2153.18        31.47 o                         
   0  -9  10       6121.80       5948.04        50.07 o                         
   1  -9  10        479.75        471.61        16.29 o                         
   2  -9  10       1732.10       1473.43       173.22 o                         
  -6  -8  10       2523.77       2501.59        33.41 o                         
  -5  -8  10        737.68        733.92        17.07 o                         
  -4  -8  10       1387.26       1340.48        22.79 o                         
  -3  -8  10         68.92         77.76         5.47 o                         
  -2  -8  10         81.69         89.45         5.90 o                         
  -1  -8  10       1742.72       1783.21        28.93 o                         
   0  -8  10        779.90        820.08        18.79 o                         
   1  -8  10       1314.56       1278.82        22.72 o                         
   2  -8  10       2406.72       2390.34        42.20 o                         
   3  -8  10       2047.73       1894.11        21.73 o                         
   4  -8  10       1628.76       1428.65        36.71 o                         
  -6  -7  10       1501.77       1471.29        24.81 o                         
  -5  -7  10       2316.13       2257.20        29.41 o                         
  -4  -7  10       1411.30       1465.60        26.03 o                         
  -3  -7  10       2471.80       2494.29        32.24 o                         
  -2  -7  10       4402.94       4505.31        36.88 o                         
  -1  -7  10       2782.74       2810.88        32.04 o                         
   0  -7  10       5371.80       5377.33        56.92 o                         
   1  -7  10        339.55        360.99        12.46 o                         
   2  -7  10        141.08        143.20         8.66 o                         
   3  -7  10         16.76         25.39         3.91 o                         
   4  -7  10       1079.09       1036.31        18.64 o                         
   5  -7  10        344.24        327.09         8.39 o                         
  -7  -6  10       2653.85       2656.52        31.45 o                         
  -6  -6  10       2381.23       2308.55        29.72 o                         
  -5  -6  10        426.20        397.19        12.17 o                         
  -4  -6  10          9.41         23.44         4.37 o                         
  -3  -6  10        871.59        878.64        17.08 o                         
  -2  -6  10       2735.97       2736.73        33.46 o                         
  -1  -6  10       2420.28       2440.27        24.05 o                         
   0  -6  10       9301.28       9268.48       102.66 o                         
   1  -6  10       2842.87       2800.53        30.31 o                         
   2  -6  10       7606.52       7735.00        64.21 o                         
   3  -6  10        900.53        917.14        26.56 o                         
   4  -6  10        628.27        635.61        20.26 o                         
   5  -6  10        788.62        759.81        16.91 o                         
   6  -6  10        438.76        389.44         9.48 o                         
  -7  -5  10       3114.62       3121.38        43.80 o                         
  -6  -5  10       5866.34       5831.75        44.43 o                         
  -5  -5  10       4040.79       4096.56        35.47 o                         
  -4  -5  10       4427.28       4386.92        38.29 o                         
  -3  -5  10       1217.76       1202.08        18.22 o                         
  -2  -5  10       3130.39       3051.44        27.35 o                         
  -1  -5  10        112.53        133.85         6.32 o                         
   0  -5  10         67.71         69.48         5.49 o                         
   1  -5  10        134.64        155.01         9.16 o                         
   2  -5  10       3153.78       3143.68        43.36 o                         
   3  -5  10        550.78        557.24        15.26 o                         
   4  -5  10       6206.68       6119.92        73.84 o                         
   5  -5  10       1118.90       1146.56        23.00 o                         
   6  -5  10       3786.94       3690.38        45.75 o                         
   7  -5  10       2443.48       2277.44        67.49 o                         
  -7  -4  10       1017.68       1000.38        16.49 o                         
  -6  -4  10        100.55        101.31         6.60 o                         
  -5  -4  10        212.22        223.63         8.83 o                         
  -4  -4  10       1889.51       1881.99        22.82 o                         
  -3  -4  10        282.70        300.89         9.73 o                         
  -2  -4  10       3646.09       3724.81        32.09 o                         
  -1  -4  10       2526.02       2507.38        38.43 o                         
   0  -4  10       8862.76       8870.22        64.99 o                         
   1  -4  10       6400.58       6573.03        85.12 o                         
   2  -4  10       1865.87       1916.32        26.73 o                         
   3  -4  10        698.31        701.40        15.22 o                         
   4  -4  10         55.99         65.74         4.60 o                         
   5  -4  10        992.20       1038.38        22.78 o                         
   6  -4  10       1258.49       1274.56        24.99 o                         
   7  -4  10       1185.93       1155.54        17.84 o                         
  -7  -3  10       5951.50       6035.46        43.74 o                         
  -6  -3  10       9631.86       9788.50        65.71 o                         
  -5  -3  10        610.74        603.39        13.55 o                         
  -4  -3  10        181.55        183.16         7.39 o                         
  -3  -3  10       2252.60       2229.49        24.54 o                         
  -2  -3  10       1591.75       1615.27        27.34 o                         
  -1  -3  10         80.91         96.95         6.98 o                         
   0  -3  10      11462.82      11692.15        79.49 o                         
   1  -3  10       6188.06       6066.72        89.89 o                         
   2  -3  10       7331.97       7283.11        69.07 o                         
   3  -3  10       1666.65       1672.18        34.13 o                         
   4  -3  10       5037.60       5100.56        60.59 o                         
   5  -3  10       5209.79       5298.33        59.64 o                         
   6  -3  10       1386.29       1402.05        23.84 o                         
   7  -3  10       1633.01       1611.37        37.72 o                         
   8  -3  10        583.84        548.23        10.37 o                         
  -7  -2  10       1729.06       1709.06        20.55 o                         
  -6  -2  10       3821.91       3837.68        41.52 o                         
  -5  -2  10       2374.05       2312.54        26.77 o                         
  -4  -2  10       6468.75       6482.50        42.99 o                         
  -3  -2  10       2058.67       2020.75        32.23 o                         
  -2  -2  10      10558.66      10480.69        72.20 o                         
  -1  -2  10       3878.08       3786.41        33.82 o                         
   0  -2  10        495.45        514.67        15.09 o                         
   1  -2  10       1477.08       1478.51        22.95 o                         
   2  -2  10       1180.75       1213.22        24.46 o                         
   3  -2  10          5.74         10.89         3.47 o                         
   4  -2  10       1065.42       1039.77        24.51 o                         
   5  -2  10       2144.68       2161.18        25.27 o                         
   6  -2  10       2684.13       2724.93        32.59 o                         
   7  -2  10       3186.33       3296.58        81.78 o                         
   8  -2  10        952.94        938.57        18.36 o                         
  -7  -1  10        977.79        963.05        17.69 o                         
  -6  -1  10       2425.15       2425.98        42.82 o                         
  -5  -1  10       3529.68       3490.10        31.24 o                         
  -4  -1  10         98.19        119.79         6.06 o                         
  -3  -1  10        428.83        436.39        13.64 o                         
  -2  -1  10       2927.66       2802.49        32.75 o                         
  -1  -1  10       3716.38       3680.41        37.52 o                         
   0  -1  10       3716.02       3544.38        38.30 o                         
   1  -1  10       9849.19       9766.30       118.02 o                         
   2  -1  10       7871.92       7863.46        64.62 o                         
   3  -1  10      10606.75      10541.13        85.95 o                         
   4  -1  10       2018.18       2049.98        33.74 o                         
   5  -1  10       3694.93       3693.89        43.22 o                         
   6  -1  10          5.90         17.49         2.74 o                         
   7  -1  10         10.75         20.27         3.73 o                         
   8  -1  10        206.44        215.04         9.98 o                         
   9  -1  10       1070.07       1038.22        22.04 o                         
  -7   0  10        906.32        867.18        12.58 o                         
  -6   0  10       4980.74       5096.48        40.21 o                         
  -5   0  10       9822.81       9547.45        77.24 o                         
  -4   0  10       7898.53       7709.19        65.56 o                         
  -3   0  10       4446.16       4312.40        42.57 o                         
  -2   0  10       2499.33       2416.20        30.33 o                         
  -1   0  10       8714.03       8353.90        76.51 o                         
   0   0  10         95.12         98.83         5.93 o                         
   1   0  10        751.56        761.39        15.67 o                         
   2   0  10       6405.83       6243.43        63.24 o                         
   3   0  10       6009.43       5811.76        56.74 o                         
   4   0  10       4873.91       5066.43        73.66 o                         
   5   0  10      10324.57      10348.01        82.89 o                         
   6   0  10       2132.39       2117.94        28.81 o                         
   7   0  10       7238.44       7276.55        73.70 o                         
   8   0  10       1666.43       1736.77        29.76 o                         
   9   0  10        293.91        306.85        10.93 o                         
  -7   1  10       2498.31       2444.57        24.25 o                         
  -6   1  10        851.68        849.77        16.05 o                         
  -5   1  10       1503.97       1440.39        19.22 o                         
  -4   1  10       6742.72       6713.50        52.82 o                         
  -3   1  10        723.95        747.18        17.62 o                         
  -2   1  10       1485.61       1410.87        25.87 o                         
  -1   1  10       8539.83       7901.44        66.80 o                         
   0   1  10       8807.97       8371.44        57.65 o                         
   1   1  10      17119.33      16449.16        71.89 o                         
   2   1  10         68.31         89.90         7.47 o                         
   3   1  10        256.78        296.47        11.75 o                         
   4   1  10        277.20        296.16        11.93 o                         
   5   1  10       2580.29       2634.34        41.50 o                         
   6   1  10       1866.73       1918.74        30.15 o                         
   7   1  10       5936.34       6077.83        89.84 o                         
   8   1  10       3023.22       3123.99        42.77 o                         
   9   1  10       3322.50       3436.34        76.29 o                         
  10   1  10        163.14        164.66         7.99 o                         
  -7   2  10       4025.39       3930.45        37.39 o                         
  -6   2  10       2758.65       2751.28        26.81 o                         
  -5   2  10       2586.48       2505.27        27.19 o                         
  -4   2  10        226.30        250.14         9.26 o                         
  -3   2  10       2001.55       1973.46        22.58 o                         
  -2   2  10       1774.78       1729.28        28.78 o                         
  -1   2  10        586.77        584.41        18.53 o                         
   0   2  10       1475.80       1420.24        28.04 o                         
   1   2  10       4788.00       4551.91        42.89 o                         
   2   2  10       2241.38       2211.74        30.28 o                         
   3   2  10       5259.55       5154.55        49.33 o                         
   4   2  10       2818.72       2883.99        37.13 o                         
   5   2  10      12287.49      12605.83        90.96 o                         
   6   2  10       2725.85       2672.21        30.94 o                         
   7   2  10       3646.13       3627.99        45.28 o                         
   8   2  10        132.66        141.02         8.60 o                         
   9   2  10        930.66        960.41        17.23 o                         
  10   2  10         62.77         63.08         6.00 o                         
  -6   3  10       1737.03       1692.78        21.16 o                         
  -5   3  10       2152.79       2137.93        28.17 o                         
  -4   3  10       2569.43       2533.32        34.41 o                         
  -3   3  10       8373.37       8099.63        57.61 o                         
  -2   3  10       7554.09       7404.27        67.78 o                         
  -1   3  10      14588.86      14142.76       138.12 o                         
   0   3  10       1259.55       1196.90        26.09 o                         
   1   3  10        791.63        750.93        20.50 o                         
   2   3  10        156.66        136.24         7.99 o                         
   3   3  10          8.43         11.73         3.11 o                         
   4   3  10        738.57        775.71        16.37 o                         
   5   3  10       8192.46       8681.00        77.38 o                         
   6   3  10       3340.54       3377.63        40.78 o                         
   7   3  10       7932.98       7930.55        77.71 o                         
   8   3  10       1755.94       1825.06        55.63 o                         
   9   3  10       2729.26       2802.95        47.50 o                         
  10   3  10       1404.12       1370.39        22.16 o                         
  -6   4  10       1094.13       1054.08        17.05 o                         
  -5   4  10       2692.24       2526.77        32.76 o                         
  -4   4  10         19.88         32.24         3.65 o                         
  -3   4  10       1736.36       1677.79        23.56 o                         
  -2   4  10       1433.54       1385.02        23.63 o                         
  -1   4  10       5634.30       5533.62        70.71 o                         
   0   4  10       1137.62       1153.26        25.96 o                         
   1   4  10       8777.80       8530.86        69.56 o                         
   2   4  10       4389.99       4267.37        71.85 o                         
   3   4  10       5925.98       5687.73        68.11 o                         
   4   4  10       2213.08       2203.70        37.66 o                         
   5   4  10         67.19         87.14         7.20 o                         
   6   4  10        371.63        381.33        11.74 o                         
   7   4  10         79.20         83.65         6.21 o                         
   8   4  10         44.46         66.59         7.81 o                         
   9   4  10       1604.46       1711.47        48.66 o                         
  10   4  10        991.34       1041.66        21.03 o                         
  -5   5  10       5599.68       5397.90        45.93 o                         
  -4   5  10       1803.77       1822.36        32.66 o                         
  -3   5  10       2461.38       2315.92        31.36 o                         
  -2   5  10        122.17        127.59         6.72 o                         
  -1   5  10       3364.68       3284.08        35.45 o                         
   0   5  10       4107.03       4071.67        48.35 o                         
   1   5  10        530.84        568.32        18.12 o                         
   2   5  10        917.00        925.68        26.28 o                         
   3   5  10       6781.43       6501.78        85.23 o                         
   4   5  10       1375.71       1356.23        28.81 o                         
   5   5  10       3852.81       3792.38        72.79 o                         
   6   5  10       3951.01       3971.22        50.54 o                         
   7   5  10       6123.39       6266.37        55.18 o                         
   8   5  10       6785.56       6935.88       169.37 o                         
   9   5  10       1930.95       1842.34        98.99 o                         
  10   5  10        170.46        177.02         8.97 o                         
  -5   6  10        210.24        203.47        10.30 o                         
  -4   6  10        399.71        382.96        13.47 o                         
  -3   6  10       3537.52       3530.95        43.78 o                         
  -2   6  10       1944.80       1950.38        25.89 o                         
  -1   6  10      10505.25      10318.61        76.27 o                         
   0   6  10       8490.73       8375.60       101.18 o                         
   1   6  10       8962.31       9200.27       114.54 o                         
   2   6  10       4655.24       4761.25       110.08 o                         
   3   6  10         68.60         93.45         8.72 o                         
   4   6  10        259.81        237.67        14.21 o                         
   5   6  10        240.28        246.96        11.34 o                         
   6   6  10        107.60        126.29         7.71 o                         
   7   6  10       3713.23       3940.30        47.03 o                         
   8   6  10       6907.66       7331.78       114.33 o                         
   9   6  10       2405.79       2529.20       110.65 o                         
  10   6  10       2480.77       2356.19        79.76 o                         
  -4   7  10        892.94        852.18        16.70 o                         
  -3   7  10        519.12        514.64        20.27 o                         
  -2   7  10        138.26        140.08        12.29 o                         
  -1   7  10        427.25        463.12        18.31 o                         
   0   7  10         39.64         64.62         6.65 o                         
   1   7  10       8801.42       8740.65        82.00 o                         
   2   7  10       4232.30       4298.66        45.41 o                         
   3   7  10       2901.34       2949.69        33.95 o                         
   4   7  10       6494.38       6580.38        98.31 o                         
   5   7  10       1413.87       1438.80        24.89 o                         
   6   7  10       8403.67       8876.15       117.17 o                         
   7   7  10        200.16        238.63        11.33 o                         
   8   7  10        474.80        491.06        25.95 o                         
   9   7  10        263.83        262.52        11.32 o                         
  10   7  10         31.96         30.57         2.76 o                         
  -3   8  10       3445.56       3407.78        79.54 o                         
  -2   8  10       2817.81       2748.12        36.81 o                         
  -1   8  10       3171.64       3256.02        36.81 o                         
   0   8  10       4040.22       4148.11        45.96 o                         
   1   8  10        163.84        185.26        10.37 o                         
   2   8  10       2515.36       2525.66        34.45 o                         
   3   8  10         56.34         69.28         5.49 o                         
   4   8  10        417.32        425.01        15.40 o                         
   5   8  10       2395.19       2365.11        31.03 o                         
   6   8  10       1314.53       1330.14        25.81 o                         
   7   8  10       2148.19       2183.71        34.66 o                         
   8   8  10       4465.42       4535.07        66.86 o                         
   9   8  10       1195.54       1163.98        25.81 o                         
  -2   9  10         13.70         44.11        12.65 o                         
  -1   9  10       1890.93       1882.20        33.56 o                         
   0   9  10       2416.06       2571.77        47.01 o                         
   1   9  10       6643.67       6697.09        78.01 o                         
   2   9  10       6528.18       6537.89        81.67 o                         
   3   9  10       2517.71       2427.44        41.78 o                         
   4   9  10       3842.40       3846.11        60.05 o                         
   5   9  10        214.93        212.22        10.91 o                         
   6   9  10        873.27        864.30        48.47 o                         
   7   9  10         10.23         26.36         4.92 o                         
   8   9  10        480.88        467.78        14.69 o                         
   9   9  10       1714.63       1628.02        24.00 o                         
  -1  10  10        178.17        175.37        13.70 o                         
   0  10  10        315.40        338.59        14.58 o                         
   1  10  10        864.10        843.51        20.23 o                         
   2  10  10       1791.69       1731.15        38.12 o                         
   3  10  10        894.45        914.75        23.75 o                         
   4  10  10       1958.07       1985.15        29.36 o                         
   5  10  10       1276.48       1310.44        30.95 o                         
   6  10  10       4467.21       4369.12        61.45 o                         
   7  10  10        946.82        936.40        26.42 o                         
   8  10  10        821.29        772.53        30.40 o                         
   1  11  10       1127.32       1116.24        23.63 o                         
   2  11  10       3630.05       3517.81        37.32 o                         
   3  11  10        503.41        476.30        14.78 o                         
   4  11  10        437.51        442.48        13.86 o                         
   5  11  10         28.59         32.77         4.19 o                         
   6  11  10        540.89        534.37        18.10 o                         
   7  11  10        329.89        332.12        12.74 o                         
   3  12  10       2592.91       2431.96        30.08 o                         
   4  12  10       4708.03       4396.02       104.51 o                         
   5  12  10       1727.71       1600.85        32.28 o                         
  -3  -9  11        356.65        338.70        14.16 o                         
  -2  -9  11          2.55         11.80         3.14 o                         
  -1  -9  11        196.50        189.12         8.16 o                         
   0  -9  11       2007.32       1924.18        29.34 o                         
   1  -9  11       1366.81       1277.74        21.90 o                         
  -5  -8  11       1509.29       1491.81        24.80 o                         
  -4  -8  11       4711.88       4623.73        40.17 o                         
  -3  -8  11       2802.20       2761.34        25.95 o                         
  -2  -8  11       5193.09       5218.23        37.54 o                         
  -1  -8  11       2165.38       2147.49        33.09 o                         
   0  -8  11       1587.72       1563.21        33.70 o                         
   1  -8  11        136.07        127.60         7.84 o                         
   2  -8  11        232.54        203.22         9.06 o                         
   3  -8  11       1112.89        964.09        58.92 o                         
  -6  -7  11       2187.73       2192.70        24.08 o                         
  -5  -7  11        151.51        150.32         6.69 o                         
  -4  -7  11          5.63         14.03         2.91 o                         
  -3  -7  11       2296.39       2319.20        31.43 o                         
  -2  -7  11       6311.81       6446.38        48.76 o                         
  -1  -7  11       1357.37       1402.14        27.20 o                         
   0  -7  11       3777.76       3819.28        65.38 o                         
   1  -7  11        715.33        739.08        21.48 o                         
   2  -7  11       5773.14       5777.17        90.04 o                         
   3  -7  11       3647.01       3512.85        30.23 o                         
   4  -7  11        282.25        281.51         8.48 o                         
  -6  -6  11       3523.66       3528.08        65.11 o                         
  -5  -6  11       2718.59       2727.27        42.83 o                         
  -4  -6  11       7392.19       7335.18        66.35 o                         
  -3  -6  11        482.65        473.78        14.11 o                         
  -2  -6  11        110.63        127.49         7.20 o                         
  -1  -6  11        375.32        389.01        11.29 o                         
   0  -6  11         27.80         40.68         4.23 o                         
   1  -6  11        133.53        148.95         9.61 o                         
   2  -6  11       1723.02       1679.47        50.25 o                         
   3  -6  11       2167.98       2093.24        30.12 o                         
   4  -6  11       4664.26       4540.55        48.20 o                         
   5  -6  11        935.54        915.64        16.29 o                         
  -7  -5  11        735.84        735.98        13.95 o                         
  -6  -5  11         69.92         82.29         4.45 o                         
  -5  -5  11        907.46        897.74        17.61 o                         
  -4  -5  11       5455.46       5558.47        53.66 o                         
  -3  -5  11       1536.37       1568.94        22.27 o                         
  -2  -5  11       3989.12       4053.06        36.13 o                         
  -1  -5  11       2119.31       2160.28        25.66 o                         
   0  -5  11       8047.42       8121.02        76.29 o                         
   1  -5  11       6151.94       6152.09        58.65 o                         
   2  -5  11       1678.02       1692.41        26.06 o                         
   3  -5  11        198.60        204.23         8.22 o                         
   4  -5  11        437.49        435.45        17.32 o                         
   5  -5  11         99.29        102.70         6.50 o                         
   6  -5  11        456.78        455.16         9.01 o                         
  -7  -4  11       2713.57       2715.30        33.61 o                         
  -6  -4  11       6055.93       6041.18        41.73 o                         
  -5  -4  11       2352.05       2390.21        30.23 o                         
  -4  -4  11        269.76        259.05         8.57 o                         
  -3  -4  11         80.20         92.19         5.43 o                         
  -2  -4  11        339.72        356.12        10.48 o                         
  -1  -4  11         17.74         32.24         3.24 o                         
   0  -4  11       5077.98       5122.43        54.34 o                         
   1  -4  11       5305.52       5324.07        43.65 o                         
   2  -4  11       6859.94       6939.97        75.27 o                         
   3  -4  11       2168.75       2165.60        24.16 o                         
   4  -4  11       1168.12       1156.99        19.47 o                         
   5  -4  11       2263.83       2330.43        34.63 o                         
   6  -4  11        131.94        148.14         7.40 o                         
   7  -4  11        489.08        465.11        10.08 o                         
  -7  -3  11        718.47        706.90        10.98 o                         
  -6  -3  11       2999.94       3058.41        31.67 o                         
  -5  -3  11        311.46        344.10        11.84 o                         
  -4  -3  11       3828.86       3846.91        33.16 o                         
  -3  -3  11       4819.76       4792.70        33.79 o                         
  -2  -3  11       5921.69       5951.55        43.57 o                         
  -1  -3  11       4375.68       4442.48        50.95 o                         
   0  -3  11         67.54         83.19         7.30 o                         
   1  -3  11        482.27        496.64        14.75 o                         
   2  -3  11         60.53         91.09         6.39 o                         
   3  -3  11         46.06         60.54         4.45 o                         
   4  -3  11        762.58        751.29        14.57 o                         
   5  -3  11       3692.06       3619.48        44.41 o                         
   6  -3  11       4105.96       4151.98        71.19 o                         
   7  -3  11       2541.60       2515.64        32.35 o                         
   8  -3  11       1107.25       1048.46        16.95 o                         
  -7  -2  11        901.41        902.97        12.55 o                         
  -6  -2  11       1218.56       1240.33        20.49 o                         
  -5  -2  11       4883.44       4885.41        37.40 o                         
  -4  -2  11        240.70        253.77         8.73 o                         
  -3  -2  11        403.65        405.09        11.17 o                         
  -2  -2  11       4712.34       4640.35        34.79 o                         
  -1  -2  11       3269.30       3302.97        35.04 o                         
   0  -2  11       1225.10       1197.66        23.58 o                         
   1  -2  11       8339.89       8376.11        64.17 o                         
   2  -2  11       6249.92       6239.12        98.91 o                         
   3  -2  11      11282.94      11064.88       119.62 o                         
   4  -2  11       1761.31       1739.74        25.24 o                         
   5  -2  11        191.90        192.78         7.41 o                         
   6  -2  11        444.71        452.60        12.53 o                         
   7  -2  11         51.68         56.61         6.04 o                         
   8  -2  11        563.92        528.06        11.79 o                         
  -7  -1  11        728.71        716.14        10.89 o                         
  -6  -1  11       3915.42       3930.68        32.76 o                         
  -5  -1  11       7028.50       7089.60        75.42 o                         
  -4  -1  11       7357.25       7269.83        56.35 o                         
  -3  -1  11       8295.92       8197.88        46.88 o                         
  -2  -1  11        663.58        712.33        18.78 o                         
  -1  -1  11       1387.91       1375.30        25.27 o                         
   0  -1  11        455.20        485.71        14.98 o                         
   1  -1  11          9.41         28.60         4.73 o                         
   2  -1  11       4290.21       4314.14        40.82 o                         
   3  -1  11      10975.27      10888.21        75.64 o                         
   4  -1  11       5638.36       5659.10        41.41 o                         
   5  -1  11       5598.36       5602.47        49.78 o                         
   6  -1  11        323.17        313.49        10.05 o                         
   7  -1  11       2247.56       2277.32        30.95 o                         
   8  -1  11       1556.17       1560.79        30.81 o                         
   9  -1  11        576.21        533.06        13.24 o                         
  -7   0  11       1257.73       1219.31        21.10 o                         
  -6   0  11        434.16        443.17         9.86 o                         
  -5   0  11        368.32        384.41        10.59 o                         
  -4   0  11       6407.51       6310.90        79.11 o                         
  -3   0  11        998.94        992.38        15.46 o                         
  -2   0  11       1761.02       1712.74        29.07 o                         
  -1   0  11       3905.95       3809.76        42.05 o                         
   0   0  11       2992.14       2918.56        32.16 o                         
   1   0  11      12470.36      12101.05        82.89 o                         
   2   0  11       1754.29       1755.01        28.24 o                         
   3   0  11        433.27        455.52        13.40 o                         
   4   0  11        116.34        125.48         8.54 o                         
   5   0  11         31.79         50.22         3.87 o                         
   6   0  11         87.98         96.75         5.68 o                         
   7   0  11        315.86        344.26        13.24 o                         
   8   0  11       5380.77       5311.78       106.53 o                         
   9   0  11       4825.26       4680.06        74.01 o                         
  -7   1  11       3052.41       2987.96        29.62 o                         
  -6   1  11       1850.29       1927.73        26.35 o                         
  -5   1  11       3989.66       4239.95        45.75 o                         
  -4   1  11        853.65        873.20        15.61 o                         
  -3   1  11       2047.26       1976.16        24.26 o                         
  -2   1  11         52.34         67.63         6.02 o                         
  -1   1  11         15.70         31.16         4.23 o                         
   0   1  11       1065.16       1057.13        24.78 o                         
   1   1  11       8346.98       8167.73        60.43 o                         
   2   1  11       6584.92       6418.09        73.55 o                         
   3   1  11       8235.68       8120.44        73.71 o                         
   4   1  11       3960.38       3980.19        44.62 o                         
   5   1  11       7130.92       7139.21        63.37 o                         
   6   1  11       4444.46       4473.94        65.90 o                         
   7   1  11        173.53        168.06         8.32 o                         
   8   1  11        297.58        298.52        12.33 o                         
   9   1  11        399.27        403.52        12.99 o                         
  -6   2  11       1176.32       1162.81        16.99 o                         
  -5   2  11       5804.55       5849.48        64.65 o                         
  -4   2  11       4306.97       4332.85        37.01 o                         
  -3   2  11       8739.23       8722.77        69.78 o                         
  -2   2  11       2423.56       2431.16        25.60 o                         
  -1   2  11       4589.44       4454.28        65.71 o                         
   0   2  11        358.44        359.14        14.85 o                         
   1   2  11        789.86        804.58        18.90 o                         
   2   2  11        569.17        599.98        16.45 o                         
   3   2  11       2370.97       2392.24        48.97 o                         
   4   2  11        226.24        223.05         9.90 o                         
   5   2  11       5529.89       5581.50        45.14 o                         
   6   2  11       2131.32       2064.67        32.69 o                         
   7   2  11       2726.38       2804.17        62.50 o                         
   8   2  11       1299.90       1426.79        31.67 o                         
   9   2  11       1120.44       1118.23        20.16 o                         
  -6   3  11        172.76        168.43         6.71 o                         
  -5   3  11        659.86        644.38        13.10 o                         
  -4   3  11        221.55        236.68         9.15 o                         
  -3   3  11       2595.12       2653.16        35.38 o                         
  -2   3  11       1629.03       1581.15        20.58 o                         
  -1   3  11       4217.38       4090.42        74.22 o                         
   0   3  11       1337.57       1385.80        32.04 o                         
   1   3  11       6490.02       6480.93       104.05 o                         
   2   3  11       3415.98       3312.28        39.76 o                         
   3   3  11       5820.23       5868.52        55.56 o                         
   4   3  11       1163.07       1167.14        24.79 o                         
   5   3  11        204.51        231.60         8.67 o                         
   6   3  11         91.55         97.59         5.22 o                         
   7   3  11        321.76        339.03        11.90 o                         
   8   3  11         14.36         31.05         5.09 o                         
   9   3  11        917.51        907.24        20.98 o                         
  10   3  11       1233.77       1164.45        27.14 o                         
  -5   4  11       6636.56       6617.98        40.04 o                         
  -4   4  11       2947.38       2985.71        32.88 o                         
  -3   4  11       6303.30       6135.02        73.01 o                         
  -2   4  11       2018.76       1960.98        27.97 o                         
  -1   4  11        257.61        266.08         8.98 o                         
   0   4  11       2807.67       2764.25        41.09 o                         
   1   4  11        632.42        661.87        20.07 o                         
   2   4  11        547.85        576.09        20.20 o                         
   3   4  11       9151.08       9106.67        82.89 o                         
   4   4  11       6453.64       6551.70        64.50 o                         
   5   4  11       5153.68       5157.14        48.00 o                         
   6   4  11       4231.16       4278.66        37.58 o                         
   7   4  11       4179.66       4155.00        49.48 o                         
   8   4  11       3390.25       3651.01        74.03 o                         
   9   4  11        601.37        605.42        24.95 o                         
  10   4  11          1.65          7.88         2.49 o                         
  -5   5  11       1200.95       1175.64        16.22 o                         
  -4   5  11        392.94        380.49        11.81 o                         
  -3   5  11       7408.05       7453.99        86.39 o                         
  -2   5  11       2276.73       2276.19        35.94 o                         
  -1   5  11       8157.44       8052.25        61.92 o                         
   0   5  11       4504.16       4491.72        35.95 o                         
   1   5  11       4703.81       4728.75        67.53 o                         
   2   5  11       3577.22       3530.34        45.89 o                         
   3   5  11         28.35         46.21         5.26 o                         
   4   5  11         23.30         31.96         4.05 o                         
   5   5  11        813.78        774.84        18.33 o                         
   6   5  11        855.59        867.23        17.58 o                         
   7   5  11       2335.27       2388.25        38.37 o                         
   8   5  11       2994.05       3078.35        65.66 o                         
   9   5  11       3801.89       4051.56        70.95 o                         
  10   5  11       1771.33       1675.96        32.57 o                         
  -4   6  11       1081.99       1087.74        20.33 o                         
  -3   6  11        268.80        252.43        10.07 o                         
  -2   6  11        503.25        509.42        18.65 o                         
  -1   6  11       1660.97       1656.19        26.87 o                         
   0   6  11        739.34        753.19        18.72 o                         
   1   6  11       1670.91       1701.83        23.55 o                         
   2   6  11       3835.31       3928.78        32.77 o                         
   3   6  11       7084.10       7252.16        90.08 o                         
   4   6  11       4726.37       4727.90        56.08 o                         
   5   6  11        234.03        241.18        10.29 o                         
   6   6  11       2503.56       2467.51        33.85 o                         
   7   6  11       1120.52       1188.70        22.74 o                         
   8   6  11        854.36        832.04        28.53 o                         
   9   6  11        141.78        136.72         7.99 o                         
  10   6  11        406.64        361.95         9.50 o                         
  -4   7  11       2849.87       2613.02        95.93 o                         
  -3   7  11       2355.81       2350.03        30.61 o                         
  -2   7  11       3020.68       3130.60        40.26 o                         
  -1   7  11        840.64        879.19        23.29 o                         
   0   7  11       2845.34       2863.88        61.60 o                         
   1   7  11        579.78        593.77        18.27 o                         
   2   7  11       2299.87       2319.43        37.29 o                         
   3   7  11        497.01        514.84        13.99 o                         
   4   7  11       2784.42       2794.79        33.59 o                         
   5   7  11       1859.66       1872.45        27.82 o                         
   6   7  11       3868.53       3883.19        47.38 o                         
   7   7  11       2872.38       2881.78        47.06 o                         
   8   7  11       4868.72       5018.00       107.88 o                         
   9   7  11       3338.04       3312.48        41.80 o                         
  -3   8  11       1020.93        976.99        40.07 o                         
  -2   8  11        661.72        674.76        16.03 o                         
  -1   8  11       2589.60       2582.44        36.52 o                         
   0   8  11       5587.68       5656.20        72.68 o                         
   1   8  11       7011.84       7105.00        96.56 o                         
   2   8  11       6231.02       6317.80        51.54 o                         
   3   8  11       1399.04       1411.69        22.94 o                         
   4   8  11       1965.82       1995.24        30.39 o                         
   5   8  11        200.02        205.44         9.00 o                         
   6   8  11        543.07        542.03        15.97 o                         
   7   8  11         88.87        101.81         6.97 o                         
   8   8  11       1633.41       1660.31        63.24 o                         
   9   8  11        821.68        793.61        17.83 o                         
  -2   9  11       2419.10       2351.72        30.00 o                         
  -1   9  11         15.21         24.68         6.51 o                         
   0   9  11        105.02        104.12         9.09 o                         
   1   9  11        890.87        908.84        27.97 o                         
   2   9  11        445.61        472.66        17.01 o                         
   3   9  11        715.71        713.12        21.12 o                         
   4   9  11       3814.85       3827.52        48.66 o                         
   5   9  11       1556.75       1595.49        39.43 o                         
   6   9  11       3964.51       3959.35        60.25 o                         
   7   9  11       2140.58       2080.72        48.04 o                         
   8   9  11       2469.91       2334.28        29.72 o                         
   0  10  11       3028.16       3004.72        36.76 o                         
   1  10  11       1466.67       1473.30        30.36 o                         
   2  10  11       3224.71       3194.26        38.39 o                         
   3  10  11       3115.26       3009.05        38.93 o                         
   4  10  11        533.71        521.71        15.96 o                         
   5  10  11       1060.96       1077.44        23.10 o                         
   6  10  11       1788.82       1760.29        35.30 o                         
   7  10  11        342.46        334.38        14.32 o                         
   8  10  11        946.59        910.66        24.41 o                         
   1  11  11        227.15        195.59         8.25 o                         
   2  11  11       4864.64       4749.48        46.62 o                         
   3  11  11       4352.79       4363.30        48.27 o                         
   4  11  11       4902.72       4855.11        52.64 o                         
   5  11  11       1137.19       1045.62        18.25 o                         
   6  11  11        417.76        383.50        21.52 o                         
  -3  -8  12       1141.55       1078.57        14.62 o                         
  -2  -8  12       3615.62       3511.37        25.40 o                         
  -1  -8  12       2033.72       2031.63        27.94 o                         
   0  -8  12        987.58        965.71        15.66 o                         
   1  -8  12       1944.61       1818.59        20.22 o                         
   2  -8  12        321.68        271.62        59.62 o                         
  -5  -7  12       2566.83       2545.35        25.14 o                         
  -4  -7  12       3690.82       3697.68        34.43 o                         
  -3  -7  12       2241.36       2197.52        23.56 o                         
  -2  -7  12         33.76         45.03         3.65 o                         
  -1  -7  12         65.24         75.22         4.93 o                         
   0  -7  12        335.54        349.16        14.05 o                         
   1  -7  12        105.40        116.29         7.89 o                         
   2  -7  12        931.35        890.72        14.28 o                         
   3  -7  12       4169.95       3930.39        45.24 o                         
  -5  -6  12        360.52        329.00         8.19 o                         
  -4  -6  12       4172.01       4193.71        43.84 o                         
  -3  -6  12       1956.05       2001.54        26.58 o                         
  -2  -6  12       4676.49       4903.37        42.17 o                         
  -1  -6  12       2642.27       2782.39        36.29 o                         
   0  -6  12       2884.48       2877.13        44.39 o                         
   1  -6  12       2490.06       2541.49        48.36 o                         
   2  -6  12        407.05        418.42        13.36 o                         
   3  -6  12         20.25         30.00         4.79 o                         
   4  -6  12        681.93        646.50        16.58 o                         
   5  -6  12        623.00        591.59        10.78 o                         
  -6  -5  12       1198.03       1171.67        25.04 o                         
  -5  -5  12        707.16        690.54        11.90 o                         
  -4  -5  12         11.35         17.60         4.22 o                         
  -3  -5  12         38.24         44.32         5.23 o                         
  -2  -5  12        662.52        693.02        17.27 o                         
  -1  -5  12        790.84        795.43        17.03 o                         
   0  -5  12       2626.57       2667.76        39.03 o                         
   1  -5  12       3797.12       3655.35        39.48 o                         
   2  -5  12       2383.40       2385.01        30.97 o                         
   3  -5  12       1026.59       1040.33        25.72 o                         
   4  -5  12        710.71        717.28        20.77 o                         
   5  -5  12        618.95        622.31        13.81 o                         
   6  -5  12       1316.76       1200.20        18.43 o                         
  -6  -4  12       3130.94       3069.08        33.89 o                         
  -5  -4  12        694.08        681.42        12.76 o                         
  -4  -4  12       3699.96       3653.61        36.81 o                         
  -3  -4  12       3609.83       3622.00        35.22 o                         
  -2  -4  12       4738.18       4743.74        42.76 o                         
  -1  -4  12       3313.19       3297.19        35.24 o                         
   0  -4  12         52.27         66.36         4.72 o                         
   1  -4  12          3.34         14.46         2.62 o                         
   2  -4  12         84.94         94.56         5.34 o                         
   3  -4  12         50.99         72.86         4.71 o                         
   4  -4  12       1289.54       1305.60        22.17 o                         
   5  -4  12       4101.48       4026.97        41.12 o                         
   6  -4  12       3104.61       3127.23        28.29 o                         
  -6  -3  12        155.67        160.56         6.30 o                         
  -5  -3  12        998.37       1003.71        14.72 o                         
  -4  -3  12          8.06         16.26         3.05 o                         
  -3  -3  12       1606.18       1615.75        24.30 o                         
  -2  -3  12      10482.96      10598.05        98.72 o                         
  -1  -3  12       7369.26       7387.55        58.46 o                         
   0  -3  12       2101.74       2101.95        23.39 o                         
   1  -3  12       4879.72       4805.30        37.53 o                         
   2  -3  12       6639.67       6670.69        60.07 o                         
   3  -3  12       2715.81       2676.04        24.61 o                         
   4  -3  12       1112.65       1113.35        17.81 o                         
   5  -3  12        100.42        122.32         8.70 o                         
   6  -3  12       1280.98       1231.07        23.34 o                         
   7  -3  12       1161.66       1107.26        17.06 o                         
  -6  -2  12       2265.88       2309.83        19.79 o                         
  -5  -2  12       4009.15       3988.20        56.41 o                         
  -4  -2  12       3324.20       3346.93        38.19 o                         
  -3  -2  12       2454.76       2450.75        30.24 o                         
  -2  -2  12       1330.92       1342.98        19.80 o                         
  -1  -2  12        331.27        351.40         9.14 o                         
   0  -2  12       1523.36       1555.08        18.21 o                         
   1  -2  12        230.05        221.66         7.04 o                         
   2  -2  12        835.47        818.02        14.19 o                         
   3  -2  12       3021.58       3012.76        24.22 o                         
   4  -2  12       4352.65       4369.53        38.37 o                         
   5  -2  12       2831.24       2859.51        35.77 o                         
   6  -2  12       1436.93       1443.64        42.68 o                         
   7  -2  12        445.24        429.15        11.38 o                         
   8  -2  12        476.94        452.76        10.20 o                         
  -6  -1  12        304.48        297.06         8.12 o                         
  -5  -1  12        340.23        345.07        11.08 o                         
  -4  -1  12        583.45        585.61        14.40 o                         
  -3  -1  12       1815.25       1793.85        25.93 o                         
  -2  -1  12       3044.71       3107.81        26.79 o                         
  -1  -1  12       9656.76       9662.35        44.72 o                         
   0  -1  12       1584.97       1531.73        17.90 o                         
   1  -1  12       3188.67       3259.64        47.78 o                         
   2  -1  12       2814.65       2811.11        24.64 o                         
   3  -1  12        661.09        675.13        14.71 o                         
   4  -1  12          3.54         18.48         4.14 o                         
   5  -1  12        795.27        783.77        13.99 o                         
   6  -1  12       1579.48       1569.79        23.96 o                         
   7  -1  12       1142.94       1133.74        26.31 o                         
   8  -1  12       4856.64       4735.28        57.30 o                         
  -6   0  12        494.05        527.01        12.63 o                         
  -5   0  12       5355.53       5586.29        58.37 o                         
  -4   0  12       1157.48       1189.16        18.60 o                         
  -3   0  12         19.72         24.23         3.16 o                         
  -2   0  12        215.41        223.68         7.69 o                         
  -1   0  12       3092.61       3104.23        28.03 o                         
   0   0  12       5017.23       5066.07        48.18 o                         
   1   0  12       3461.36       3411.57        39.89 o                         
   2   0  12       5158.99       5214.70        56.60 o                         
   3   0  12       5496.84       5514.67        47.72 o                         
   4   0  12       3919.25       3823.32        30.85 o                         
   5   0  12        812.29        796.88        13.55 o                         
   6   0  12        566.94        578.08        12.57 o                         
   7   0  12         36.59         39.48         4.21 o                         
   8   0  12        307.37        301.35        10.02 o                         
   9   0  12        445.57        426.86        10.06 o                         
  -6   1  12        808.87        855.31        14.87 o                         
  -5   1  12       2927.22       3054.82        31.20 o                         
  -4   1  12       5674.53       5671.30        39.71 o                         
  -3   1  12       6880.78       6949.43        47.90 o                         
  -2   1  12       2038.01       2098.63        27.27 o                         
  -1   1  12       1461.45       1476.56        22.61 o                         
   0   1  12         28.41         41.52         5.85 o                         
   1   1  12        107.11        119.13         7.73 o                         
   2   1  12        125.00        128.90         9.40 o                         
   3   1  12        214.61        201.91        11.56 o                         
   4   1  12       2871.09       2808.25        30.07 o                         
   5   1  12      11129.88      10856.48        50.15 o                         
   6   1  12       3153.07       3067.09        31.50 o                         
   7   1  12        726.08        779.27        19.13 o                         
   8   1  12        881.88        859.49        18.17 o                         
   9   1  12       1596.50       1500.02        21.43 o                         
  -6   2  12         32.89         38.33         2.97 o                         
  -5   2  12          6.48         12.67         2.52 o                         
  -4   2  12          4.25         13.96         2.93 o                         
  -3   2  12       1072.79       1116.20        18.88 o                         
  -2   2  12       1014.44       1016.01        16.56 o                         
  -1   2  12       5882.99       5955.46        44.49 o                         
   0   2  12       5372.37       5273.88        57.45 o                         
   1   2  12       5697.22       6004.29        76.63 o                         
   2   2  12       4487.24       4639.56        46.44 o                         
   3   2  12       2806.70       2859.97        46.33 o                         
   4   2  12       1831.49       1826.32        22.11 o                         
   5   2  12       2045.64       2023.11        23.95 o                         
   6   2  12          8.61         23.93         3.53 o                         
   7   2  12        433.59        427.51        11.36 o                         
   8   2  12       2003.00       1936.90        33.58 o                         
   9   2  12       1487.26       1454.79        19.77 o                         
  -5   3  12       3155.12       3224.45        27.29 o                         
  -4   3  12       2869.34       2955.53        29.02 o                         
  -3   3  12       4361.39       4417.48        56.71 o                         
  -2   3  12       2983.95       2963.33        27.83 o                         
  -1   3  12        126.13        127.32         6.86 o                         
   0   3  12        308.47        308.53        10.43 o                         
   1   3  12       2555.70       2533.56        39.74 o                         
   2   3  12       5045.56       5218.93        49.61 o                         
   3   3  12       4456.03       4438.93        53.04 o                         
   4   3  12       6578.11       6481.81        55.09 o                         
   5   3  12       8894.55       8855.36        54.34 o                         
   6   3  12       4544.77       4496.47        64.46 o                         
   7   3  12       2134.28       2160.04        24.20 o                         
   8   3  12         32.52         40.95         4.83 o                         
   9   3  12        118.85        115.84         6.54 o                         
  -5   4  12       1440.76       1387.45        15.36 o                         
  -4   4  12        497.49        535.51        12.51 o                         
  -3   4  12       3895.64       4013.81        57.73 o                         
  -2   4  12       7131.03       7108.19       112.94 o                         
  -1   4  12      10003.48       9873.86        52.24 o                         
   0   4  12       2513.19       2510.85        27.28 o                         
   1   4  12        328.87        347.34        10.94 o                         
   2   4  12        609.49        607.91        13.21 o                         
   3   4  12       1145.24       1163.30        17.02 o                         
   4   4  12         20.22         26.12         3.71 o                         
   5   4  12       1033.21       1038.60        21.54 o                         
   6   4  12       2716.55       2746.65        32.44 o                         
   7   4  12       2753.74       2751.40        40.59 o                         
   8   4  12        755.50        750.05        16.65 o                         
   9   4  12       1562.95       1566.33        42.88 o                         
  -4   5  12       3083.93       2992.39        25.72 o                         
  -3   5  12        313.52        322.21        10.12 o                         
  -2   5  12        210.18        231.37         9.80 o                         
  -1   5  12       1718.74       1738.40        27.58 o                         
   0   5  12       2133.37       2157.39        24.85 o                         
   1   5  12        755.71        784.31        15.13 o                         
   2   5  12       1938.32       1932.91        21.80 o                         
   3   5  12       8813.06       8796.89        64.67 o                         
   4   5  12      10472.66      10468.61        95.99 o                         
   5   5  12       4010.72       3878.01        40.69 o                         
   6   5  12        302.88        290.58        11.40 o                         
   7   5  12        856.09        843.68        20.01 o                         
   8   5  12         17.93         28.46         3.88 o                         
   9   5  12         37.08         29.96         4.73 o                         
  -4   6  12       6186.11       6088.79        84.71 o                         
  -3   6  12       4591.63       4577.25        43.57 o                         
  -2   6  12       3606.23       3735.30        46.98 o                         
  -1   6  12       1477.90       1492.48        25.29 o                         
   0   6  12       4876.76       4933.48        46.41 o                         
   1   6  12       1574.46       1616.58        24.20 o                         
   2   6  12        171.90        190.45         6.80 o                         
   3   6  12        431.15        428.74        12.94 o                         
   4   6  12       3141.14       3104.30        32.18 o                         
   5   6  12       5131.57       5124.62        59.05 o                         
   6   6  12       4066.17       4061.34        40.97 o                         
   7   6  12       3239.77       3281.71        55.99 o                         
   8   6  12       2635.15       2463.12        38.87 o                         
   9   6  12       2738.19       2666.53        45.34 o                         
  -3   7  12       1102.06       1083.91        22.60 o                         
  -2   7  12       1589.11       1579.51        33.42 o                         
  -1   7  12       1839.01       1864.99        31.38 o                         
   0   7  12       5295.06       5326.43        57.25 o                         
   1   7  12       4105.78       4252.68        46.48 o                         
   2   7  12       2158.58       2223.06        27.37 o                         
   3   7  12        350.33        357.10        11.55 o                         
   4   7  12       1193.50       1200.54        21.36 o                         
   5   7  12         31.44         39.70         4.08 o                         
   6   7  12        208.09        219.93        13.26 o                         
   7   7  12        471.90        482.18        15.79 o                         
   8   7  12        738.86        717.04        16.48 o                         
   9   7  12       2054.02       1847.13        25.16 o                         
  -2   8  12       3051.20       3132.81        38.46 o                         
  -1   8  12        161.33        178.05        11.10 o                         
   0   8  12         31.21         34.74         4.66 o                         
   1   8  12        677.07        692.51        19.89 o                         
   2   8  12       1905.17       1926.00        34.09 o                         
   3   8  12       1851.79       1846.94        30.66 o                         
   4   8  12        755.58        759.02        17.83 o                         
   5   8  12       7322.12       7369.22        84.06 o                         
   6   8  12       5260.70       5169.09        50.16 o                         
   7   8  12       3540.18       3450.28        38.45 o                         
   8   8  12        396.50        371.24        13.52 o                         
   9   8  12         19.23         23.10         2.93 o                         
  -1   9  12       5208.45       5104.41       164.30 o                         
   0   9  12       2475.26       2534.23        37.03 o                         
   1   9  12       1202.33       1224.11        40.45 o                         
   2   9  12        845.15        869.75        20.43 o                         
   3   9  12       1889.47       1853.62        39.63 o                         
   4   9  12        126.90        118.44        10.66 o                         
   5   9  12       1171.94       1168.22        24.39 o                         
   6   9  12       3286.37       3145.58        48.83 o                         
   7   9  12       6216.44       6026.52        49.37 o                         
   8   9  12       1242.76       1091.76        17.38 o                         
   1  10  12        481.11        490.46        14.94 o                         
   2  10  12       2401.43       2343.43        33.14 o                         
   3  10  12       5474.50       5355.15        45.00 o                         
   4  10  12       5319.09       5185.72        58.43 o                         
   5  10  12       1857.37       1832.69        26.11 o                         
   6  10  12        188.98        183.93        10.30 o                         
   7  10  12        302.99        279.30        11.32 o                         
   3  11  12         61.74         67.75         5.25 o                         
   4  11  12        577.11        575.69        15.37 o                         
   5  11  12       1526.33       1439.33        40.29 o                         
  -3  -7  13       3219.40       3178.59        32.47 o                         
  -2  -7  13        854.69        911.30        15.08 o                         
  -1  -7  13       1844.95       1811.92        21.79 o                         
   0  -7  13       2824.27       2843.34        52.64 o                         
   1  -7  13         40.24         37.71         3.11 o                         
   2  -7  13          6.67          8.79         1.95 o                         
  -4  -6  13         14.37         19.38         3.61 o                         
  -3  -6  13         66.35         66.04         4.20 o                         
  -2  -6  13         85.02         88.20         5.29 o                         
  -1  -6  13       1418.36       1424.72        20.83 o                         
   0  -6  13        806.39        844.37        17.56 o                         
   1  -6  13       2840.41       2779.53        34.56 o                         
   2  -6  13       2141.58       2159.77        27.84 o                         
   3  -6  13        347.86        330.91         8.04 o                         
   4  -6  13       1495.37       1406.92        18.01 o                         
  -5  -5  13       2639.15       2561.58        34.95 o                         
  -4  -5  13       2209.93       2157.01        28.58 o                         
  -3  -5  13       3336.84       3336.15        42.95 o                         
  -2  -5  13       2304.11       2410.42        43.13 o                         
  -1  -5  13       1105.59       1122.68        20.33 o                         
   0  -5  13        578.31        593.73        15.09 o                         
   1  -5  13        820.29        802.65        16.14 o                         
   2  -5  13        300.11        303.34        11.12 o                         
   3  -5  13       2027.93       2039.84        46.62 o                         
   4  -5  13       1418.29       1416.46        30.63 o                         
   5  -5  13       1994.80       1972.77        24.92 o                         
  -5  -4  13        659.72        653.68        12.90 o                         
  -4  -4  13       1149.05       1121.95        33.39 o                         
  -3  -4  13       1532.23       1561.90        31.15 o                         
  -2  -4  13       2461.08       2528.81        35.38 o                         
  -1  -4  13       4976.90       4990.67        52.19 o                         
   0  -4  13       5004.93       5064.23        51.93 o                         
   1  -4  13       1257.69       1256.78        18.96 o                         
   2  -4  13       1819.89       1845.90        21.86 o                         
   3  -4  13         62.64         72.69         5.51 o                         
   4  -4  13        365.10        344.12        10.29 o                         
   5  -4  13         27.44         33.88         3.68 o                         
   6  -4  13        422.74        411.48         8.34 o                         
  -5  -3  13       1607.62       1543.33        16.21 o                         
  -4  -3  13        893.97        897.91        16.56 o                         
  -3  -3  13         66.79         77.09         7.32 o                         
  -2  -3  13        462.34        462.72        12.48 o                         
  -1  -3  13         35.25         52.24         5.91 o                         
   0  -3  13        242.67        265.30         9.42 o                         
   1  -3  13       2684.66       2668.02        32.04 o                         
   2  -3  13       2878.81       2850.90        29.54 o                         
   3  -3  13       1273.17       1272.30        15.93 o                         
   4  -3  13       1999.12       2024.92        27.67 o                         
   5  -3  13       1342.06       1338.27        30.62 o                         
   6  -3  13       2341.05       2349.51        30.21 o                         
  -6  -2  13       1041.23       1045.08        18.27 o                         
  -5  -2  13       1326.64       1367.00        16.82 o                         
  -4  -2  13        576.32        587.32        13.92 o                         
  -3  -2  13       3070.81       3125.40        34.82 o                         
  -2  -2  13       7398.85       7644.31        51.68 o                         
  -1  -2  13       6837.91       6976.49        43.71 o                         
   0  -2  13       5117.06       5195.91        39.52 o                         
   1  -2  13        845.40        857.82        13.88 o                         
   2  -2  13         11.26         20.78         3.25 o                         
   3  -2  13         94.50         96.74         5.48 o                         
   4  -2  13        113.66        119.02         5.54 o                         
   5  -2  13        664.74        645.45        15.86 o                         
   6  -2  13       4451.70       4389.46        46.16 o                         
   7  -2  13       1493.07       1499.12        18.79 o                         
  -6  -1  13        738.70        738.01        20.55 o                         
  -5  -1  13        449.02        442.32         9.76 o                         
  -4  -1  13        196.13        197.09         9.63 o                         
  -3  -1  13        116.16        139.03         6.51 o                         
  -2  -1  13       1621.20       1629.58        18.79 o                         
  -1  -1  13       1814.53       1834.79        19.22 o                         
   0  -1  13       7798.08       7866.92        38.44 o                         
   1  -1  13       1331.60       1370.72        17.09 o                         
   2  -1  13       7176.90       7096.83        60.06 o                         
   3  -1  13       1484.18       1463.65        22.92 o                         
   4  -1  13       1387.03       1378.43        18.87 o                         
   5  -1  13       2404.33       2402.67        24.11 o                         
   6  -1  13        180.60        181.13         9.96 o                         
   7  -1  13         38.78         36.09         3.74 o                         
   8  -1  13        493.71        485.46        10.27 o                         
  -5   0  13       2529.63       2616.63        28.73 o                         
  -4   0  13       5204.35       5423.28        58.03 o                         
  -3   0  13       2662.61       2747.34        30.59 o                         
  -2   0  13       3784.52       3900.44        32.72 o                         
  -1   0  13         94.79        108.21         5.48 o                         
   0   0  13        419.41        416.38        11.12 o                         
   1   0  13        341.10        351.15         9.75 o                         
   2   0  13       1117.07       1127.85        17.51 o                         
   3   0  13        389.21        394.89        11.14 o                         
   4   0  13       4149.27       4097.46        38.87 o                         
   5   0  13        576.41        595.47        12.48 o                         
   6   0  13       2990.52       3061.18        29.15 o                         
   7   0  13        832.45        840.16        14.98 o                         
   8   0  13        973.87        950.35        14.41 o                         
  -5   1  13        171.22        192.42         7.68 o                         
  -4   1  13       1325.73       1359.45        23.73 o                         
  -3   1  13       1507.44       1595.60        25.68 o                         
  -2   1  13       1106.43       1191.15        18.59 o                         
  -1   1  13       3410.44       3509.07        28.22 o                         
   0   1  13       9723.81       9761.25        66.06 o                         
   1   1  13       4075.09       4034.28        37.22 o                         
   2   1  13       7547.22       7621.78        42.55 o                         
   3   1  13        963.05        970.25        15.46 o                         
   4   1  13         66.47         79.72         4.65 o                         
   5   1  13        488.02        481.78        11.65 o                         
   6   1  13        758.42        695.26        14.06 o                         
   7   1  13        835.66        812.83        17.62 o                         
   8   1  13       3299.19       3200.72        29.88 o                         
  -5   2  13       2701.73       2728.21        40.96 o                         
  -4   2  13       1138.48       1159.54        21.29 o                         
  -3   2  13       1692.85       1708.41        29.05 o                         
  -2   2  13       1607.81       1612.74        21.45 o                         
  -1   2  13        208.15        215.56         8.12 o                         
   0   2  13       2544.27       2544.99        25.39 o                         
   1   2  13       7456.79       7650.13        53.31 o                         
   2   2  13       8483.70       8626.79        79.07 o                         
   3   2  13       2716.19       2717.21        25.78 o                         
   4   2  13       1940.98       1896.10        23.05 o                         
   5   2  13       4159.48       4103.20        33.93 o                         
   6   2  13       2182.80       2234.94        25.53 o                         
   7   2  13       2574.21       2528.11        28.09 o                         
   8   2  13        398.95        394.89         9.86 o                         
   9   2  13         81.08         80.30         5.31 o                         
  -5   3  13       1078.13       1066.67        17.12 o                         
  -4   3  13        976.28       1013.88        19.48 o                         
  -3   3  13        792.70        857.65        22.60 o                         
  -2   3  13       5114.18       5247.61        58.73 o                         
  -1   3  13       7174.30       7313.31        69.56 o                         
   0   3  13       3096.52       3158.52        30.66 o                         
   1   3  13        688.06        688.92        14.28 o                         
   2   3  13          4.07         19.57         4.30 o                         
   3   3  13       1077.31       1081.40        16.05 o                         
   4   3  13         56.02         64.93         4.32 o                         
   5   3  13         75.45         86.84         5.56 o                         
   6   3  13       3856.92       3806.72        36.48 o                         
   7   3  13       4807.91       4813.82        36.30 o                         
   8   3  13       1658.41       1571.67        21.38 o                         
   9   3  13       3420.79       3150.63        55.43 o                         
  -4   4  13        711.24        724.42        14.29 o                         
  -3   4  13        877.71        900.87        18.99 o                         
  -2   4  13        323.17        315.30        12.47 o                         
  -1   4  13       1534.63       1602.70        19.55 o                         
   0   4  13       2945.96       3021.67        27.64 o                         
   1   4  13       4507.18       4550.87        35.94 o                         
   2   4  13       2342.55       2343.63        23.36 o                         
   3   4  13       7985.70       7838.88        58.17 o                         
   4   4  13       5160.42       5144.38        38.98 o                         
   5   4  13       5499.52       5446.58        47.35 o                         
   6   4  13        122.73        135.23         6.98 o                         
   7   4  13          6.44         16.72         3.52 o                         
   8   4  13        159.89        161.73         7.10 o                         
   9   4  13        215.02        233.57         7.72 o                         
  -4   5  13       4030.03       4055.65        39.57 o                         
  -3   5  13       4654.59       4635.30        33.43 o                         
  -2   5  13       1826.63       1861.64        35.48 o                         
  -1   5  13       1515.42       1532.30        25.64 o                         
   0   5  13         25.71         34.05         3.46 o                         
   1   5  13        464.12        466.36        11.43 o                         
   2   5  13       1079.93       1067.32        15.90 o                         
   3   5  13       3020.92       3003.78        25.78 o                         
   4   5  13       4220.90       4150.87        44.41 o                         
   5   5  13       4842.46       4821.23        40.16 o                         
   6   5  13       1022.98       1032.32        19.73 o                         
   7   5  13       3335.22       3222.98        40.15 o                         
   8   5  13        718.22        735.29        14.90 o                         
   9   5  13       1596.87       1544.68        29.91 o                         
  -3   6  13        136.91        141.92         8.61 o                         
  -2   6  13       1099.34       1070.48        27.69 o                         
  -1   6  13       2260.58       2273.78        43.07 o                         
   0   6  13       6001.77       6143.62        61.70 o                         
   1   6  13       8306.82       8464.91        69.67 o                         
   2   6  13        345.92        366.34         8.95 o                         
   3   6  13       1868.37       1909.09        24.09 o                         
   4   6  13        143.24        144.43         6.78 o                         
   5   6  13        691.09        694.21        17.14 o                         
   6   6  13        581.36        575.35        17.93 o                         
   7   6  13       1471.39       1404.81        27.12 o                         
   8   6  13       1082.77        989.85        19.69 o                         
   9   6  13       3211.94       3059.02        39.03 o                         
  -2   7  13       1629.08       1603.96        29.18 o                         
  -1   7  13       1225.63       1243.88        22.78 o                         
   0   7  13          7.61         18.25         4.08 o                         
   1   7  13       2390.65       2450.88        41.03 o                         
   2   7  13       4786.15       4846.67        46.86 o                         
   3   7  13       4306.72       4324.44        37.95 o                         
   4   7  13       1316.82       1322.51        25.71 o                         
   5   7  13       5222.20       5317.27        50.50 o                         
   6   7  13       4202.46       4172.90        44.75 o                         
   7   7  13       5218.31       5000.84        62.58 o                         
   8   7  13        367.87        346.76        10.12 o                         
  -1   8  13       5338.52       5489.70        41.27 o                         
   0   8  13       3157.33       3244.70        36.42 o                         
   1   8  13       1692.39       1675.77        27.55 o                         
   2   8  13         71.60         90.23         7.07 o                         
   3   8  13        400.42        393.38        15.01 o                         
   4   8  13         16.04         26.04         4.15 o                         
   5   8  13       1797.64       1783.53        29.67 o                         
   6   8  13        947.89        943.56        19.62 o                         
   7   8  13       6306.55       6001.72        50.80 o                         
   8   8  13       1419.98       1290.94        15.05 o                         
   0   9  13        560.38        545.84        19.20 o                         
   1   9  13       3454.62       3507.58        73.06 o                         
   2   9  13       1462.45       1456.65        28.40 o                         
   3   9  13       2055.32       2057.62        37.21 o                         
   4   9  13       2624.59       2571.08        42.55 o                         
   5   9  13       1453.01       1421.60        20.26 o                         
   6   9  13        787.36        752.89        16.57 o                         
   7   9  13          1.51          6.45         2.71 o                         
   2  10  13          0.79         10.45         4.40 o                         
   3  10  13        957.39        926.67        20.37 o                         
   4  10  13        586.31        599.86        17.25 o                         
   5  10  13       2202.72       2086.36        65.61 o                         
   6  10  13       2443.17       2265.83        36.63 o                         
  -3  -6  14       1221.11       1204.06        18.64 o                         
  -2  -6  14       1117.85       1094.40        24.35 o                         
  -1  -6  14        132.54        129.93         5.87 o                         
   0  -6  14        266.32        263.75         8.30 o                         
   1  -6  14        362.54        356.94        11.26 o                         
   2  -6  14        315.64        318.22         9.17 o                         
  -4  -5  14       1680.74       1726.92        22.00 o                         
  -3  -5  14       2707.28       2751.71        33.05 o                         
  -2  -5  14       1433.53       1443.19        22.03 o                         
  -1  -5  14       1446.83       1445.57        19.80 o                         
   0  -5  14       2633.62       2675.84        34.09 o                         
   1  -5  14       1262.50       1274.40        30.06 o                         
   2  -5  14       2520.66       2508.31        35.90 o                         
   3  -5  14          7.04         11.70         2.32 o                         
   4  -5  14          5.13          8.53         2.77 o                         
  -4  -4  14       1358.75       1367.20        21.84 o                         
  -3  -4  14         32.54         37.90         5.00 o                         
  -2  -4  14        815.66        802.12        17.73 o                         
  -1  -4  14        110.96        109.53         7.41 o                         
   0  -4  14         72.41         87.45         5.85 o                         
   1  -4  14       1047.42       1056.17        19.74 o                         
   2  -4  14       5504.16       5547.54        43.58 o                         
   3  -4  14       1443.87       1433.18        25.96 o                         
   4  -4  14       2029.08       2012.08        23.86 o                         
   5  -4  14        760.03        722.59        22.79 o                         
  -5  -3  14       2601.44       2497.46        30.80 o                         
  -4  -3  14       3636.76       3594.38        36.20 o                         
  -3  -3  14        308.68        328.73        11.13 o                         
  -2  -3  14       4028.18       4119.96        42.22 o                         
  -1  -3  14       4333.73       4513.56        41.07 o                         
   0  -3  14       3803.38       3987.46        44.00 o                         
   1  -3  14         22.88         28.79         4.51 o                         
   2  -3  14        358.15        363.92        13.14 o                         
   3  -3  14        140.54        132.49         6.10 o                         
   4  -3  14        290.71        296.38         9.51 o
[truncated: 33,778 more chars]
